# Supplementary material for: Integrated Chemical and Toxicity Screening of Tap Drinking Water across Western Oregon Using Suspect and Nontarget Screening
Source: Environ Sci Technol. 2026 Jun 17;60(25):17706–17. doi: 10.1021/acs.est.6c01661 (PMC13325860; doi:10.1021/acs.est.6c01661)
Supplement: Supplementary file 2 [file es6c01661_si_002.xlsx]

## Sheet: Table S1
Table S1 Public water system details
Information acquired from https://yourwater.oregon.gov/
Sample Name	PWS Name	County	Public Water System ID	Lat/Long (N,W)	Water System Class	Source Type	Water Source	Population Served	Applied Treatment Process	Filter Type	Distribution, Treatment (Class)	Total Number of Features	Total Number of Annotations
Salem	Salem Public Works	Marion	OR 41, 00731	44.914, 122.976	Community	Surface water and Ground water	North Santiam River, Local Wells	199820	PH/ALKA ADJ-SODA ASH, HYPOCHLORINATION: POST, OZONATION, COAGULATION, FILTRATION: SLOW SAND, FLOCCULATION, SEDIMENTATION, PH ADJUSTMENT: PRE, FLUORIDATION, ACT. CARBON: PWD - CYANOTOXINS	Slow Sand	4, 3	TBD	TBD
Beaverton	Beaverton, City of	Washington	OR 41, 00081	45.467, 122.794	Community	Surface Water	JWC, Upper Tualatin River	80000	FLUORIDATION	Not Specified	4, 1	TBD	TBD
Portland	Portland Water Bureau	Multnomah	OR 41, 00657	45.494, 122.619	Community	Surface Water	Bull Run River	666200	PH/ALKA ADJ-SODA ASH, PH/ALKALINITY ADJUSTMENT-CO2, PH ADJ-CAUSTIC SODA, GASEOUS CHLORINATION: POST, RESID. MAINT. CHLORAMINES	Unfiltered	4, 3	TBD	TBD
Woodburn	Woodburn, City of	Marion	OR 41, 00959	45.152, 122.875	Community	Ground Water	Local Wells	26013	FILTRATION: GREENSAND, PERMANGANATE, AERATION: SLAT TRAY, RESID. MAINT. CHLORAMINES	Not Specified	3, 1	TBD	TBD
Eugene	Eugene Water & Electric Board	Lane	OR 41, 00287	44.066, 123.075	Community	Surface Water	Mckenzie River	1760000	PH ADJ-CAUSTIC SODA, MIXED OXIDANTS: POST, COAGULATION, FILTRATION: RAPID SAND, FLOCCULATION, RAPID MIX, SEDIMENTATION, PH ADJUSTMENT: PRE, ACTIVATED CARBON: POWDERED	Conventional Filtration	4, 4	TBD	TBD
Lebanon	Lebanon, City of	Linn	OR 41, 00473	44.530, 122.907	Community	Surface Water	South Santiam River	15518	PH ADJ-CAUSTIC SODA, HYPOCHLORINATION: POST, COAGULATION, FILTRATION: MEMBRANE, MICROSCREENING, RAPID MIX, FLUORIDATION	Membrane Filtration	3, 3	TBD	TBD
Corvallis	Corvallis, City of	Benton	OR 41, 00225	44.571, 123.293	Community	Surface Water	Willamette River, Rock Creek	61468	PH/ALKA ADJ-SODA ASH, HYPOCHLORINATION: POST, HYPOCHLORINATION: PRE, COAGULATION, FILTRATION: RAPID SAND, FLOCCULATION, RAPID MIX, SEDIMENTATION, PH ADJUSTMENT: PRE, PERMANGANATE, FLUORIDATION	Conventional Filtration	4, 4	TBD	TBD
Brownsville	Brownsville, City of	Linn	OR 41, 00152	44.395, 122.984	Community	Ground Water	Local Wells, Calapooia River Influence	1906	PH/ALKA ADJ-SODA ASH, HYPOCHLORINATION: POST, FILTRATION: SLOW SAND	Slow Sand	2, 1	TBD	TBD
Newport	Newport, City of	Lincoln	OR 41, 00566	44.676, 124.059	Community	Surface Water	Big Creek, Siletz River	10160	PH ADJ-CAUSTIC SODA, HYPOCHLORINATION: POST, PERMANGANATE, ACTIVATED CARBON: GRANULAR, COAGULATION, FILTRATION: MICROFILTRATION, FLOCCULATION, MICROSCREENING,PH ADJUSTMENT: PRE	Membrane Filtration	2, 3	TBD	TBD
Toledo	Toledo Water Utilities	Lincoln	OR 41, 00899	44.629, 123.931	Community	Surface Water	Mill Creek	3645	PH/ALKA ADJ-SODA ASH, MIXED OXIDANTS: POST, COAGULATION, FILTRATION: RAPID SAND, FLOCCULATION, RAPID MIX, SEDIMENTATION, PH ADJUSTMENT: PRE	Not Specified	2, 2	TBD	TBD
Ellmaker	OPRD Ellmaker State Park	Lincoln	OR41, 91053	44.614, 123.631	Transient Non-Community	Ground Water	Local Well	249	RESID. MAINT. HYPOCHLORINATION	Not Specified	None, None	TBD	TBD
Philomath	Philomath Public Works	Benton	OR41, 00624	44.534, 123.364	Community	Surface Water	Mary’s River	4670	PH/ALKA ADJ-SODA ASH, GASEOUS CHLORINATION: POST, COAGULATION, FILTRATION: RAPID SAND, FLOCCULATION, SEDIMENTATION, PH ADJUSTMENT: PRE, FLUORIDATION	Conventional Filtration	2, 3	TBD	TBD
Bottled Water	N/A	N/A	N/A	N/A	N/A	Surface and/or Groundwater	N/A	N/A	FILTRATION: COARSE, FILTRATION: FINE, FILTRATION: ACTIVATED CARBON, SOFTENER, UV-STERILIZATION, MINERAL ADDITION, REVERSE OSMOSIS, OZONATION	Multistage	N/A	TBD	TBD

## Sheet: Table S2
Table S2 Analytical standards information
Table S2a: Isotopically labelled standards by standard type and analysis mode. Table values represent the relative standard deviation (RSD) of standards in standard mixes (green) and QC and sample analyses (blue).
Compound Name	6-Nitrochrysene-D11	9,10-Anthraquinone-D8	Diclofenac sodium-D4	Fluoxetine-D6	Imidacloprid (4,4,5,5-D4)	Salicylic acid-D4	Verapamil-D3	2,4,6-Trichlorophenol-D2	6-nitrochrysene-D11	9,10-Anthraquinone-D8	Imidacloprid (4,4,5,5-D4)	Salicylic acid-D4	2,4,6-Trichlorophenol-D2
Standard Type	Mix	Mix	Mix	Mix	Mix	Mix	Mix	Mix	Internal	Internal	Internal	Internal	Internal
RP + SPE Positive Mode	6.00851	1.23367	0.833471	0.988619	0.032302		0.935837		18.5297	22.7279	37
RP + SPE Negative Mode			10.1109		2.33758	0.134161					12.8929	18.3148
HILIC + N2 Evap Postivie Mode				0.768544	1.90417						15.7859
HILIC + N2 Evap Negative Mode					4.85994	2.56321		10.8417			14.5721		10.7231
Analysis Average Error (PPM)	0.0881168	0.583738	3.56441	0.520134	0.658376	1.25041	0.59186	1.30712	0.803397	4.16599	2.76653	3.33693	4.8027
Table S2b: Standard intensity profiles across standard mix, sample, and QC analyses.
Compound	Type	Sample and QC STDEV	Sample and QC RSD (%)	Standards STDEV	Standards RSD (%)	ISTDs Mix 1	ISTDs Mix 2	QC 1	QC 2	QC 3	QC 4	Newport	Philomath	Woodburn	Eugene	Portland	Brownsville	Salem	Beaverton	Primo	Toledo	Corvallis	Lebanon	Ellmaker	FieldBlank	MethodBlank	Molecular weight	Formula	POS m/z	NEG m/z	Retention Time avg. (min)
RP + SPE Positive Mode
Diclofenac sodium (D4)	Mix	-	-	1160.07	1.17871	99239	97598.4	-	-	-	-	-	-	-	-	-	-	-	-	-	-	-	-	-	-	-	322.16	C14H6D4Cl2NNaO2	322.03	320.03	11.292
Fluoxetine-D6 oxalate	Mix	-	-	40137.2	0.988619	4.01979e+06	4.10007e+06	-	-	-	-	-	-	-	-	-	-	-	-	-	-	-	-	-	-	-	315.36	C17D6H12F3NO · C2H2O4	316.181	314.181	6.46
Verapamil-D3	Mix	-	-	61005.8	0.935837	6.45784e+06	6.57985e+06	-	-	-	-	-	-	-	-	-	-	-	-	-	-	-	-	-	-	-	494.1	C27H35D3N2O4 • HCl	458.307	456.307	5.259
Imidacloprid (4,4,5,5-D4)	Mix + Int	2365.49	36.9665	173.2	0.032302	536016	536363	3846.6	8254.47	8676.87	10241.2	2880.08	5362.71	7032.55	5364.3	4917.23	8716.24	5305.33	4671.62	5327.55	6614.9	5085.06	6199.92	5506.06	12945.5	4633.19	259.69	C9D4H6ClN5O2	260.084	258.084	4.668
9,10-Anthraquinone-d8	Mix + Int	2983.24	22.7279	4682.45	1.23367	374871	384236	8174.51	15114.4	18584.6	19383.2	11427	12320.6	10142.6	10452.3	10207.2	14427.3	10660.6	11297.1	12891	12466.1	12303	12193.1	15346.2	16172.8	15828.4	216.26	C14D8O2	217.115	215.115	9.732
6-nitrochrysene-d11	Mix + Int	4612.88	18.0355	38111.7	6.00851	596185	672408	20212.2	25263.3	31033.8	31606.6	27632.6	20876.1	17606.6	23148.7	19464.9	27761.1	22652.3	22331.2	27192	27106.3	28738.8	26913.7	30118.7	21017.9	35281.3	284.36	C18D11NO2	285.165	283.165	14.85
RP + SPE Negative Mode
Diclofenac sodium (D4)	Mix	-	-	351.264	10.1109	3122.85	3825.38	-	-	-	-	-	-	-	-	-	-	-	-	-	-	-	-	-	-	-	322.16	C14H6D4Cl2NNaO2	322.03	320.03	11.566
Salicylic acid-D4	Mix + Int	1379.11	17.8263	267.939	0.134161	199447	199982	7236.31	8430.03	9452.69	9430.2	7010	3798.75	7177.82	8315.3	8528.72	7652.46	8428.55	7113.15	8926.43	6704.23	6019.09	6407.73	9141.23	8011.41	9207.39	142.15	C7H2D4O3	143.063	141.063	6.16
Imidacloprid (4,4,5,5-D4)	Mix + Int	420.506	12.549	1902.15	2.33758	79470.5	83274.8	2029.64	3984.85	3938.77	3134.32	3163.18	3350.86	3396.9	3696.9	3544.5	3635.24	2859.9	3498.65	3241.28	3123.4	3069.29	3327.16	3623.77	3562.92	3485.8	259.69	C9D4H6ClN5O2	260.084	258.084	4.668
HILIC + N2 Evap Positive Mode
Fluoxetine-D6	Mix	-	-	62890.9	0.768544	8.12023e+06	8.24602e+06	-	-	-	-	-	-	-	-	-	-	-	-	-	-	-	-	-	-	-	259.69	C9D4H6ClN5O2	260.084	258.084	1.38
Imidacloprid (4,4,5,5-D4)	Int + Mix	6652.48	15.3648	21500.7	1.90417	1.10763e+06	1.15063e+06	39994.4	40541.7	45078.3	42886	56482.4	53273.3	56133.4	41556	30123.1	33621.6	47418.9	37311.7	44105.4	41672.8	40451.4	48331.3	40576	39598.6	43482.5	316.17	C17D6H12F3NO · C2H2O4	316.181	314.181	3.89
HILIC + N2 Evap Negative Mode
Salicylic acid-D4	Mix	-	-	23433.7	2.56321	890798	937666	-	-	-	-	-	-	-	-	-	-	-	-	-	-	-	-	-	-	-	142.15	C7H2D4O3	143.063	141.063	1.29
2,4,6-trichlorophenol-D2	Mix + Int	350.982	10.4209	6704.64	10.8417	55136.4	68545.7	3100.14	3120.36	3685.94	3589.8	3208.78	3052.05	2796.01	2685	3933.95	3370.55	3685.01	3292.09	3143.98	3882.94	3296.76	3319.32	3697.22	3764.79	0	199.5	C6H3Cl3O	198.941	196.941	1.21
Imidacloprid (4,4,5,5-D4)	Mix + Int	1153.09	10.5642	11126	4.85994	217806	240058	13170.4	14475.9	13897.3	14454.2	11451.8	10722.9	9225.57	10211.3	9732.41	10201.3	12167.2	11538.3	10798.7	12470.4	12780.6	12668.3	10369.2	9960.29	9428.72	259.69	C9D4H6ClN5O2	260.084	258.084	1.38
	Mix = Std Mix		Int = Internal Std

## Sheet: Table S3
Table S3 Mass spectrometry instrumental parameters
Reverse Phase Chromatography Mass Spectrometry Conditions
Parameter	Positive	Negative
Ion Source Gas 1 (PSI)	50
Ion Source Gas 2 (PSI)	50
Curtain Gas (PSI)	35
Spray Voltage (V)	5500	-4500
Source Temperature (°C)	500	500
MS1 Scan Range (Da)	50-1000
MS1 Accumulation Time (s)	0.05
MS1 Declustering Potantial (V)	80	-80
MS1 Collision Energy (V)	10	-10
MS2 Scan Range (Da)	40-1000
MS2 Accumulation Time (s)	0.05
MS2 Declustering Potential (V)	80	-80
MS2 Collision Energy (V)	40	-12
Cycle Time (s)
Hydrophilic Interaction Chromatography Mass Spectrometry Conditions
Parameter	Positive	Negative
Ion Source Gas 1 (PSI)	50
Ion Source Gas 2 (PSI)	50
Curtain Gas (PSI)	35
Spray Voltage (V)	5500	-4500
Source Temperature (°C)	500	500
MS1 Scan Range (Da)	50-1000
MS1 Accumulation Time (s)	0.05
MS1 Declustering Potantial (V)	80	-80
MS1 Collision Energy (V)	10	-10
MS2 Scan Range (Da)	40-1000
MS2 Accumulation Time (s)	0.05
MS2 Declustering Potential (V)	80	-80
MS2 Collision Energy (V)	40	-12
Cycle Time (s)

## Sheet: Table S4
Table S4 US EPA Hazard Comparison Dashboard hazard profiles
Hazard profiles were collected from the USEPA website: https://www.epa.gov/comptox-tools/cheminformatics. Information associated with the hazard scores (VH, H, M, L, I) are included below the table.
The Hazard Comparison Dashboard is a prototype tool and a compilation of information sourced from many sites, databases and sources including U.S. Federal and state sources and international bodies that saves the user time by providing information in one location. The data are not reviewed by USEPA – the user must apply judgment in use of the information. The results do not indicate EPA’s positio…
			VH - Very High		H - High		M - Medium		L - Low		I - Inconclusive		No Data			Authoritative		Screening		QSAR Model
DTXSID	CAS	Name	Human Health Effects															Ecotoxicity		Fate			Counts And Scores Based on Human Relevant Endpoints
			Acute Mammalian Toxicity			Carcinogenicity	Genotoxicity Mutagenicity	Endocrine Disruption	Reproductive	Developmental	Neurotoxicity		Systemic Toxicity		Skin Sensitization	Skin Irritation	Eye Irritation	Acute Aquatic Toxicity	Chronic Aquatic Toxicity	Persistence	Bioaccumulation	Exposure
			Oral	Inhalation	Dermal						Repeat Exposure	Single Exposure	Repeat Exposure	Single Exposure									Total Human Tox Score	Authoritative Scores	Screening Scores	T.E.S.T. Scores	No Data
DTXSID8024280	60207-90-1	**Propiconazole**	M	VH	L	H	L	H	H	H	I	I	H	I	H	M	H	VH	VH			L	31	3	12	0	0
DTXSID6022977	60-00-4	**EDTA**	VH	I	I	I	VH	L	H	M		I	H	I	I	M	H	M	M	L	L	H	22	1	11	1	1
DTXSID3020205	85-68-7	**Benzyl butyl phthalate**	L	I	L	VH	L	H	H	H	L	I	L	I	I	M	L	VH	VH	M	H	H	21	5	10	0	0
DTXSID5021251	81-07-2	**Saccharin**	L	L	L	VH	VH	L	M	H								L		M	L	VH	17	0	7	1	7
DTXSID1022558	58-61-7	Adenosine	L			H	VH	L	M	H								L		M	L	H	14	0	2	3	9
DTXSID0075368	92-61-5	Scopoletin	L				H	L	M	H						H		VH			I	I	13	0	1	5	9
DTXSID9020669	471-53-4	**Glycyrrhetinic acid**	M				VH	L	M	H								VH	H	VH	VH	I	12	0	0	5	10
DTXSID9043938	2528-16-7	**Monobenzyl phthalate**	L				VH	H		L					H			H		M	L	I	12	0	2	3	10
DTXSID8020333	518-75-2	Citrinin	H			I	L	L		H						H		H			L	M	11	1	3	2	9
DTXSID50209980	611-36-9	4-Hydroxyquinoline	M				L	H		L					H			M			L	L	10	0	0	4	10
DTXSID00883259	81-24-3	Taurocholic acid	I				H	L		H						H		H			L		10	0	0	5	10
DTXSID50223308	73030-71-4	**Atractylenolide III**	M				L	H		H								H			I	I	9	0	0	4	11
DTXSID00210420	6147-11-1	Mangostin	M				H	L		H								VH			L	I	9	0	0	4	11
DTXSID1037567	171118-09-5	**Metolachlor ESA**	L				H	H		L			L					M			L	L	9	0	2	3	10
DTXSID5041809	100-88-9	**Cyclamic acid**	M				L	L		H								L		M	L	H	7	0	1	3	11
DTXSID70939838	18449-41-7	Madecassic acid	M				L	L		H								H			L		7	0	0	4	11
DTXSID00965029	508-01-0	Soyasapogenol A	M				L	L		H								L			M		7	0	0	4	11
DTXSID1040245	56038-13-2	Sucralose							M	L			L			H						M	7	0	2	3	11
DTXSID101020121	516-35-8	**Taurochenodeoxycholic acid**	I				H	L		H								H			L		7	0	0	4	11
DTXSID50959079	38146-67-7	Glechomafuran	I				H	I		H								VH			M		6	0	0	4	11
DTXSID1074331	871-70-5	Octadecanedioic acid	L				L	L		H								VH		M	H	VH	6	0	0	4	11
DTXSID20197567	486-74-8	**Quinoline-4-carboxylic acid**	M												H							I	5	0	0	2	13
DTXSID00859595	5817-08-3	**N-Acetylglutamic acid**	L				L	L		L								L			L		4	0	0	4	11
DTXSID001026576	631-01-6	Quillaic acid																					0	0	0	0	15
DTXSID8048157	6915-18-0	2-​Butenedioic acid																				M	0	0	0	0	15
DTXSID90952266	29838-46-8	2-Dodecyl-3-methylbutanedioic acid																					0	0	0	0	15
DTXSID901019207	464-92-6	Asiatic acid																					0	0	0	0	15
DTXSID80240528	941-57-1	**Benzothiazole-2-sulfonic acid**																				M	0	0	0	0	15
		Total Archived Information	22	4	4	6	21	21	8	22	2	3	5	3	6	7	3	**Ecotoxicity and Fate Endpoints not included in Human Toxicity Score Estimate or Assay Tier Count**
Hazard Name	CAS	Name	Source	Original Source	List Type	Score	Rationale	Route	Category	Hazard Code	Hazard Statement	Duration	Duration Units	Test organism	Toxicity Type	Toxicity Value	Toxicity Value Units	Reference	Note
Acute Mammalian Toxicity Oral	38146-67-7	1a,5,7a-Trimethyl-1a,2,6,6a,7a,8,9,9a-octahydrobisoxireno[4,5:8,9]cyclodeca[1,2-b]furan	T.E.S.T. (predicted value)		QSAR Model	N/A	Oral rat LD50 could not be predicted using T.E.S.T.
Genotoxicity Mutagenicity	38146-67-7	1a,5,7a-Trimethyl-1a,2,6,6a,7a,8,9,9a-octahydrobisoxireno[4,5:8,9]cyclodeca[1,2-b]furan	T.E.S.T. (predicted value)		QSAR Model	H	Positive for Mutagenicity									1
Endocrine Disruption	38146-67-7	1a,5,7a-Trimethyl-1a,2,6,6a,7a,8,9,9a-octahydrobisoxireno[4,5:8,9]cyclodeca[1,2-b]furan	T.E.S.T. (predicted value)		QSAR Model	N/A	Estrogen Receptor Binding could not be predicted using T.E.S.T.
Endocrine Disruption	38146-67-7	1a,5,7a-Trimethyl-1a,2,6,6a,7a,8,9,9a-octahydrobisoxireno[4,5:8,9]cyclodeca[1,2-b]furan	T.E.S.T. (predicted value)		QSAR Model	N/A	Estrogen Receptor RBA could not be predicted using T.E.S.T.
Developmental	38146-67-7	1a,5,7a-Trimethyl-1a,2,6,6a,7a,8,9,9a-octahydrobisoxireno[4,5:8,9]cyclodeca[1,2-b]furan	T.E.S.T. (predicted value)		QSAR Model	H	Positive for Developmental Toxicity									1
Acute Aquatic Toxicity	38146-67-7	1a,5,7a-Trimethyl-1a,2,6,6a,7a,8,9,9a-octahydrobisoxireno[4,5:8,9]cyclodeca[1,2-b]furan	T.E.S.T. (predicted value)		QSAR Model	VH	96 hr Fathead minnow LC50 (0.080 mg/kg) < 1 mg/L									0.08	mg/L
Acute Aquatic Toxicity	38146-67-7	1a,5,7a-Trimethyl-1a,2,6,6a,7a,8,9,9a-octahydrobisoxireno[4,5:8,9]cyclodeca[1,2-b]furan	T.E.S.T. (predicted value)		QSAR Model	VH	48 hr Daphnia magna LC50 (0.497 mg/kg) < 1 mg/L									0.50	mg/L
Bioaccumulation	38146-67-7	1a,5,7a-Trimethyl-1a,2,6,6a,7a,8,9,9a-octahydrobisoxireno[4,5:8,9]cyclodeca[1,2-b]furan	T.E.S.T. (predicted value)		QSAR Model	M	2 <= logBCF (2.27) < 3									183.94
Exposure	6915-18-0	2-​Butenedioic acid	SEEM3		QSAR Model	M	1e-4 mg/kg-day <= SEEM3 u95 exposure < 1e-3 mg/kg-day	Dietary								1.72E-04	mg/kg-day
Acute Mammalian Toxicity Oral	131-55-5	2,2',4,4'-Tetrahydroxybenzophenone	ChemIDplus		Screening	M	300 mg/kg < Oral LD50 <=2000 mg/kg	oral								1220	mg/kg
Acute Mammalian Toxicity Oral	131-55-5	2,2',4,4'-Tetrahydroxybenzophenone	New Zealand		Screening	M	Score was assigned based on a category of Category 6.1D (Category 4).	oral	Category 6.1D (Category 4)		Acutely toxic								R PHRASE: R 22 [CHEMWATCH]<br>
Acute Mammalian Toxicity Oral	131-55-5	2,2',4,4'-Tetrahydroxybenzophenone	T.E.S.T. (experimental value)		Screening	M	300 mg/kg < Oral rat LD50 (1220 mg/kg) <=2000 mg/kg									1220	mg/kg
Acute Mammalian Toxicity Oral	131-55-5	2,2',4,4'-Tetrahydroxybenzophenone	Denmark		QSAR Model	M	300 < Estimated toxicity <= 2000 mg/kg body weight		AcuteTox4		Harmful if swallowed
Acute Mammalian Toxicity Oral	131-55-5	2,2',4,4'-Tetrahydroxybenzophenone	T.E.S.T. (predicted value)		QSAR Model	L	Oral rat LD50 (2256 mg/kg) > 2000 mg/kg									2256	mg/kg
Genotoxicity Mutagenicity	131-55-5	2,2',4,4'-Tetrahydroxybenzophenone	ToxVal		QSAR Model	VH	Score of VH was assigned based on a genetox call of "pred gentox"				pred gentox
Genotoxicity Mutagenicity	131-55-5	2,2',4,4'-Tetrahydroxybenzophenone	Denmark		QSAR Model	H	Positive test result in at least one training set or positive prediction in at least two models (Drosophila melanogaster SLRL, mouse micronucleus, rodent dominant lethal, mouse sister chromosome exchange, mouse COMET)		Muta2		Suspected of causing genetic defects
Genotoxicity Mutagenicity	131-55-5	2,2',4,4'-Tetrahydroxybenzophenone	T.E.S.T. (predicted value)		QSAR Model	H	Positive for Mutagenicity									1
Endocrine Disruption	131-55-5	2,2',4,4'-Tetrahydroxybenzophenone	SIN		Screening	H	Chemical appears in SIN (Substitute It Now) List:<br><br>Benzophenone-2 (BP-2 is an endocrine disruptor with estrogenic, thyroid and antiandrogen activity, affecting several body functions and target organs including development of reproductive organs. It is categorized as an endocrine disruptor in the EU Commi
Endocrine Disruption	131-55-5	2,2',4,4'-Tetrahydroxybenzophenone	TEDX		Screening	H	Chemical appears in TEDX (The Endocrine Disruptors Exchange) List.
Endocrine Disruption	131-55-5	2,2',4,4'-Tetrahydroxybenzophenone	T.E.S.T. (predicted value)		QSAR Model	H	Positive for Estrogen Receptor Binding									1
Endocrine Disruption	131-55-5	2,2',4,4'-Tetrahydroxybenzophenone	T.E.S.T. (predicted value)		QSAR Model	H	Does bind strongly to the estrogen receptor (log10 RBA = -1.57)									0.03
Developmental	131-55-5	2,2',4,4'-Tetrahydroxybenzophenone	T.E.S.T. (predicted value)		QSAR Model	H	Positive for Developmental Toxicity									1
Acute Aquatic Toxicity	131-55-5	2,2',4,4'-Tetrahydroxybenzophenone	DSL		Screening	H	Score of H was assigned based on a category of "Inherently_Toxic_to_Aquatic_Organisms"		Inherently_Toxic_to_Aquatic_Organisms
Acute Aquatic Toxicity	131-55-5	2,2',4,4'-Tetrahydroxybenzophenone	Denmark		QSAR Model	VH	Predicted LC50 value was less than 1 mg/L (fish, daphnia, or algae), biodegradation was "ready", and BCF < 500		Acute1		Very toxic to aquatic life
Acute Aquatic Toxicity	131-55-5	2,2',4,4'-Tetrahydroxybenzophenone	T.E.S.T. (predicted value)		QSAR Model	H	1 mg/L <= 96 hr Fathead minnow LC50 (2.407 mg/L) <= 10 mg/L									2.41	mg/L
Acute Aquatic Toxicity	131-55-5	2,2',4,4'-Tetrahydroxybenzophenone	T.E.S.T. (predicted value)		QSAR Model	H	1 mg/L <= 48 hr Daphnia magna LC50 (1.509 mg/L) <= 10 mg/L									1.51	mg/L
Chronic Aquatic Toxicity	131-55-5	2,2',4,4'-Tetrahydroxybenzophenone	ToxVal	ECOTOX	Authoritative	H	0.1 mg/L <= NOEC <=1 mg/L	Renewal				15	days	fathead minnow	NOEC	0.10	mg/L	Weisbrod,C.J., P.Y. Kunz, A.K. Zenker, and K. Fent (2007). Effects of the UV Filter Benzophenone-2 on Reproduction in Fish. Toxicol. Appl. Pharmacol.225(3): 255-266
Chronic Aquatic Toxicity	131-55-5	2,2',4,4'-Tetrahydroxybenzophenone	ToxVal	ECOTOX	Authoritative	M	1 mg/L < NOEC <=10 mg/L	Renewal				15	days	fathead minnow	NOEC	9.70	mg/L	Weisbrod,C.J., P.Y. Kunz, A.K. Zenker, and K. Fent (2007). Effects of the UV Filter Benzophenone-2 on Reproduction in Fish. Toxicol. Appl. Pharmacol.225(3): 255-266
Chronic Aquatic Toxicity	131-55-5	2,2',4,4'-Tetrahydroxybenzophenone	ToxVal	ECOTOX	Authoritative	M	1 mg/L < NOEC <=10 mg/L	Renewal				15	days	fathead minnow	NOEC	9.70	mg/L	Weisbrod,C.J., P.Y. Kunz, A.K. Zenker, and K. Fent (2007). Effects of the UV Filter Benzophenone-2 on Reproduction in Fish. Toxicol. Appl. Pharmacol.225(3): 255-266
Chronic Aquatic Toxicity	131-55-5	2,2',4,4'-Tetrahydroxybenzophenone	ToxVal	ECOTOX	Authoritative	M	1 mg/L < LOEC <=10 mg/L	Renewal				15	days	fathead minnow	LOEC	9.70	mg/L	Weisbrod,C.J., P.Y. Kunz, A.K. Zenker, and K. Fent (2007). Effects of the UV Filter Benzophenone-2 on Reproduction in Fish. Toxicol. Appl. Pharmacol.225(3): 255-266
Chronic Aquatic Toxicity	131-55-5	2,2',4,4'-Tetrahydroxybenzophenone	ToxVal	ECOTOX	Authoritative	M	1 mg/L < NOEC <=10 mg/L	Renewal				15	days	fathead minnow	NOEC	9.70	mg/L	Weisbrod,C.J., P.Y. Kunz, A.K. Zenker, and K. Fent (2007). Effects of the UV Filter Benzophenone-2 on Reproduction in Fish. Toxicol. Appl. Pharmacol.225(3): 255-266
Chronic Aquatic Toxicity	131-55-5	2,2',4,4'-Tetrahydroxybenzophenone	ToxVal	ECOTOX	Authoritative	M	1 mg/L < NOEC <=10 mg/L	Renewal				15	days	fathead minnow	NOEC	9.70	mg/L	Weisbrod,C.J., P.Y. Kunz, A.K. Zenker, and K. Fent (2007). Effects of the UV Filter Benzophenone-2 on Reproduction in Fish. Toxicol. Appl. Pharmacol.225(3): 255-266
Chronic Aquatic Toxicity	131-55-5	2,2',4,4'-Tetrahydroxybenzophenone	ToxVal	ECOTOX	Authoritative	M	1 mg/L < LOEC <=10 mg/L	Renewal				15	days	fathead minnow	LOEC	5	mg/L	Weisbrod,C.J., P.Y. Kunz, A.K. Zenker, and K. Fent (2007). Effects of the UV Filter Benzophenone-2 on Reproduction in Fish. Toxicol. Appl. Pharmacol.225(3): 255-266
Chronic Aquatic Toxicity	131-55-5	2,2',4,4'-Tetrahydroxybenzophenone	ToxVal	ECOTOX	Authoritative	M	1 mg/L < NOEC <=10 mg/L	Renewal				15	days	fathead minnow	NOEC	5	mg/L	Weisbrod,C.J., P.Y. Kunz, A.K. Zenker, and K. Fent (2007). Effects of the UV Filter Benzophenone-2 on Reproduction in Fish. Toxicol. Appl. Pharmacol.225(3): 255-266
Chronic Aquatic Toxicity	131-55-5	2,2',4,4'-Tetrahydroxybenzophenone	ToxVal	ECOTOX	Authoritative	M	1 mg/L < LOEC <=10 mg/L	Renewal				15	days	fathead minnow	LOEC	5	mg/L	Weisbrod,C.J., P.Y. Kunz, A.K. Zenker, and K. Fent (2007). Effects of the UV Filter Benzophenone-2 on Reproduction in Fish. Toxicol. Appl. Pharmacol.225(3): 255-266
Chronic Aquatic Toxicity	131-55-5	2,2',4,4'-Tetrahydroxybenzophenone	ToxVal	ECOTOX	Authoritative	M	1 mg/L < LOEC <=10 mg/L	Renewal				15	days	fathead minnow	LOEC	1.20	mg/L	Weisbrod,C.J., P.Y. Kunz, A.K. Zenker, and K. Fent (2007). Effects of the UV Filter Benzophenone-2 on Reproduction in Fish. Toxicol. Appl. Pharmacol.225(3): 255-266
Chronic Aquatic Toxicity	131-55-5	2,2',4,4'-Tetrahydroxybenzophenone	ToxVal	ECOTOX	Authoritative	M	1 mg/L < NOEC <=10 mg/L	Renewal				15	days	fathead minnow	NOEC	1.20	mg/L	Weisbrod,C.J., P.Y. Kunz, A.K. Zenker, and K. Fent (2007). Effects of the UV Filter Benzophenone-2 on Reproduction in Fish. Toxicol. Appl. Pharmacol.225(3): 255-266
Chronic Aquatic Toxicity	131-55-5	2,2',4,4'-Tetrahydroxybenzophenone	ToxVal	ECOTOX	Authoritative	M	1 mg/L < NOEC <=10 mg/L	Renewal				15	days	fathead minnow	NOEC	1.20	mg/L	Weisbrod,C.J., P.Y. Kunz, A.K. Zenker, and K. Fent (2007). Effects of the UV Filter Benzophenone-2 on Reproduction in Fish. Toxicol. Appl. Pharmacol.225(3): 255-266
Persistence	131-55-5	2,2',4,4'-Tetrahydroxybenzophenone	ToxVal	EpiSuite	QSAR Model	M	2.25 <= Biowin Score 3 <= 3.25									2.86	unitless
Bioaccumulation	131-55-5	2,2',4,4'-Tetrahydroxybenzophenone	DSL		Screening	L	Score of L was assigned based on a category of "Not Bioaccumulative"		Not Bioaccumulative
Bioaccumulation	131-55-5	2,2',4,4'-Tetrahydroxybenzophenone	T.E.S.T. (predicted value)		QSAR Model	L	logBCF (0.77) < 2									5.84
Bioaccumulation	131-55-5	2,2',4,4'-Tetrahydroxybenzophenone	ToxVal	OPERA	QSAR Model	L	logBCF < 2									0.68	log10(L/kg wet-wt)
Bioaccumulation	131-55-5	2,2',4,4'-Tetrahydroxybenzophenone	ToxVal	EpiSuite	QSAR Model	L	logBCF < 2									0.73	log10(L/kg wet-wt)
Exposure	131-55-5	2,2',4,4'-Tetrahydroxybenzophenone	SEEM3		QSAR Model	M	1e-4 mg/kg-day <= SEEM3 u95 exposure < 1e-3 mg/kg-day	Unknown								2.87E-04	mg/kg-day
Acute Mammalian Toxicity Oral	88-61-9	2,4-Dimethylbenzenesulfonic acid	T.E.S.T. (predicted value)		QSAR Model	L	Oral rat LD50 (4553 mg/kg) > 2000 mg/kg									4553	mg/kg
Genotoxicity Mutagenicity	88-61-9	2,4-Dimethylbenzenesulfonic acid	T.E.S.T. (predicted value)		QSAR Model	L	Negative for Mutagenicity
Genotoxicity Mutagenicity	88-61-9	2,4-Dimethylbenzenesulfonic acid	ToxVal		QSAR Model	L	Score of L was assigned based on a genetox call of "pred non gentox"				pred non gentox
Endocrine Disruption	88-61-9	2,4-Dimethylbenzenesulfonic acid	T.E.S.T. (predicted value)		QSAR Model	L	Negative for Estrogen Receptor Binding
Endocrine Disruption	88-61-9	2,4-Dimethylbenzenesulfonic acid	T.E.S.T. (predicted value)		QSAR Model	N/A	Estrogen Receptor RBA could not be predicted using T.E.S.T.
Developmental	88-61-9	2,4-Dimethylbenzenesulfonic acid	T.E.S.T. (predicted value)		QSAR Model	H	Positive for Developmental Toxicity									1
Acute Aquatic Toxicity	88-61-9	2,4-Dimethylbenzenesulfonic acid	DSL		Screening	L	Score of L was assigned based on a category of "Not Inherently_Toxic_to_Aquatic_Organisms"		Not Inherently_Toxic_to_Aquatic_Organisms
Acute Aquatic Toxicity	88-61-9	2,4-Dimethylbenzenesulfonic acid	T.E.S.T. (predicted value)		QSAR Model	M	10 mg/L <= 96 hr Fathead minnow LC50 (34.188 mg/L) <= 100 mg/L									34.19	mg/L
Acute Aquatic Toxicity	88-61-9	2,4-Dimethylbenzenesulfonic acid	T.E.S.T. (predicted value)		QSAR Model	N/A	Daphnia magna LC50 (48 hr) could not be predicted using T.E.S.T.
Persistence	88-61-9	2,4-Dimethylbenzenesulfonic acid	ToxVal	EpiSuite	QSAR Model	M	2.25 <= Biowin Score 3 <= 3.25									2.78	unitless
Bioaccumulation	88-61-9	2,4-Dimethylbenzenesulfonic acid	DSL		Screening	L	Score of L was assigned based on a category of "Not Bioaccumulative"		Not Bioaccumulative
Bioaccumulation	88-61-9	2,4-Dimethylbenzenesulfonic acid	T.E.S.T. (predicted value)		QSAR Model	L	logBCF (0.83) < 2									6.83
Bioaccumulation	88-61-9	2,4-Dimethylbenzenesulfonic acid	ToxVal	OPERA	QSAR Model	L	logBCF < 2									0.72	log10(L/kg wet-wt)
Bioaccumulation	88-61-9	2,4-Dimethylbenzenesulfonic acid	ToxVal	EpiSuite	QSAR Model	L	logBCF < 2									-9.00E-03	log10(L/kg wet-wt)
Exposure	88-61-9	2,4-Dimethylbenzenesulfonic acid	SEEM3		QSAR Model	M	1e-4 mg/kg-day <= SEEM3 u95 exposure < 1e-3 mg/kg-day	Unknown								1.72E-04	mg/kg-day
Acute Mammalian Toxicity Oral	611-36-9	4-Hydroxyquinoline	Denmark		QSAR Model	M	300 < Estimated toxicity <= 2000 mg/kg body weight		AcuteTox4		Harmful if swallowed
Acute Mammalian Toxicity Oral	611-36-9	4-Hydroxyquinoline	T.E.S.T. (predicted value)		QSAR Model	M	300 mg/kg < Oral rat LD50 (920 mg/kg) <=2000 mg/kg									920	mg/kg
Genotoxicity Mutagenicity	611-36-9	4-Hydroxyquinoline	T.E.S.T. (experimental value)		Screening	L	Negative for Mutagenicity
Genotoxicity Mutagenicity	611-36-9	4-Hydroxyquinoline	T.E.S.T. (predicted value)		QSAR Model	L	Negative for Mutagenicity
Endocrine Disruption	611-36-9	4-Hydroxyquinoline	T.E.S.T. (predicted value)		QSAR Model	H	Positive for Estrogen Receptor Binding									1
Endocrine Disruption	611-36-9	4-Hydroxyquinoline	T.E.S.T. (predicted value)		QSAR Model	N/A	Estrogen Receptor RBA could not be predicted using T.E.S.T.
Developmental	611-36-9	4-Hydroxyquinoline	T.E.S.T. (predicted value)		QSAR Model	L	Negative for Developmental Toxicity
Skin Sensitization	611-36-9	4-Hydroxyquinoline	Denmark		QSAR Model	H	Prediction of "positive" and "strong" in the TOPKAT guinea pig models or a prediction of "very active" in the allergic contact dermatitis model		SkinSens1		May cause an allergic skin reaction
Acute Aquatic Toxicity	611-36-9	4-Hydroxyquinoline	T.E.S.T. (predicted value)		QSAR Model	M	10 mg/L <= 96 hr Fathead minnow LC50 (14.546 mg/L) <= 100 mg/L									14.55	mg/L
Acute Aquatic Toxicity	611-36-9	4-Hydroxyquinoline	T.E.S.T. (predicted value)		QSAR Model	M	10 mg/L <= 48 hr Daphnia magna LC50 (12.007 mg/L) <= 100 mg/L									12	mg/L
Bioaccumulation	611-36-9	4-Hydroxyquinoline	T.E.S.T. (predicted value)		QSAR Model	L	logBCF (1.00) < 2									9.94
Exposure	611-36-9	4-Hydroxyquinoline	SEEM3		QSAR Model	L	SEEM3 u95 exposure < 1e-4 mg/kg-day	Unknown								8.18E-05	mg/kg-day
Exposure	21392-57-4	5,7-Dimethoxyflavone	SEEM3		QSAR Model	N/A	Applicability domain of SEEM3 model violated	Unknown									mg/kg-day
Acute Mammalian Toxicity Oral	58-61-7	Adenosine	ChemIDplus		Screening	L	Oral LD50 > 2000 mg/kg	oral								> 20000	mg/kg
Acute Mammalian Toxicity Oral	58-61-7	Adenosine	T.E.S.T. (predicted value)		QSAR Model	L	Oral rat LD50 (2098 mg/kg) > 2000 mg/kg									2098	mg/kg
Carcinogenicity	58-61-7	Adenosine	Denmark		QSAR Model	H	Predicted to be suspected of causing cancer from the following conditions: <ul><li>Positive prediction according to the FDA ICSAS method or positive experimental test for carcinogenicity in rats or mice</li><li>Positive prediction or positive experimental test in at least one model for reverse mutation test (Ames), chromosomal aberration (CHO/CHL), or mouse lymphoma</li></ul>		Carc2		Suspected of causing cancer
Genotoxicity Mutagenicity	58-61-7	Adenosine	UMD		Screening	VH	Score of VH was assigned based on a category of Mutagen		Mutagen										Meets the University of Maryland definition of a Mutagen for the purpose of the Chemical Hygiene Plan. It was listed as a mutagen in the "Dangerous Properties of Industrial Materials", 7th Ed., by N. Irving Sax and Richard J. Lewis. -<br>DNA damage system-mammal:lymphocyte 60 mmol/l
Genotoxicity Mutagenicity	58-61-7	Adenosine	T.E.S.T. (experimental value)		Screening	L	Negative for Mutagenicity
Genotoxicity Mutagenicity	58-61-7	Adenosine	ToxVal		QSAR Model	VH	Score of VH was assigned based on a genetox call of "pred gentox"				pred gentox
Genotoxicity Mutagenicity	58-61-7	Adenosine	T.E.S.T. (predicted value)		QSAR Model	H	Positive for Mutagenicity									1
Endocrine Disruption	58-61-7	Adenosine	T.E.S.T. (predicted value)		QSAR Model	L	Negative for Estrogen Receptor Binding
Endocrine Disruption	58-61-7	Adenosine	T.E.S.T. (predicted value)		QSAR Model	N/A	Estrogen Receptor RBA could not be predicted using T.E.S.T.
Reproductive	58-61-7	Adenosine	Denmark		QSAR Model	M	Positive prediction in at least one model (human teratogenicity, Drosophila melanogaster SLR, or rodent dominant lethal) and not predicted negative for teratogenicity		Repr2		Suspected of damaging fertility or the unborn child
Developmental	58-61-7	Adenosine	T.E.S.T. (predicted value)		QSAR Model	H	Positive for Developmental Toxicity									1
Acute Aquatic Toxicity	58-61-7	Adenosine	DSL		Screening	L	Score of L was assigned based on a category of "Not Inherently_Toxic_to_Aquatic_Organisms"		Not Inherently_Toxic_to_Aquatic_Organisms
Acute Aquatic Toxicity	58-61-7	Adenosine	T.E.S.T. (predicted value)		QSAR Model	L	96 hr Fathead minnow LC50 (1400.090 mg/kg) > 100 mg/L									1400	mg/L
Acute Aquatic Toxicity	58-61-7	Adenosine	T.E.S.T. (predicted value)		QSAR Model	L	48 hr Daphnia magna LC50 (143.199 mg/kg) > 100 mg/L									143.20	mg/L
Persistence	58-61-7	Adenosine	ToxVal	EpiSuite	QSAR Model	M	2.25 <= Biowin Score 3 <= 3.25									2.94	unitless
Bioaccumulation	58-61-7	Adenosine	DSL		Screening	L	Score of L was assigned based on a category of "Not Bioaccumulative"		Not Bioaccumulative
Bioaccumulation	58-61-7	Adenosine	T.E.S.T. (predicted value)		QSAR Model	L	logBCF (-0.17) < 2									0.68
Bioaccumulation	58-61-7	Adenosine	ToxVal	EpiSuite	QSAR Model	L	logBCF < 2									-2.60E-02	log10(L/kg wet-wt)
Bioaccumulation	58-61-7	Adenosine	ToxVal	OPERA	QSAR Model	I	Applicability domain of OPERA model for BCF violated									0.25	log10(L/kg wet-wt)
Exposure	58-61-7	Adenosine	SEEM3		QSAR Model	H	1e-3 mg/kg-day <= SEEM3 u95 exposure < 1 mg/kg-day	Unknown								3.49E-03	mg/kg-day
Acute Mammalian Toxicity Oral	73030-71-4	Atractylenolide III	T.E.S.T. (predicted value)		QSAR Model	M	300 mg/kg < Oral rat LD50 (980 mg/kg) <=2000 mg/kg									980	mg/kg
Genotoxicity Mutagenicity	73030-71-4	Atractylenolide III	T.E.S.T. (predicted value)		QSAR Model	L	Negative for Mutagenicity
Endocrine Disruption	73030-71-4	Atractylenolide III	T.E.S.T. (predicted value)		QSAR Model	H	Positive for Estrogen Receptor Binding									1
Endocrine Disruption	73030-71-4	Atractylenolide III	T.E.S.T. (predicted value)		QSAR Model	N/A	Estrogen Receptor RBA could not be predicted using T.E.S.T.
Developmental	73030-71-4	Atractylenolide III	T.E.S.T. (predicted value)		QSAR Model	H	Positive for Developmental Toxicity									1
Acute Aquatic Toxicity	73030-71-4	Atractylenolide III	T.E.S.T. (predicted value)		QSAR Model	H	1 mg/L <= 48 hr Daphnia magna LC50 (3.287 mg/L) <= 10 mg/L									3.29	mg/L
Acute Aquatic Toxicity	73030-71-4	Atractylenolide III	T.E.S.T. (predicted value)		QSAR Model	M	10 mg/L <= 96 hr Fathead minnow LC50 (11.559 mg/L) <= 100 mg/L									11.56	mg/L
Bioaccumulation	73030-71-4	Atractylenolide III	T.E.S.T. (predicted value)		QSAR Model	N/A	Bioconcentration factor could not be predicted using T.E.S.T.
Exposure	73030-71-4	Atractylenolide III	SEEM3		QSAR Model	N/A	Applicability domain of SEEM3 model violated	Unknown									mg/kg-day
Exposure	941-57-1	Benzothiazole-2-sulfonic acid	SEEM3		QSAR Model	M	1e-4 mg/kg-day <= SEEM3 u95 exposure < 1e-3 mg/kg-day	Unknown								1.09E-04	mg/kg-day
Acute Mammalian Toxicity Oral	85-68-7	Benzyl butyl phthalate	ChemIDplus		Screening	L	Oral LD50 > 2000 mg/kg	oral								13750	mg/kg
Acute Mammalian Toxicity Oral	85-68-7	Benzyl butyl phthalate	ChemIDplus		Screening	L	Oral LD50 > 2000 mg/kg	oral								13750	mg/kg
Acute Mammalian Toxicity Oral	85-68-7	Benzyl butyl phthalate	ChemIDplus		Screening	L	Oral LD50 > 2000 mg/kg	oral								4170	mg/kg
Acute Mammalian Toxicity Oral	85-68-7	Benzyl butyl phthalate	ChemIDplus		Screening	L	Oral LD50 > 2000 mg/kg	oral								2330	mg/kg
Acute Mammalian Toxicity Oral	85-68-7	Benzyl butyl phthalate	Japan		Screening	L	Score of L was assigned based on a classification of "Not classified"	oral	Not classified	-	-								There are 4 reported LD50 values for rats of 2,300 mg/kg (IARC 73 (1999)), 2,330 mg/kg (EU-RAR (2008), Initial Risk Assessment Report (NITE, CERI, NEDO, 2007), NTP TR 213 (1982)), 20,000 mg/kg (IARC 73 (1999)), and 20,400 mg/kg (Initial Risk Assessment Report (NITE, CERI, NEDO, 2007), EU-RAR (2008)). Since all of them correspond to "Not classified," it was classified as "Not classified."
Acute Mammalian Toxicity Oral	85-68-7	Benzyl butyl phthalate	New Zealand		Screening	L	Score was assigned based on a category of Category 6.1E (Category 5).	oral	Category 6.1E (Category 5)		Acutely toxic					2330	mg/kg		<br>SPECIES: Rat<br>ENDPOINT: LD50<br>VALUE: 2330 mg/kg <br>REFERENCE SOURCE: Monsanto Europe N.V. Bruxelles.[IUCLID 2000]<br>
Acute Mammalian Toxicity Oral	85-68-7	Benzyl butyl phthalate	ToxVal	ECHA	Screening	L	Oral LD50 > 2000 mg/kg	oral						mouse	LD50	4170	mg/kg	-
Acute Mammalian Toxicity Oral	85-68-7	Benzyl butyl phthalate	ToxVal	ECHA	Screening	L	Oral LD50 > 2000 mg/kg	oral						mouse	LD50	6160	mg/kg	-
Acute Mammalian Toxicity Oral	85-68-7	Benzyl butyl phthalate	ToxVal	ECHA	Screening	L	Oral LD50 > 2000 mg/kg	oral						rat	LD50	2330	mg/kg	-
Acute Mammalian Toxicity Oral	85-68-7	Benzyl butyl phthalate	ToxVal	ECHA IUCLID	Screening	L	Oral LD50 > 2000 mg/kg	oral						rat	LD50	4000	mg/kg	-
Acute Mammalian Toxicity Oral	85-68-7	Benzyl butyl phthalate	ToxVal	ECHA IUCLID	Screening	L	Oral LD50 > 2000 mg/kg	oral						rat	LD50	~ 20400	mg/kg	-
Acute Mammalian Toxicity Oral	85-68-7	Benzyl butyl phthalate	ToxVal	ECHA IUCLID	Screening	L	Oral LD50 > 2000 mg/kg	oral						mouse	LD50	4170	mg/kg	-
Acute Mammalian Toxicity Oral	85-68-7	Benzyl butyl phthalate	ToxVal	ECHA IUCLID	Screening	L	Oral LD50 > 2000 mg/kg	oral						rat	LD50	20400	mg/kg	-
Acute Mammalian Toxicity Oral	85-68-7	Benzyl butyl phthalate	ToxVal	ECHA IUCLID	Screening	L	Oral LD50 > 2000 mg/kg	oral						rat	LD50	2330	mg/kg	-
Acute Mammalian Toxicity Oral	85-68-7	Benzyl butyl phthalate	ToxVal	ECHA IUCLID	Screening	L	Oral LD50 > 2000 mg/kg	oral						rat	LD50	2330	mg/kg	-
Acute Mammalian Toxicity Oral	85-68-7	Benzyl butyl phthalate	ToxVal	ECHA IUCLID	Screening	L	Oral LD50 > 2000 mg/kg	oral						mouse	LD50	4170	mg/kg	-
Acute Mammalian Toxicity Oral	85-68-7	Benzyl butyl phthalate	ToxVal	HPVIS	Screening	L	Oral LD50 > 2000 mg/kg	oral						mouse	LD50	4170	mg/kg	Data from this HPVIS summary were extracted from documents posted to the HPV Challenge website on March 15 2002. National Toxicology Program Carcinogenesis Bioassay of Butyl Benzyl Phthalate (CAS No. 85-68-7) in F344/N Rats and B6C3Fl Mice (Feed Study) NTP-80-25 NIH Publication No. 82-1769 U.S. Department of Health and Human Services (1082).
Acute Mammalian Toxicity Oral	85-68-7	Benzyl butyl phthalate	ToxVal	HPVIS	Screening	L	Oral LD50 > 2000 mg/kg	oral						rat	LD50	2330	mg/kg	Data from this HPVIS summary were extracted from documents posted to the HPV Challenge website on March 15 2002. National Toxicology Program Carcinogenesis Bioassay of Butyl Benzyl Phthalate (CAS No. 85-68-7) in F344/N Rats and B6C3Fl Mice (Feed Study) NTP-80-25 NIH Publication No. 82-1769 U.S. Department of Health and Human Services (1082).
Acute Mammalian Toxicity Oral	85-68-7	Benzyl butyl phthalate	ToxVal	HPVIS	Screening	L	Oral LD50 > 2000 mg/kg	oral						rat	LD50	4000	mg/kg	Data from this HPVIS summary were extracted from documents posted to the HPV Challenge website on March 15 2002. Peakall D.B. Cont.Toxicol.l2 698 (1974) cited in": Lederer J. Arch. B. Mrd. Sot. Hyg. Med. Tr.& Med. leg 44 3-44 (1986)
Acute Mammalian Toxicity Oral	85-68-7	Benzyl butyl phthalate	ToxVal	HPVIS	Screening	L	Oral LD50 > 2000 mg/kg	oral						rat	LD50	20400	mg/kg	Data from this HPVIS summary were extracted from documents posted to the HPV Challenge website on March 15 2002. Monsanto study YO-76-054 Hammond B.C. Levinskas G.J. Robinson E.C. and Johannsen F.R. (1087) A Review of the Subchronoc Toxicity of Butyl Benzyl Phthalate Toxicology and Industrial Health 3 79-98.
Acute Mammalian Toxicity Inhalation	85-68-7	Benzyl butyl phthalate	Japan		Screening	N/A	Score of N/A was assigned based on a classification of "Classification not possible"	Inhalation: Dusts and mists	Classification not possible	-	-								Classification not possible due to lack of data.
Acute Mammalian Toxicity Inhalation	85-68-7	Benzyl butyl phthalate	Japan		Screening	N/A	Score of N/A was assigned based on a classification of "Not applicable"	Inhalation: Gases	Not applicable	-	-								Liquid (GHS definition)
Acute Mammalian Toxicity Inhalation	85-68-7	Benzyl butyl phthalate	Japan		Screening	N/A	Score of N/A was assigned based on a classification of "Classification not possible"	Inhalation: Vapours	Classification not possible	-	-								Classification not possible due to lack of data.
Acute Mammalian Toxicity Dermal	85-68-7	Benzyl butyl phthalate	ChemIDplus		Screening	L	Dermal LD50 > 2000 mg/kg	skin								6700	mg/kg
Acute Mammalian Toxicity Dermal	85-68-7	Benzyl butyl phthalate	ChemIDplus		Screening	L	Dermal LD50 > 2000 mg/kg	skin								> 10000	mg/kg
Acute Mammalian Toxicity Dermal	85-68-7	Benzyl butyl phthalate	ChemIDplus		Screening	L	Dermal LD50 > 2000 mg/kg	skin								6700	mg/kg
Acute Mammalian Toxicity Dermal	85-68-7	Benzyl butyl phthalate	Japan		Screening	L	Score of L was assigned based on a classification of "Not classified"	dermal	Not classified	-	-								There is a reported LD50 value of 6,700 mg/kg (Initial Risk Assessment Report (NITE, CERI, NEDO, 2007), CICAD 17 (1999), EU-RAR (2008), CEPA (2000), PATTY (6th, 2012)) for rats, corresponding to "Not classified." There is a reported LD50 value of > 10,000 mg/kg (Initial Risk Assessment Report (NITE, CERI, NEDO, 2007), IARC 73 (1999), EU-RAR (2008), PATTY (6th, 2012)) for rabbits, corresponding to…
Acute Mammalian Toxicity Dermal	85-68-7	Benzyl butyl phthalate	ToxVal	ECHA IUCLID	Screening	L	Dermal LD50 > 2000 mg/kg	dermal						rabbit	LD50	> 10000	mg/kg	-
Acute Mammalian Toxicity Dermal	85-68-7	Benzyl butyl phthalate	ToxVal	ECHA IUCLID	Screening	L	Dermal LD50 > 2000 mg/kg	dermal						rabbit	LD50	> 10000	mg/kg	-
Acute Mammalian Toxicity Dermal	85-68-7	Benzyl butyl phthalate	ToxVal	HPVIS	Screening	L	Dermal LD50 > 2000 mg/kg	dermal						rabbit	LD50	> 10000	mg/kg	Data from this HPVIS summary were extracted from documents posted to the HPV Challenge website on March 15 2002. Monsanto study YO-76-054 Hammond B.C. Levinskas G.J. Robinson E.C. and Johannsen F.R. (1087) A Review of the Subchronic Toxicity of Butyl Benzyl Phthalate Toxicology and Industrial Health 3 79-98.
Carcinogenicity	85-68-7	Benzyl butyl phthalate	EPA mid-Atlantic Region Human Health Risk-Based Concentrations		Authoritative	VH	Score of VH was assigned on having a value for the cancer slope factor (SFO)		Carcinogen							1.90E-03			Source: P = PPRTV
Carcinogenicity	85-68-7	Benzyl butyl phthalate	ToxVal	PPRTV (ORNL)	Authoritative	VH	A cancer slope factor is assessed if Hazard Identification provides evidence of human carcinogenicity.	oral						-	cancer slope factor	1.90E-03	(mg/kg-day)-1	-
Carcinogenicity	85-68-7	Benzyl butyl phthalate	ToxVal	RSL	Authoritative	VH	A cancer slope factor is assessed if Hazard Identification provides evidence of human carcinogenicity.	-						-	cancer slope factor	1.90E-03	(mg/kg-day)-1	United States Environmental Protection Agency. (2017) Regional Screening Levels for Chemical Contaminants at Superfund Sites
Carcinogenicity	85-68-7	Benzyl butyl phthalate	ToxVal	RSL	Authoritative	VH	A cancer slope factor is assessed if Hazard Identification provides evidence of human carcinogenicity.	-						-	cancer slope factor	1.90E-03	(mg/kg-day)-1	United States Environmental Protection Agency. (2017) Regional Screening Levels for Chemical Contaminants at Superfund Sites
Carcinogenicity	85-68-7	Benzyl butyl phthalate	ToxVal	IRIS	Authoritative	H	Score of H was assigned based on a cancer call of "C (Possible human carcinogen)"				C (Possible human carcinogen)
Carcinogenicity	85-68-7	Benzyl butyl phthalate	Health Canada Priority Substance Lists (Carcinogenicity)		Screening	VH	Score of VH was assigned on based on a category of Carcinogen		Carcinogen
Carcinogenicity	85-68-7	Benzyl butyl phthalate	ToxVal	Alaska DEC	Screening	VH	A cancer slope factor is assessed if Hazard Identification provides evidence of human carcinogenicity.	dermal						-	cancer slope factor	3.11E-03	(mg/kg-day)-1	-
Carcinogenicity	85-68-7	Benzyl butyl phthalate	ToxVal	Alaska DEC	Screening	VH	A cancer slope factor is assessed if Hazard Identification provides evidence of human carcinogenicity.	oral						-	cancer slope factor	1.90E-03	(mg/kg-day)-1	-
Carcinogenicity	85-68-7	Benzyl butyl phthalate	ToxVal	Pennsylvania DEP ToxValues	Screening	VH	A cancer slope factor is assessed if Hazard Identification provides evidence of human carcinogenicity.	-						-	cancer slope factor	1.90E-03	(mg/kg-day)-1	-
Carcinogenicity	85-68-7	Benzyl butyl phthalate	ToxVal	Wignall	Screening	VH	A cancer slope factor is assessed if Hazard Identification provides evidence of human carcinogenicity.	oral						rat	cancer slope factor	1.90E-03	(mg/kg-day)-1	NTP (National Toxicology Program). 1997a. Carcinogenesis Studies of Butyl Benzyl Phthalate in F344/N Rats (Feed Studies). Technical Report Series No. 458. U.S. Department of Health and Human Services, National Institute of Environmental Health Sciences, R
Carcinogenicity	85-68-7	Benzyl butyl phthalate	Japan		Screening	N/A	Score of N/A was assigned based on a classification of "Classification not possible"		Classification not possible	-	-								In carcinogenicity studies using rats or mice orally dosed (by feeding) for two years, no evidence of carcinogenicity was observed in mice, however, an increased incidence of mononuclear cell leukemia (MNCL) in females was observed for rats (NTP TR 213 (1982)). Additionally, in another test using rats orally dosed by feeding for two years, increases in incidences of pancreatic acinar cell adenoma…
Carcinogenicity	85-68-7	Benzyl butyl phthalate	ToxVal	IARC	Authoritative	I	Score of I was assigned based on a cancer call of "Group 3 - Not classifiable as to its carcinogenicity to humans"				Group 3 - Not classifiable as to its carcinogenicity to humans
Genotoxicity Mutagenicity	85-68-7	Benzyl butyl phthalate	ToxVal		Screening	L	Score of L was assigned based on a genetox call of "non gentox"				non gentox
Genotoxicity Mutagenicity	85-68-7	Benzyl butyl phthalate	Japan		Screening	N/A	Score of N/A was assigned based on a classification of "Classification not possible"		Classification not possible	-	-								The substance was classified as "Classification not possible" because it was not possible to classify a substance as "Not classified" according to the revised GHS classification guidance for the Japanese government. As for in vivo, a mouse dominant lethal test was negative, a micronucleus assay using mouse bone marrow cell was negative, a chromosomal aberration test and a sister chromatid exchang…
Endocrine Disruption	85-68-7	Benzyl butyl phthalate	REACH Very High Concern List		Authoritative	H	Score of H was assigned based on a category of Endocrine disrupting properties (Article 57(f) - environment)		Endocrine disrupting properties (Article 57(f) - environment)
Endocrine Disruption	85-68-7	Benzyl butyl phthalate	TEDX		Screening	H	Chemical appears in TEDX (The Endocrine Disruptors Exchange) List.
Reproductive	85-68-7	Benzyl butyl phthalate	REACH Very High Concern List		Authoritative	H	Score of H was assigned based on a category of Toxic for reproduction (Article 57c)		Toxic for reproduction (Article 57c)
Reproductive	85-68-7	Benzyl butyl phthalate	ECHA CLP		Authoritative	M	Score of M was assigned based on a hazard code of H360Df		Repr. 1B	H360Df	May damage the unborn child. Suspected of damaging fertility
Reproductive	85-68-7	Benzyl butyl phthalate	Japan		Screening	H	Score of H was assigned based on a hazard code of H360		Category 1B	H360	May damage fertility or the unborn child								As for humans, some positive results were reported in studies on relationship between concentrations of urinary metabolites (monobutyl phthalate (MBP), monobutyl benzyl phthalate (MBzP)) of this substance (BBP) and semen parameters (semen volume, sperm count, sperm concentration, sperm motility, sperm morphology, etc.) (NICNAS (2015), Evaluation of effect for the food safety (Food Safety Commissi…
Reproductive	85-68-7	Benzyl butyl phthalate	Reproductive Canada		Screening	H	Score of H was assigned based on a reproductive category of Reproductive Toxin		Reproductive Toxin		Known to be reproductive toxin
Reproductive	85-68-7	Benzyl butyl phthalate	ToxVal	ECHA IUCLID	Screening	H	Oral NOAEL < 50.0 mg/kg-day	oral						rat	NOAEL	~ 20	mg/kg-day	-
Reproductive	85-68-7	Benzyl butyl phthalate	ToxVal	ECHA IUCLID	Screening	M	50.0 mg/kg-day < Oral NOAEL <= 250.0 mg/kg-day	oral						rat	NOAEL	168	mg/kg-day	-
Reproductive	85-68-7	Benzyl butyl phthalate	ToxVal	ECHA IUCLID	Screening	M	50.0 mg/kg-day < Oral NOAEL <= 250.0 mg/kg-day	oral						rat	NOAEL	~ 250	mg/kg-day	-
Reproductive	85-68-7	Benzyl butyl phthalate	ToxVal	ECHA IUCLID	Screening	M	50.0 mg/kg-day < Oral NOAEL <= 250.0 mg/kg-day	oral						rat	NOAEL	168	mg/kg-day	-
Reproductive	85-68-7	Benzyl butyl phthalate	ToxVal	ECHA IUCLID	Screening	M	50.0 mg/kg-day < Oral NOAEL <= 250.0 mg/kg-day	oral						rat	NOAEL	206	mg/kg-day	-
Reproductive	85-68-7	Benzyl butyl phthalate	ToxVal	EFSA	Screening	M	50.0 mg/kg-day < Oral NOAEL <= 250.0 mg/kg-day	oral						rat	NOAEL	50	mg/kg-day	Opinion of the Scientific Panel on Food Additives, Flavourings, Processing Aids and Materials in Contact with Food (AFC) on a request from the Commission related to Butylbenzylphthalate (BBP) for use in food contact materials
Reproductive	85-68-7	Benzyl butyl phthalate	ToxVal	HPVIS	Screening	M	50.0 mg/kg-day < Oral NOAEL <= 250.0 mg/kg-day	oral						rat	NOAEL	168	mg/kg-day	Data from this HPVIS summary were extracted from documents posted to the HPV Challenge website on March 15 2002. Hazleton Laboratories America Inc. (1985). Report submitted to the National Toxicology Program. Project Number 12307-02 3.
Reproductive	85-68-7	Benzyl butyl phthalate	ToxVal	HPVIS	Screening	M	50.0 mg/kg-day < Oral NOAEL <= 250.0 mg/kg-day	oral						rat	NOAEL	206	mg/kg-day	Data from this HPVIS summary were extracted from documents posted to the HPV Challenge website on March 15 2002. Monsant Report Xx-93-9101(TN0 Report v92.570)
Reproductive	85-68-7	Benzyl butyl phthalate	ToxVal	HPVIS	Screening	M	50.0 mg/kg-day < Oral NOAEL <= 250.0 mg/kg-day	oral						rat	NOAEL	168	mg/kg-day	Data from this HPVIS summary were extracted from documents posted to the HPV Challenge website on March 15 2002. Hazleton Laboratories America Inc. (1985). Report submitted to the National Toxicology Program. Project Number 12307-02 3.
Reproductive	85-68-7	Benzyl butyl phthalate	ToxVal	ToxRefDB	Screening	M	50.0 mg/kg-day < Oral LOAEL <= 250.0 mg/kg-day	oral						rat	LOAEL	100	mg/kg-day	Japan: Aso. A Two-Generation Reproductive Toxicity Study of Butyl Benzyl Phthalate in Rats. The Journal of Toxicological Sciences, Vol.30, Special Issue, 39-58, 2005.
Reproductive	85-68-7	Benzyl butyl phthalate	ToxVal	ECHA IUCLID	Screening	L	Oral NOAEL > 250.0 mg/kg-day	oral						rat	NOAEL	418	mg/kg-day	-
Reproductive	85-68-7	Benzyl butyl phthalate	ToxVal	ECHA IUCLID	Screening	L	Oral NOAEL > 250.0 mg/kg-day	oral						rat	NOAEL	498	mg/kg-day	-
Reproductive	85-68-7	Benzyl butyl phthalate	ToxVal	ECHA IUCLID	Screening	L	Oral NOAEL > 250.0 mg/kg-day	oral						rat	NOAEL	750	mg/kg-day	-
Reproductive	85-68-7	Benzyl butyl phthalate	ToxVal	ECHA IUCLID	Screening	L	Oral NOAEL > 250.0 mg/kg-day	oral						rat	NOAEL	>= 2000	mg/kg-day	-
Reproductive	85-68-7	Benzyl butyl phthalate	ToxVal	HPVIS	Screening	L	Oral NOAEL > 250.0 mg/kg-day	oral						rat	NOAEL	750	mg/kg-day	Data from this HPVIS summary were extracted from documents posted to the HPV Challenge website on March 15 2002. Agarwal D.k. Maronpot R.R. Lamb J.C. and Kluwe W.M. (1985) Adverse effects of butyl benzyl phthalate on the reproductive and hematopoietic systems of male rats. Toxicology 35: 189-206.
Reproductive	85-68-7	Benzyl butyl phthalate	ToxVal	HPVIS	Screening	L	Oral NOAEL > 250.0 mg/kg-day	oral						rat	NOAEL	<= 679	mg/kg-day	Data from this HPVIS summary were extracted from documents posted to the HPV Challenge website on March 15 2002. British Industrial Biological Research Association (BIBRA 1985). A 21- day feeding study of butyl benzyl phthalate to rats: effects on the liver and liver lipids. Report Number 0495/l/84.
Reproductive	85-68-7	Benzyl butyl phthalate	ToxVal	HPVIS	Screening	L	Oral NOAEL > 250.0 mg/kg-day	oral						rat	NOAEL	418	mg/kg-day	Data from this HPVIS summary were extracted from documents posted to the HPV Challenge website on March 15 2002. Monsant Report Xx-93-9101(TN0 Report v92.570)
Reproductive	85-68-7	Benzyl butyl phthalate	ToxVal	HPVIS	Screening	L	Oral NOAEL > 250.0 mg/kg-day	oral						rat	NOAEL	498	mg/kg-day	Data from this HPVIS summary were extracted from documents posted to the HPV Challenge website on March 15 2002. Hazleton Laboratories America Inc. (1985). Report submitted to the National Toxicology Program. Project Number 12307-02 3.
Reproductive	85-68-7	Benzyl butyl phthalate	ToxVal	ToxRefDB	Screening	L	Oral LOAEL > 250.0 mg/kg-day	oral						rat	LOAEL	> 400	mg/kg-day	Japan: Aso. A Two-Generation Reproductive Toxicity Study of Butyl Benzyl Phthalate in Rats. The Journal of Toxicological Sciences, Vol.30, Special Issue, 39-58, 2005.
Reproductive	85-68-7	Benzyl butyl phthalate	ToxVal	ToxRefDB	Screening	L	Oral NOAEL > 250.0 mg/kg-day	oral						rat	NOAEL	>= 400	mg/kg-day	Japan: Aso. A Two-Generation Reproductive Toxicity Study of Butyl Benzyl Phthalate in Rats. The Journal of Toxicological Sciences, Vol.30, Special Issue, 39-58, 2005.
Reproductive	85-68-7	Benzyl butyl phthalate	ToxVal	ToxRefDB	Screening	L	Oral LOAEL > 250.0 mg/kg-day	oral						rat	LOAEL	> 500	mg/kg-day	Nagao T et al. Effect of butyl benzyl phthalate in Sprague-Dawley rats after gavage administration: a two-generation reproductive study. Reproductive Toxicology 2000; 14: 513-532
Reproductive	85-68-7	Benzyl butyl phthalate	ToxVal	ToxRefDB	Screening	L	Oral NOAEL > 250.0 mg/kg-day	oral						rat	NOAEL	>= 500	mg/kg-day	Nagao T et al. Effect of butyl benzyl phthalate in Sprague-Dawley rats after gavage administration: a two-generation reproductive study. Reproductive Toxicology 2000; 14: 513-532
Reproductive	85-68-7	Benzyl butyl phthalate	ToxVal	ToxRefDB	Screening	L	Oral LOAEL > 250.0 mg/kg-day	oral						rat	LOAEL	> 2200	mg/kg-day	(1997) Toxicology and Carcinogenesis Studies of Butyl Benzyl Phthalate (CAS No. 85-68-7) in F344/N Rats (Feed Studies). NTP TR 458, NIH Publication No. 97-3374. (Fertility portion)
Reproductive	85-68-7	Benzyl butyl phthalate	ToxVal	ToxRefDB	Screening	L	Oral NOAEL > 250.0 mg/kg-day	oral						rat	NOAEL	>= 2200	mg/kg-day	(1997) Toxicology and Carcinogenesis Studies of Butyl Benzyl Phthalate (CAS No. 85-68-7) in F344/N Rats (Feed Studies). NTP TR 458, NIH Publication No. 97-3374. (Fertility portion)
Reproductive	85-68-7	Benzyl butyl phthalate	ToxVal	ToxRefDB	Screening	I	Oral NOAEL does not provide enough information to assign a score	oral						rat	NOAEL	< 100	mg/kg-day	Japan: Aso. A Two-Generation Reproductive Toxicity Study of Butyl Benzyl Phthalate in Rats. The Journal of Toxicological Sciences, Vol.30, Special Issue, 39-58, 2005.
Developmental	85-68-7	Benzyl butyl phthalate	ECHA CLP		Authoritative	H	Score of H was assigned based on a hazard code of H360Df		Repr. 1B	H360Df	May damage the unborn child. Suspected of damaging fertility
Developmental	85-68-7	Benzyl butyl phthalate	Prop 65		Authoritative	H	Score of H was assigned based on a carcinogenicity category of developmental		developmental
Developmental	85-68-7	Benzyl butyl phthalate	Germany		Authoritative	L	Score of L was assigned based on a pregnancy risk group of Pregancy risk group C		Pregancy risk group C
Developmental	85-68-7	Benzyl butyl phthalate	Japan		Screening	H	Score of H was assigned based on a hazard code of H360		Category 1B	H360	May damage fertility or the unborn child								As for humans, some positive results were reported in studies on relationship between concentrations of urinary metabolites (monobutyl phthalate (MBP), monobutyl benzyl phthalate (MBzP)) of this substance (BBP) and semen parameters (semen volume, sperm count, sperm concentration, sperm motility, sperm morphology, etc.) (NICNAS (2015), Evaluation of effect for the food safety (Food Safety Commissi…
Developmental	85-68-7	Benzyl butyl phthalate	ToxVal	HPVIS	Screening	H	Oral NOAEL < 50.0 mg/kg-day	oral						rabbit	NOAEL	10	mg/kg-day	Data from this HPVIS summary were extracted from documents posted to the HPV Challenge website on March 15 2002. Monsanto Study BT-76-187
Developmental	85-68-7	Benzyl butyl phthalate	ToxVal	HPVIS	Screening	H	Oral NOAEL < 50.0 mg/kg-day	oral						rabbit	NOAEL	10	mg/kg-day	Data from this HPVIS summary were extracted from documents posted to the HPV Challenge website on March 15 2002. Monsanto Study BT-76-187
Developmental	85-68-7	Benzyl butyl phthalate	ToxVal	HPVIS	Screening	L	Oral NOAEL > 250.0 mg/kg-day	oral						rat	NOAEL	314	mg/kg-day	Data from this HPVIS summary were extracted from documents posted to the HPV Challenge website on March 15 2002. Ema M. Itami T. and Kawaski H. (1990). Evaluation of the teratogenic potential of the plasticizer butyl benzyl phthalate in rats. J.Appl Toxicol. 10:339-343.
Developmental	85-68-7	Benzyl butyl phthalate	ToxVal	HPVIS	Screening	L	Oral NOAEL > 250.0 mg/kg-day	oral						rat	NOAEL	600	mg/kg-day	Data from this HPVIS summary were extracted from documents posted to the HPV Challenge website on March 15 2002. Ema M. et al. Toxicology (1993) 79 11-19.
Developmental	85-68-7	Benzyl butyl phthalate	ToxVal	HPVIS	Screening	L	Oral NOAEL > 250.0 mg/kg-day	oral						rat	NOAEL	500	mg/kg-day	Data from this HPVIS summary were extracted from documents posted to the HPV Challenge website on March 15 2002. Ema M. er al. (1992) Toxicology Letters 61 1-7
Developmental	85-68-7	Benzyl butyl phthalate	ToxVal	HPVIS	Screening	L	Oral NOAEL > 250.0 mg/kg-day	oral						rat	NOAEL	1100	mg/kg-day	Data from this HPVIS summary were extracted from documents posted to the HPV Challenge website on March 15 2002. Price C.J. Field E.A. Marr M.C. Mayer C.B. Morrissey R.E. and Schwetz B.A. (1990) Decelopmental toxicity of butyl benzyl phthalate (BBP) in mice and rats. Teratology 41:586 (Abstract-P51) Price C.J. Field E.A. Marr M.C. Mayers C.B. Morrissey R.E. Schwetz B.A. and Heindel J.J. (June 22 …
Developmental	85-68-7	Benzyl butyl phthalate	ToxVal	HPVIS	Screening	L	Oral NOAEL > 250.0 mg/kg-day	oral						rat	NOAEL	> 1087	mg/kg-day	Data from this HPVIS summary were extracted from documents posted to the HPV Challenge website on March 15 2002. Emma M. et a1. (1991) Journal of Applied Toxicology 11 39-42.
Developmental	85-68-7	Benzyl butyl phthalate	ToxVal	HPVIS	Screening	L	Oral NOAEL > 250.0 mg/kg-day	oral						rat	NOAEL	420	mg/kg-day	Data from this HPVIS summary were extracted from documents posted to the HPV Challenge website on March 15 2002. Price C.J. Field E.A. Marr M.C. Mayer C.B. Morrissey R.E. and Schwetz B.A. (1990) Decelopmental toxicity of butyl benzyl phthalate (BBP) in mice and rats. Teratology 41:586 (Abstract-P51) Price C.J. Field E.A. Marr M.C. Mayers C.B. Morrissey R.E. Schwetz B.A. and Heindel J.J. (June 22 …
Developmental	85-68-7	Benzyl butyl phthalate	ToxVal	HPVIS	Screening	L	Oral NOAEL > 250.0 mg/kg-day	oral						rat	NOAEL	> 1018	mg/kg-day	Data from this HPVIS summary were extracted from documents posted to the HPV Challenge website on March 15 2002. Ema M. Itami T. and Kawaski H. (1990). Evaluation of the teratogenic potential of the plasticizer butyl benzyl phthalate in rats. J.Appl Toxicol. 10:339-343.
Developmental	85-68-7	Benzyl butyl phthalate	ToxVal	HPVIS	Screening	L	Oral NOAEL > 250.0 mg/kg-day	oral						rat	NOAEL	500	mg/kg-day	Data from this HPVIS summary were extracted from documents posted to the HPV Challenge website on March 15 2002. Ema M. er al. (1992) Toxicology Letters 61 1-7
Developmental	85-68-7	Benzyl butyl phthalate	ToxVal	ToxRefDB	Screening	L	Oral LOAEL > 250.0 mg/kg-day	oral						mouse	LOAEL	> 2330	mg/kg-day	Price CJ, et al. (1990) Developmental Toxicity Evaluation of Butyl Benzyl Phthalate (CAS No . 85-68-7) Administered in Feed to Swiss Albino (CD-1) Mice on Gestational Days 6 to 15. NTP Report #90-114.
Developmental	85-68-7	Benzyl butyl phthalate	ToxVal	ToxRefDB	Screening	L	Oral NOAEL > 250.0 mg/kg-day	oral						mouse	NOAEL	>= 2330	mg/kg-day	Price CJ, et al. (1990) Developmental Toxicity Evaluation of Butyl Benzyl Phthalate (CAS No . 85-68-7) Administered in Feed to Swiss Albino (CD-1) Mice on Gestational Days 6 to 15. NTP Report #90-114.
Developmental	85-68-7	Benzyl butyl phthalate	ToxVal	ToxRefDB	Screening	L	Oral LOAEL > 250.0 mg/kg-day	oral						rat	LOAEL	> 1640	mg/kg-day	(1989) DEVELOPMENTAL TOXICITY EVALUATION OF BUTYL BENZYL PHTHALATE (CAS NO . 85-68-7) ADMINISTERED IN FEED TO CD RATS ON GESTATIONAL DAYS 6 TO 15. NTP-89-246.
Developmental	85-68-7	Benzyl butyl phthalate	ToxVal	ToxRefDB	Screening	L	Oral NOAEL > 250.0 mg/kg-day	oral						rat	NOAEL	>= 1640	mg/kg-day	(1989) DEVELOPMENTAL TOXICITY EVALUATION OF BUTYL BENZYL PHTHALATE (CAS NO . 85-68-7) ADMINISTERED IN FEED TO CD RATS ON GESTATIONAL DAYS 6 TO 15. NTP-89-246.
Developmental	85-68-7	Benzyl butyl phthalate	ToxVal	HPVIS	Screening	I	Oral NOAEL does not provide enough information to assign a score	oral						rat	NOAEL	< 631	mg/kg-day	Data from this HPVIS summary were extracted from documents posted to the HPV Challenge website on March 15 2002. Ema M et al. (1992) Journal of Applied Toxicology 12 179-183.
Developmental	85-68-7	Benzyl butyl phthalate	ToxVal	HPVIS	Screening	I	Oral NOAEL does not provide enough information to assign a score	oral						rat	NOAEL	< 824	mg/kg-day	Data from this HPVIS summary were extracted from documents posted to the HPV Challenge website on March 15 2002. Ema M. et al. (1992) Journal of Applied Toxicology 12 57-61 (1992)
Developmental	85-68-7	Benzyl butyl phthalate	ToxVal	HPVIS	Screening	I	Oral NOAEL does not provide enough information to assign a score	oral						rat	NOAEL	< 1087	mg/kg-day	Data from this HPVIS summary were extracted from documents posted to the HPV Challenge website on March 15 2002. Emma M. et a1. (1991) Journal of Applied Toxicology 11 39-42.
Developmental	85-68-7	Benzyl butyl phthalate	ToxVal	HPVIS	Screening	I	Oral NOAEL does not provide enough information to assign a score	oral						rat	NOAEL	< 631	mg/kg-day	Data from this HPVIS summary were extracted from documents posted to the HPV Challenge website on March 15 2002. Ema M et al. (1992) Journal of Applied Toxicology 12 179-183.
Developmental	85-68-7	Benzyl butyl phthalate	ToxVal	HPVIS	Screening	I	Oral NOAEL does not provide enough information to assign a score	oral						rat	NOAEL	< 824	mg/kg-day	Data from this HPVIS summary were extracted from documents posted to the HPV Challenge website on March 15 2002. Ema M. et al. (1992) Journal of Applied Toxicology 12 57-61 (1992)
Neurotoxicity Repeat Exposure	85-68-7	Benzyl butyl phthalate	ToxVal	Chiu	Screening	L	6 month Oral NOAEL > 50.0 mg/kg-day	oral				182	days	rat	NOAEL	159	mg/kg-day	Beyond the RfD: Broad Application of a Probabilistic Approach to Improve Chemical Dose-Response Assessments for Noncancer Effects.,Chiu WA, Axelrad DA, Dalaijamts C, Dockins C, Shao K, Shapiro AJ, Paoli G, Environ Health Perspect. 2018 Jun 28;126(6):067009. doi: 10.1289/EHP3368<br>NTP (National Toxicology Program). 1985. Twenty-six week subchronic study and modified mating trial in F344 rats. But…
Neurotoxicity Repeat Exposure	85-68-7	Benzyl butyl phthalate	ToxVal	Wignall	Screening	L	6 month Oral NOAEL > 50.0 mg/kg-day	oral				182	days	rat	NOAEL	159	mg/kg-day	NTP (National Toxicology Program). 1985. Twenty-six week subchronic study and modified mating trial in F344 rats. Butyl benzyl phthalatee. Final Report. Project No. 12307-02, -03. Hazelton Laboratories America, Inc. Unpublished study.
Neurotoxicity Single Exposure	85-68-7	Benzyl butyl phthalate	Japan		Screening	N/A	Score of N/A was assigned based on a classification of "Classification not possible"		Classification not possible	-	-								It is reported that in single dose studies using mice and rats given this substance by oral administration, at 6,000 to 9,000 mg/kg, which is above Category 2, alternating excitation and depression states occurred and paresis of the extremities, muscle tension, and loss of body weight were observed (EU-RAR (2008)). Additionally, it is reported that in rats, by a single oral administration at or n…
Systemic Toxicity Repeat Exposure	85-68-7	Benzyl butyl phthalate	ToxVal	HEAST	Authoritative	L	6 month Oral NOAEL > 50.0 mg/kg-day	oral				182	days	rat	NOAEL	159	mg/kg-day	-
Systemic Toxicity Repeat Exposure	85-68-7	Benzyl butyl phthalate	ToxVal	HPVIS	Screening	H	1 month Inhalation NOAEL < 0.6 mg/kg-day	inhalation				28	days	rat	NOAEL	0.14	mg/L	Data from this HPVIS summary were extracted from documents posted to the HPV Challenge website on March 15 2002. Hammond B.C. Levinskas G.J. Robinson E.C. and Johannsen F.R. (1087) A Review of the Subchronic of Butyl Benzyl Phthalate Toxicology and Industrial health 3 79-98.
Systemic Toxicity Repeat Exposure	85-68-7	Benzyl butyl phthalate	ToxVal	HPVIS	Screening	M	0.2 mg/kg-day < 3 month Inhalation NOAEL <= 1.0 mg/kg-day	inhalation				90	days	rat	NOAEL	0.22	mg/L	Data from this HPVIS summary were extracted from documents posted to the HPV Challenge website on March 15 2002. Monsanto study ML-79-0144 Hammond B.C. Levinskas G.J. Robinson E.C. and Johannsen F.R. (1087) A Review of the Subchronic Toxicity of Butyl Benzyl Phthalate Toxicology and Industrial Health 3 79-98. Roloff M.V. et al. Toxicologist (1983) 3 24.
Systemic Toxicity Repeat Exposure	85-68-7	Benzyl butyl phthalate	ToxVal	HPVIS	Screening	M	0.6 mg/kg-day < 1 month Inhalation NOAEL <= 3.0 mg/kg-day	inhalation				28	days	rat	NOAEL	1	mg/L	Data from this HPVIS summary were extracted from documents posted to the HPV Challenge website on March 15 2002. Monsanto study ML-79-0016 Hammond B.C. Levinskas G.J. Robinson E.C. and Johannsen F.R. (1087) A Review of the Subchronoc Toxicity of Butyl Benzyl Phthalate Toxicoloqy and Industrial Health 3 79-98. Roloff M.V. et al. Toxicologist (1983) 3 24.
Systemic Toxicity Repeat Exposure	85-68-7	Benzyl butyl phthalate	ToxVal	ECHA	Screening	L	2 year Oral NOAEL > 12.5 mg/kg-day	oral				730	days	mouse	NOAEL	780	mg/kg-day	-
Systemic Toxicity Repeat Exposure	85-68-7	Benzyl butyl phthalate	ToxVal	ECHA	Screening	L	2 year Oral NOAEL > 12.5 mg/kg-day	oral				730	days	rat	NOAEL	300	mg/kg-day	-
Systemic Toxicity Repeat Exposure	85-68-7	Benzyl butyl phthalate	ToxVal	ECHA	Screening	L	3 months Oral NOAEL > 100.0 mg/kg-day	oral				90	days	rat	NOAEL	151	mg/kg-day	-
Systemic Toxicity Repeat Exposure	85-68-7	Benzyl butyl phthalate	ToxVal	ECHA	Screening	L	2 year Oral NOAEL > 12.5 mg/kg-day	oral				730	days	rat	NOAEL	240	mg/kg-day	-
Systemic Toxicity Repeat Exposure	85-68-7	Benzyl butyl phthalate	ToxVal	HPVIS	Screening	L	3 months Oral LOAEL > 100.0 mg/kg-day	oral				90	days	mouse	LOAEL	224	mg/kg-day	Data from this HPVIS summary were extracted from documents posted to the HPV Challenge website on March 15 2002. National Toxicology Program Carcinogenesis Bioassay of Butyl Benzyl Phthalate (CAS No. 85-68-7) in F344/N Rats and B6C3Fl Mice (Feed Study) NTP-80-25 NIH Publication No. 82-1769 U.S. Department of Health and Human Services (1082).
Systemic Toxicity Repeat Exposure	85-68-7	Benzyl butyl phthalate	ToxVal	HPVIS	Screening	L	3 months Oral NOAEL > 100.0 mg/kg-day	oral				90	days	mouse	NOAEL	882	mg/kg-day	Data from this HPVIS summary were extracted from documents posted to the HPV Challenge website on March 15 2002. National Toxicology Program Carcinogenesis Bioassay of Butyl Benzyl Phthalate (CAS No. 85-68-7) in F344/N Rats and B6C3Fl Mice (Feed Study) NTP-80-25 NIH Publication No. 82-1769 U.S. Department of Health and Human Services (1082).
Systemic Toxicity Repeat Exposure	85-68-7	Benzyl butyl phthalate	ToxVal	HPVIS	Screening	L	1 month Oral LOAEL > 300.0 mg/kg-day	oral				28	days	rat	LOAEL	540	mg/kg-day	Data from this HPVIS summary were extracted from documents posted to the HPV Challenge website on March 15 2002. BIBRA Report No 112/2/92. June 1992
Systemic Toxicity Repeat Exposure	85-68-7	Benzyl butyl phthalate	ToxVal	HPVIS	Screening	L	1 year Oral LOAEL > 25.0 mg/kg-day	oral				365	days	rat	LOAEL	360	mg/kg-day	Data from this HPVIS summary were extracted from documents posted to the HPV Challenge website on March 15 2002. Monsanto study XX-91-0062
Systemic Toxicity Repeat Exposure	85-68-7	Benzyl butyl phthalate	ToxVal	HPVIS	Screening	L	3 months Oral NOAEL > 100.0 mg/kg-day	oral				90	days	rat	NOAEL	375	mg/kg-day	Data from this HPVIS summary were extracted from documents posted to the HPV Challenge website on March 15 2002. Hammond B.G. Levinskas G.J. Robinson E.C. and Johannsen F.R. (10871 A Review of the Subchronoc Toxicity of Butyl Benzyl Phthalate Toxicology and Industrial Health 3 79-98.
Systemic Toxicity Repeat Exposure	85-68-7	Benzyl butyl phthalate	ToxVal	HPVIS	Screening	L	6 month Oral NOAEL > 50.0 mg/kg-day	oral				182	days	rat	NOAEL	470	mg/kg-day	Data from this HPVIS summary were extracted from documents posted to the HPV Challenge website on March 15 2002. Hazleton Laboratories America Inc. (1985). Report submitted to the National Toxicology Program. Project Number 12307-02 3.
Systemic Toxicity Repeat Exposure	85-68-7	Benzyl butyl phthalate	ToxVal	HPVIS	Screening	L	1 month Oral NOAEL > 300.0 mg/kg-day	oral				28	days	rat	NOAEL	1000	mg/kg-day	Data from this HPVIS summary were extracted from documents posted to the HPV Challenge website on March 15 2002. Hammond B.C. Levinskas G.J. Robinson E.C. and Johannsen F.R. (1087) A Review of the Subchronoc of Butyl Benzyl Phthalate Toxicology and Industr 3 79-98.
Systemic Toxicity Repeat Exposure	85-68-7	Benzyl butyl phthalate	ToxVal	HPVIS	Screening	L	40 - 50 day Oral NOAEL > 200.0 mg/kg-day	oral				42	days	rat	NOAEL	500	mg/kg-day	Data from this HPVIS summary were extracted from documents posted to the HPV Challenge website on March 15 2002. Hammond B.C. Levinskas G.J. Robinson E.C. and Johannsen F.R. (1087) A Review of the Subchronoc of Butyl Benzyl Phthalate Toxicology and Industr 3 79-98.
Systemic Toxicity Repeat Exposure	85-68-7	Benzyl butyl phthalate	ToxVal	HPVIS	Screening	L	1 month Oral NOAEL > 300.0 mg/kg-day	oral				28	days	rat	NOAEL	1000	mg/kg-day	Data from this HPVIS summary were extracted from documents posted to the HPV Challenge website on March 15 2002. Monsanto study BB-78-0233 Hammond B.C. Levinskas G.J. Robinson E.C. and Johannsen F.R. (10871 A Review of the Subchronoc Toxicity of Butyl Benzyl Phthalate Toxicology and Industrial Health 3 79-98.
Systemic Toxicity Repeat Exposure	85-68-7	Benzyl butyl phthalate	ToxVal	HPVIS	Screening	L	3 months Oral NOAEL > 100.0 mg/kg-day	oral				90	days	rat	NOAEL	151	mg/kg-day	Data from this HPVIS summary were extracted from documents posted to the HPV Challenge website on March 15 2002. Hammond B.G. Levinskas G.J. Robinson E.C. and Johannsen F.R. (10871 A Review of the Subchronoc Toxicity of Butyl Benzyl Phthalate Toxicology and Industrial Health 3 79-98.
Systemic Toxicity Repeat Exposure	85-68-7	Benzyl butyl phthalate	ToxVal	ToxRefDB	Screening	L	3 months Oral LOAEL > 100.0 mg/kg-day	oral				91	days	rat	LOAEL	> 1250	mg/kg-day	(1982) CARCINOGENESIS BIOASSAY OF BUTYL BENZYL PHTHALATE (CAS NO. 85-68-7) IN F344/N RATS AND B6C3F1 MICE (FEED STUDY). NTP-80-25, NIH Publication No. 82-1769. (Subchronic Rat)
Systemic Toxicity Repeat Exposure	85-68-7	Benzyl butyl phthalate	ToxVal	ToxRefDB	Screening	L	3 months Oral NOAEL > 100.0 mg/kg-day	oral				91	days	rat	NOAEL	>= 1250	mg/kg-day	(1982) CARCINOGENESIS BIOASSAY OF BUTYL BENZYL PHTHALATE (CAS NO. 85-68-7) IN F344/N RATS AND B6C3F1 MICE (FEED STUDY). NTP-80-25, NIH Publication No. 82-1769. (Subchronic Rat)
Systemic Toxicity Repeat Exposure	85-68-7	Benzyl butyl phthalate	ToxVal	ToxRefDB	Screening	L	3 months Oral LOAEL > 100.0 mg/kg-day	oral				91	days	mouse	LOAEL	> 3750	mg/kg-day	(1982) CARCINOGENESIS BIOASSAY OF BUTYL BENZYL PHTHALATE (CAS NO. 85-68-7) IN F344/N RATS AND B6C3F1 MICE (FEED STUDY). NTP-80-25, NIH Publication No. 82-1769. (Subchronic Mouse)
Systemic Toxicity Repeat Exposure	85-68-7	Benzyl butyl phthalate	ToxVal	ToxRefDB	Screening	L	3 months Oral NOAEL > 100.0 mg/kg-day	oral				91	days	mouse	NOAEL	>= 3750	mg/kg-day	(1982) CARCINOGENESIS BIOASSAY OF BUTYL BENZYL PHTHALATE (CAS NO. 85-68-7) IN F344/N RATS AND B6C3F1 MICE (FEED STUDY). NTP-80-25, NIH Publication No. 82-1769. (Subchronic Mouse)
Systemic Toxicity Repeat Exposure	85-68-7	Benzyl butyl phthalate	ToxVal	ToxRefDB	Screening	L	2 year Oral LOAEL > 12.5 mg/kg-day	oral				730	days	rat	LOAEL	> 600	mg/kg-day	(1982) CARCINOGENESIS BIOASSAY OF BUTYL BENZYL PHTHALATE (CAS NO. 85-68-7) IN F344/N RATS AND B6C3F1 MICE (FEED STUDY). NTP-80-25, NIH Publication No. 82-1769. (Chronic Rat)
Systemic Toxicity Repeat Exposure	85-68-7	Benzyl butyl phthalate	ToxVal	ToxRefDB	Screening	L	2 year Oral NOAEL > 12.5 mg/kg-day	oral				730	days	rat	NOAEL	>= 600	mg/kg-day	(1982) CARCINOGENESIS BIOASSAY OF BUTYL BENZYL PHTHALATE (CAS NO. 85-68-7) IN F344/N RATS AND B6C3F1 MICE (FEED STUDY). NTP-80-25, NIH Publication No. 82-1769. (Chronic Rat)
Systemic Toxicity Repeat Exposure	85-68-7	Benzyl butyl phthalate	ToxVal	ToxRefDB	Screening	L	2 year Oral LOAEL > 12.5 mg/kg-day	oral				730	days	mouse	LOAEL	900	mg/kg-day	(1982) CARCINOGENESIS BIOASSAY OF BUTYL BENZYL PHTHALATE (CAS NO. 85-68-7) IN F344/N RATS AND B6C3F1 MICE (FEED STUDY). NTP-80-25, NIH Publication No. 82-1769. (Chronic Mouse)
Systemic Toxicity Repeat Exposure	85-68-7	Benzyl butyl phthalate	ToxVal	ToxRefDB	Screening	L	6 month Oral LOAEL > 50.0 mg/kg-day	oral				182	days	rat	LOAEL	1250	mg/kg-day	(1997) Toxicology and Carcinogenesis Studies of Butyl Benzyl Phthalate (CAS No. 85-68-7) in F344/N Rats (Feed Studies). NTP TR 458, NIH Publication No. 97-3374. (Subchronic portion)
Systemic Toxicity Repeat Exposure	85-68-7	Benzyl butyl phthalate	ToxVal	ToxRefDB	Screening	L	6 month Oral NOAEL > 50.0 mg/kg-day	oral				182	days	rat	NOAEL	550	mg/kg-day	(1997) Toxicology and Carcinogenesis Studies of Butyl Benzyl Phthalate (CAS No. 85-68-7) in F344/N Rats (Feed Studies). NTP TR 458, NIH Publication No. 97-3374. (Subchronic portion)
Systemic Toxicity Repeat Exposure	85-68-7	Benzyl butyl phthalate	ToxVal	ToxRefDB	Screening	L	2 year Oral LOAEL > 12.5 mg/kg-day	oral				730	days	rat	LOAEL	500	mg/kg-day	NTP (1997) Toxicology and Carcinogenesis Studies of Butyl Benzyl Phthalate (CAS No. 85-68-7) in F344/N Rats (Feed Studies). NTP TR 458, NIH Publication No. 97-3374. (Chronic portion)
Systemic Toxicity Repeat Exposure	85-68-7	Benzyl butyl phthalate	ToxVal	ToxRefDB	Screening	L	2 year Oral NOAEL > 12.5 mg/kg-day	oral				730	days	rat	NOAEL	240	mg/kg-day	NTP (1997) Toxicology and Carcinogenesis Studies of Butyl Benzyl Phthalate (CAS No. 85-68-7) in F344/N Rats (Feed Studies). NTP TR 458, NIH Publication No. 97-3374. (Chronic portion)
Systemic Toxicity Repeat Exposure	85-68-7	Benzyl butyl phthalate	ToxVal	ToxRefDB	Screening	I	2 year Oral NOAEL does not provide enough information to assign a score	oral				730	days	mouse	NOAEL	< 900	mg/kg-day	(1982) CARCINOGENESIS BIOASSAY OF BUTYL BENZYL PHTHALATE (CAS NO. 85-68-7) IN F344/N RATS AND B6C3F1 MICE (FEED STUDY). NTP-80-25, NIH Publication No. 82-1769. (Chronic Mouse)
Systemic Toxicity Single Exposure	85-68-7	Benzyl butyl phthalate	Japan		Screening	N/A	Score of N/A was assigned based on a classification of "Classification not possible"		Classification not possible	-	-								It is reported that in single dose studies using mice and rats given this substance by oral administration, at 6,000 to 9,000 mg/kg, which is above Category 2, alternating excitation and depression states occurred and paresis of the extremities, muscle tension, and loss of body weight were observed (EU-RAR (2008)). Additionally, it is reported that in rats, by a single oral administration at or n…
Skin Sensitization	85-68-7	Benzyl butyl phthalate	Japan		Screening	N/A	Score of N/A was assigned based on a classification of "Classification not possible"		Classification not possible	-	-								Classification not possible due to lack of data. Besides, it is a reported that in a test where 200 volunteers were induced by 5-week repeated application of undiluted solution, and challenged by application of undiluted solution again after two weeks, it was negative (Initial Risk Assessment Report (NITE, CERI, NEDO, 2007), CEPA (2000), EU-RAR (2008)). Besides, with regard to the information of …
Skin Irritation	85-68-7	Benzyl butyl phthalate	New Zealand		Screening	M	Score was assigned based on a category of Category 6.3B (Category 3).		Category 6.3B (Category 3)		Mildly irritating to the skin								<br>REMARK: Classification based on weight of evidence. See: <br>- Monsanto Europe N.V. Bruxelles (112) Mallette,F.S. and Haan, E.von, Arch.Ind.Hyg.6,231-236 (1952) [IUCLID 2000]<br>- Monsanto Europe N.V. Bruxelles (112) Mallette,F.S. and Haan, E.von, Arch.Ind.Hyg.6,231-236 (1952) [IUCLID 2000]<br>- Monsanto Europe N.V. Bruxelles (117) Monsanto study Yo-76-054 [IUCLID 2000]<br>- BIBRA working gro…
Skin Irritation	85-68-7	Benzyl butyl phthalate	Japan		Screening	L	Score of L was assigned based on a classification of "Not classified"		Not classified	-	-								Moderate irritation was observed in a skin irritation test (24-hour application) using rabbits (EU-RAR (2008)), however, in a skin irritation test using rabbits conducted later, no irritation was observed by 24-hour occlusive application to abraded and intact part (Hazard Assessment Report (CERI, NITE, 2006), EU-RAR (2008), NICNAS (2015), PATTY (6th, 2012)). In addition, as for humans, it is repo…
Eye Irritation	85-68-7	Benzyl butyl phthalate	Japan		Screening	L	Score of L was assigned based on a classification of "Not classified"		Not classified	-	-								It is reported that in an eye irritation test using rabbits, slight irritation was observed after 24 hours but subsided within 48 hours (Hazard Assessment Report (CERI, NITE, 2006), EU-RAR (2008), NICNAS (2015), PATTY (6th, 2012)). Furthermore, it is described in EU-RAR that from the above information, according to EU classification criteria, this substance does not need to be classified as an ey…
Acute Aquatic Toxicity	85-68-7	Benzyl butyl phthalate	ECHA CLP		Authoritative	VH	Score of VH was assigned based on a hazard code of H400		Aquatic Acute 1	H400	Very toxic to aquatic life
Acute Aquatic Toxicity	85-68-7	Benzyl butyl phthalate	ToxVal	ECOTOX	Authoritative	VH	LC50 < 1 mg/L	Flow-through				4	days	rainbow trout	LC50	0.82	mg/L	Adams,W.J., G.R. Biddinger, K.A. Robillard, and J.W. Gorsuch (1995). A Summary of the Acute Toxicity of 14 Phthalate Esters to Representative Aquatic Organisms. Environ. Toxicol. Chem.14(9): 1569-1574
Acute Aquatic Toxicity	85-68-7	Benzyl butyl phthalate	ToxVal	ECOTOX	Authoritative	VH	LC50 < 1 mg/L	Renewal				4	days	english sole	LC50	0.66	mg/L	Randall,R.C., R.J. Ozretich, and B.L. Boese (1983). Acute Toxicity of Butyl Benzyl Phthalate to the Saltwater Fish English Sole, Parophrys vetulus. Environ. Sci. Technol.17(11): 670-672
Acute Aquatic Toxicity	85-68-7	Benzyl butyl phthalate	ToxVal	ECOTOX	Authoritative	VH	LC50 < 1 mg/L	Flow-through				4	days	english sole	LC50	0.55	mg/L	Randall,R.C., R.J. Ozretich, and B.L. Boese (1983). Acute Toxicity of Butyl Benzyl Phthalate to the Saltwater Fish English Sole, Parophrys vetulus. Environ. Sci. Technol.17(11): 670-672
Acute Aquatic Toxicity	85-68-7	Benzyl butyl phthalate	ToxVal	ECOTOX	Authoritative	VH	LC50 < 1 mg/L	Flow-through				4	days	shiner perch	LC50	0.51	mg/L	Ozretich,R.J., R.C. Randall, B.L. Boese, W.P. Schroeder, and J.R. Smith (1983). Acute Toxicity of Butylbenzyl Phthalate to Shiner Perch (Cymatogaster aggregata). Arch. Environ. Contam. Toxicol.12(6): 655-660
Acute Aquatic Toxicity	85-68-7	Benzyl butyl phthalate	ToxVal	ECOTOX	Authoritative	H	1 mg/kg <= LC50 <=10 mg/L	Static				4	days	sheepshead minnow	LC50	3	mg/L	Gledhill,W.E., R.G. Kaley, W.J. Adams, O. Hicks, P.R. Michael, V.W. Saeger, and G.A. LeBlanc (1980). An Environmental Safety Assessment of Butyl Benzyl Phthalate. Environ. Sci. Technol.14(3): 301-305
Acute Aquatic Toxicity	85-68-7	Benzyl butyl phthalate	ToxVal	ECOTOX	Authoritative	H	1 mg/kg <= LC50 <=10 mg/L	Flow-through				4	days	fathead minnow	LC50	2.32	mg/L	Gledhill,W.E., R.G. Kaley, W.J. Adams, O. Hicks, P.R. Michael, V.W. Saeger, and G.A. LeBlanc (1980). An Environmental Safety Assessment of Butyl Benzyl Phthalate. Environ. Sci. Technol.14(3): 301-305
Acute Aquatic Toxicity	85-68-7	Benzyl butyl phthalate	ToxVal	ECOTOX	Authoritative	H	1 mg/kg <= LC50 <=10 mg/L	Static				2	days	water flea	LC50	1.80	mg/L	Ziegenfuss,P.S., W.J. Renaudette, and W.J. Adams (1986). Methodology for Assessing the Acute Toxicity of Chemicals Sorbed to Sediments: Testing the Equilibrium Partitioning Theory. ASTM Spec. Tech. Publ.9:479-493
Acute Aquatic Toxicity	85-68-7	Benzyl butyl phthalate	ToxVal	ECOTOX	Authoritative	H	1 mg/kg <= LC50 <=10 mg/L	Flow-through				4	days	fathead minnow	LC50	1.50	mg/L	Adams,W.J., G.R. Biddinger, K.A. Robillard, and J.W. Gorsuch (1995). A Summary of the Acute Toxicity of 14 Phthalate Esters to Representative Aquatic Organisms. Environ. Toxicol. Chem.14(9): 1569-1574
Acute Aquatic Toxicity	85-68-7	Benzyl butyl phthalate	ToxVal	ECOTOX	Authoritative	M	10 mg/kg < LC50 <=100 mg/L	Static				2	days	water flea	LC50	92	mg/L	LeBlanc,G.A. (1980). Acute Toxicity of Priority Pollutants to Water Flea (Daphnia magna). Bull. Environ. Contam. Toxicol.24(5): 684-691
Acute Aquatic Toxicity	85-68-7	Benzyl butyl phthalate	ToxVal	ECOTOX	Authoritative	M	10 mg/kg < LC50 <=100 mg/L	Static				4	days	bluegill	LC50	43	mg/L	Buccafusco,R.J., S.J. Ells, and G.A. LeBlanc (1981). Acute Toxicity of Priority Pollutants to Bluegill (Lepomis macrochirus). Bull. Environ. Contam. Toxicol.26(4): 446-452
Acute Aquatic Toxicity	85-68-7	Benzyl butyl phthalate	ToxVal	ECOTOX	Authoritative	M	10 mg/kg < LC50 <=100 mg/L	Aquatic - not reported				2	days	opossum shrimp	LC50	32.30	mg/L	Syracuse Research Corp. (1978). Results of Continuous Exposure of Fathead Minnow Embryo to 21 Priority Pollutants. EPA/OTS 40-7848049:47 p.
Acute Aquatic Toxicity	85-68-7	Benzyl butyl phthalate	ToxVal	ECOTOX	Authoritative	L	LC50 > 100 mg/L	Static				4	days	sheepshead minnow	LC50	440	mg/L	Heitmuller,P.T., T.A. Hollister, and P.R. Parrish (1981). Acute Toxicity of 54 Industrial Chemicals to Sheepshead Minnows (Cyprinodon variegatus). Bull. Environ. Contam. Toxicol.27(5): 596-604
Acute Aquatic Toxicity	85-68-7	Benzyl butyl phthalate	ToxVal	ECHA	Screening	VH	EC50 < 1 mg/L	-				3	days	diatom	EC50	0.66	mg/L	-
Acute Aquatic Toxicity	85-68-7	Benzyl butyl phthalate	ToxVal	ECHA	Screening	VH	EC50 < 1 mg/L	-				3	days	diatom	EC50	0.66	mg/L	-
Acute Aquatic Toxicity	85-68-7	Benzyl butyl phthalate	ToxVal	ECHA IUCLID	Screening	VH	LC50 < 1 mg/L	-				4	days	shiner perch	LC50	0.51	mg/L	-
Acute Aquatic Toxicity	85-68-7	Benzyl butyl phthalate	ToxVal	ECHA IUCLID	Screening	VH	EC50 < 1 mg/L	-				2	days	water flea	EC50	0.97	mg/L	-
Acute Aquatic Toxicity	85-68-7	Benzyl butyl phthalate	ToxVal	ECHA IUCLID	Screening	VH	LC50 < 1 mg/L	-				4	days	english sole	LC50	0.55	mg/L	-
Acute Aquatic Toxicity	85-68-7	Benzyl butyl phthalate	ToxVal	ECHA IUCLID	Screening	VH	LC50 < 1 mg/L	-				4	days	english sole	LC50	0.66	mg/L	-
Acute Aquatic Toxicity	85-68-7	Benzyl butyl phthalate	DSL		Screening	H	Score of H was assigned based on a category of "Inherently_Toxic_to_Aquatic_Organisms"		Inherently_Toxic_to_Aquatic_Organisms
Acute Aquatic Toxicity	85-68-7	Benzyl butyl phthalate	ToxVal	ECHA	Screening	H	1 mg/kg <= LC50 <=10 mg/L	-				2	days	water flea	LC50	1.80	mg/L	-
Acute Aquatic Toxicity	85-68-7	Benzyl butyl phthalate	ToxVal	ECHA	Screening	H	1 mg/kg <= LC50 <=10 mg/L	-				4	days	fathead minnow	LC50	2.10	mg/L	-
Acute Aquatic Toxicity	85-68-7	Benzyl butyl phthalate	ToxVal	ECHA IUCLID	Screening	H	1 mg/kg <= EC50 <=10 mg/L	-				2	days	water flea	EC50	1.60	mg/L	-
Acute Aquatic Toxicity	85-68-7	Benzyl butyl phthalate	ToxVal	ECHA IUCLID	Screening	H	1 mg/kg <= LC50 <=10 mg/L	-				4	days	bluegill	LC50	1	mg/L	-
Acute Aquatic Toxicity	85-68-7	Benzyl butyl phthalate	ToxVal	ECHA IUCLID	Screening	H	1 mg/kg <= LC50 <=10 mg/L	-				4	days	fathead minnow	LC50	2.10	mg/L	-
Acute Aquatic Toxicity	85-68-7	Benzyl butyl phthalate	ToxVal	ECHA IUCLID	Screening	H	1 mg/kg <= EC50 <=10 mg/L	-				2	days	water flea	EC50	1.91	mg/L	-
Acute Aquatic Toxicity	85-68-7	Benzyl butyl phthalate	ToxVal	ECHA IUCLID	Screening	H	1 mg/kg <= EC50 <=10 mg/L	-				2	days	water flea	EC50	1.70	mg/L	-
Acute Aquatic Toxicity	85-68-7	Benzyl butyl phthalate	ToxVal	ECHA IUCLID	Screening	H	1 mg/kg <= EC50 <=10 mg/L	-				2	days	water flea	EC50	1.83	mg/L	-
Acute Aquatic Toxicity	85-68-7	Benzyl butyl phthalate	ToxVal	ECHA IUCLID	Screening	H	1 mg/kg <= LC50 <=10 mg/L	-				4	days	sheepshead minnow	LC50	3	mg/L	-
Acute Aquatic Toxicity	85-68-7	Benzyl butyl phthalate	ToxVal	ECHA IUCLID	Screening	H	1 mg/kg <= LC50 <=10 mg/L	-				4	days	fathead minnow	LC50	2.10	mg/L	-
Acute Aquatic Toxicity	85-68-7	Benzyl butyl phthalate	ToxVal	ECHA IUCLID	Screening	H	1 mg/kg <= EC50 <=10 mg/L	-				2	days	water flea	EC50	1.80	mg/L	-
Acute Aquatic Toxicity	85-68-7	Benzyl butyl phthalate	ToxVal	ECHA IUCLID	Screening	H	1 mg/kg <= LC50 <=10 mg/L	-				4	days	fathead minnow	LC50	2.32	mg/L	-
Acute Aquatic Toxicity	85-68-7	Benzyl butyl phthalate	ToxVal	ECHA IUCLID	Screening	H	1 mg/kg <= LC50 <=10 mg/L	-				2	days	water flea	LC50	1.80	mg/L	-
Acute Aquatic Toxicity	85-68-7	Benzyl butyl phthalate	ToxVal	ECHA IUCLID	Screening	H	1 mg/kg <= LC50 <=10 mg/L	-				4	days	bluegill	LC50	1.70	mg/L	-
Acute Aquatic Toxicity	85-68-7	Benzyl butyl phthalate	ToxVal	ECHA IUCLID	Screening	H	1 mg/kg <= LC50 <=10 mg/L	-				4	days	bluegill	LC50	1.70	mg/L	-
Acute Aquatic Toxicity	85-68-7	Benzyl butyl phthalate	ToxVal	ECHA IUCLID	Screening	I	LC50 does not provide enough information to assign a score	-				4	days	bluegill	LC50	> 2.69	mg/L	-
Acute Aquatic Toxicity	85-68-7	Benzyl butyl phthalate	ToxVal	ECHA IUCLID	Screening	I	EC50 does not provide enough information to assign a score	-				2	days	water flea	EC50	> 2.69	mg/L	-
Acute Aquatic Toxicity	85-68-7	Benzyl butyl phthalate	ToxVal	ECHA IUCLID	Screening	I	LC50 does not provide enough information to assign a score	-				4	days	fathead minnow	LC50	> 2.69	mg/L	-
Acute Aquatic Toxicity	85-68-7	Benzyl butyl phthalate	ToxVal	ECHA IUCLID	Screening	I	LC50 does not provide enough information to assign a score	-				4	days	sheepshead minnow	LC50	> 2.69	mg/L	-
Acute Aquatic Toxicity	85-68-7	Benzyl butyl phthalate	ToxVal	ECHA IUCLID	Screening	I	EC50 does not provide enough information to assign a score	-				2	days	water flea	EC50	> 2.69	mg/L	-
Acute Aquatic Toxicity	85-68-7	Benzyl butyl phthalate	ToxVal	ECOTOX	Authoritative	I	EC50 does not provide enough information to assign a score	Static				2	days	opossum shrimp	EC50	> 0.90	mg/L	Adams,W.J., G.R. Biddinger, K.A. Robillard, and J.W. Gorsuch (1995). A Summary of the Acute Toxicity of 14 Phthalate Esters to Representative Aquatic Organisms. Environ. Toxicol. Chem.14(9): 1569-1574
Acute Aquatic Toxicity	85-68-7	Benzyl butyl phthalate	ToxVal	ECOTOX	Authoritative	I	LC50 does not provide enough information to assign a score	Static				4	days	fathead minnow	LC50	> 0.78	mg/L	Adams,W.J., G.R. Biddinger, K.A. Robillard, and J.W. Gorsuch (1995). A Summary of the Acute Toxicity of 14 Phthalate Esters to Representative Aquatic Organisms. Environ. Toxicol. Chem.14(9): 1569-1574
Acute Aquatic Toxicity	85-68-7	Benzyl butyl phthalate	ToxVal	ECOTOX	Authoritative	I	LC50 does not provide enough information to assign a score	Static				4	days	sheepshead minnow	LC50	> 0.68	mg/L	Adams,W.J., G.R. Biddinger, K.A. Robillard, and J.W. Gorsuch (1995). A Summary of the Acute Toxicity of 14 Phthalate Esters to Representative Aquatic Organisms. Environ. Toxicol. Chem.14(9): 1569-1574
Chronic Aquatic Toxicity	85-68-7	Benzyl butyl phthalate	ECHA CLP		Authoritative	VH	Score of VH was assigned based on a hazard code of H410		Aquatic Chronic 1	H410	Very toxic to aquatic life with long-lasting effects
Chronic Aquatic Toxicity	85-68-7	Benzyl butyl phthalate	ToxVal	ECOTOX	Authoritative	H	0.1 mg/L <= LOEC <=1 mg/L	Flow-through				21	days	water flea	LOEC	0.76	mg/L	Adams,W.J., and B.B. Heidolph (1985). Short-Cut Chronic Toxicity Estimates Using Daphnia magna. ASTM Spec. Tech. Publ.:87-103
Chronic Aquatic Toxicity	85-68-7	Benzyl butyl phthalate	ToxVal	ECOTOX	Authoritative	H	0.1 mg/L <= LOEC <=1 mg/L	Static				21	days	water flea	LOEC	0.76	mg/L	E.G. and G. Bionomics (1979). The Chronic Toxicity of Santicizer 160 (BN-78-1384327-1) to the Water Flea (Daphnia magna). EG&G Bionomics, Aquatic Toxicology Laboratory, Wareham, MA:175 p.
Chronic Aquatic Toxicity	85-68-7	Benzyl butyl phthalate	ToxVal	ECOTOX	Authoritative	H	0.1 mg/L <= LOEC <=1 mg/L	Static				42	days	water flea	LOEC	0.76	mg/L	E.G. and G. Bionomics (1979). The Chronic Toxicity of Santicizer 160 (BN-78-1384327-1) to the Water Flea (Daphnia magna). EG&G Bionomics, Aquatic Toxicology Laboratory, Wareham, MA:175 p.
Chronic Aquatic Toxicity	85-68-7	Benzyl butyl phthalate	ToxVal	ECOTOX	Authoritative	H	0.1 mg/L <= LOEC <=1 mg/L	Static				20	days	water flea	LOEC	0.76	mg/L	E.G. and G. Bionomics (1979). The Chronic Toxicity of Santicizer 160 (BN-78-1384327-1) to the Water Flea (Daphnia magna). EG&G Bionomics, Aquatic Toxicology Laboratory, Wareham, MA:175 p.
Chronic Aquatic Toxicity	85-68-7	Benzyl butyl phthalate	ToxVal	ECOTOX	Authoritative	H	0.1 mg/L <= LOEC <=1 mg/L	Renewal				21	days	water flea	LOEC	0.70	mg/L	Adams,W.J., and B.B. Heidolph (1985). Short-Cut Chronic Toxicity Estimates Using Daphnia magna. ASTM Spec. Tech. Publ.:87-103
Chronic Aquatic Toxicity	85-68-7	Benzyl butyl phthalate	ToxVal	ECOTOX	Authoritative	H	0.1 mg/L <= LOEC <=1 mg/L	Renewal				21	days	water flea	LOEC	0.70	mg/L	Adams,W.J., and B.B. Heidolph (1985). Short-Cut Chronic Toxicity Estimates Using Daphnia magna. ASTM Spec. Tech. Publ.:87-103
Chronic Aquatic Toxicity	85-68-7	Benzyl butyl phthalate	ToxVal	ECOTOX	Authoritative	H	0.1 mg/L <= NOEC <=1 mg/L	Renewal				14	days	water flea	NOEC	0.70	mg/L	Adams,W.J., and B.B. Heidolph (1985). Short-Cut Chronic Toxicity Estimates Using Daphnia magna. ASTM Spec. Tech. Publ.:87-103
Chronic Aquatic Toxicity	85-68-7	Benzyl butyl phthalate	ToxVal	ECOTOX	Authoritative	H	0.1 mg/L <= NOEC <=1 mg/L	Renewal				7	days	water flea	NOEC	0.70	mg/L	Adams,W.J., and B.B. Heidolph (1985). Short-Cut Chronic Toxicity Estimates Using Daphnia magna. ASTM Spec. Tech. Publ.:87-103
Chronic Aquatic Toxicity	85-68-7	Benzyl butyl phthalate	ToxVal	ECOTOX	Authoritative	H	0.1 mg/L <= LOEC <=1 mg/L	Renewal				21	days	water flea	LOEC	0.70	mg/L	Adams,W.J., and B.B. Heidolph (1985). Short-Cut Chronic Toxicity Estimates Using Daphnia magna. ASTM Spec. Tech. Publ.:87-103
Chronic Aquatic Toxicity	85-68-7	Benzyl butyl phthalate	ToxVal	ECOTOX	Authoritative	H	0.1 mg/L <= NOEC <=1 mg/L	Renewal				14	days	water flea	NOEC	0.70	mg/L	Adams,W.J., and B.B. Heidolph (1985). Short-Cut Chronic Toxicity Estimates Using Daphnia magna. ASTM Spec. Tech. Publ.:87-103
Chronic Aquatic Toxicity	85-68-7	Benzyl butyl phthalate	ToxVal	ECOTOX	Authoritative	H	0.1 mg/L <= NOEC <=1 mg/L	Flow-through				30	days	fathead minnow	NOEC	0.36	mg/L	LeBlanc,G.A. (1984). Comparative Structure-Toxicity Relationships Between Acute and Chronic Effects to Aquatic Organisms. In: K.L.E.Kaiser (Ed.), QSAR in Environmental Toxicology, Dordrecht, Holland:235-260
Chronic Aquatic Toxicity	85-68-7	Benzyl butyl phthalate	ToxVal	ECOTOX	Authoritative	H	0.1 mg/L <= NOEC <=1 mg/L	Flow-through				30	days	fathead minnow	NOEC	0.36	mg/L	LeBlanc,G.A. (1984). Comparative Structure-Toxicity Relationships Between Acute and Chronic Effects to Aquatic Organisms. In: K.L.E.Kaiser (Ed.), QSAR in Environmental Toxicology, Dordrecht, Holland:235-260
Chronic Aquatic Toxicity	85-68-7	Benzyl butyl phthalate	ToxVal	ECOTOX	Authoritative	H	0.1 mg/L <= LOEC <=1 mg/L	Flow-through				30	days	fathead minnow	LOEC	0.36	mg/L	LeBlanc,G.A. (1984). Comparative Structure-Toxicity Relationships Between Acute and Chronic Effects to Aquatic Organisms. In: K.L.E.Kaiser (Ed.), QSAR in Environmental Toxicology, Dordrecht, Holland:235-260
Chronic Aquatic Toxicity	85-68-7	Benzyl butyl phthalate	ToxVal	ECOTOX	Authoritative	H	0.1 mg/L <= NOEC <=1 mg/L	Renewal				21	days	water flea	NOEC	0.35	mg/L	Adams,W.J., and B.B. Heidolph (1985). Short-Cut Chronic Toxicity Estimates Using Daphnia magna. ASTM Spec. Tech. Publ.:87-103
Chronic Aquatic Toxicity	85-68-7	Benzyl butyl phthalate	ToxVal	ECOTOX	Authoritative	H	0.1 mg/L <= NOEC <=1 mg/L	Renewal				21	days	water flea	NOEC	0.35	mg/L	Adams,W.J., and B.B. Heidolph (1985). Short-Cut Chronic Toxicity Estimates Using Daphnia magna. ASTM Spec. Tech. Publ.:87-103
Chronic Aquatic Toxicity	85-68-7	Benzyl butyl phthalate	ToxVal	ECOTOX	Authoritative	H	0.1 mg/L <= NOEC <=1 mg/L	Renewal				21	days	water flea	NOEC	0.35	mg/L	Adams,W.J., and B.B. Heidolph (1985). Short-Cut Chronic Toxicity Estimates Using Daphnia magna. ASTM Spec. Tech. Publ.:87-103
Chronic Aquatic Toxicity	85-68-7	Benzyl butyl phthalate	ToxVal	ECOTOX	Authoritative	H	0.1 mg/L <= NOEC <=1 mg/L	Flow-through				21	days	water flea	NOEC	0.28	mg/L	Rhodes,J.E., W.J. Adams, G.R. Biddinger, K.A. Robillard, and J.W. Gorsuch (1995). Chronic Toxicity of 14 Phthalate Esters to Daphnia magna and Rainbow Trout (Oncorhynchus mykiss). Environ. Toxicol. Chem.14(11): 1967-1976
Chronic Aquatic Toxicity	85-68-7	Benzyl butyl phthalate	ToxVal	ECOTOX	Authoritative	H	0.1 mg/L <= NOEC <=1 mg/L	Flow-through				21	days	water flea	NOEC	0.28	mg/L	Rhodes,J.E., W.J. Adams, G.R. Biddinger, K.A. Robillard, and J.W. Gorsuch (1995). Chronic Toxicity of 14 Phthalate Esters to Daphnia magna and Rainbow Trout (Oncorhynchus mykiss). Environ. Toxicol. Chem.14(11): 1967-1976
Chronic Aquatic Toxicity	85-68-7	Benzyl butyl phthalate	ToxVal	ECOTOX	Authoritative	H	0.1 mg/L <= NOEC <=1 mg/L	Flow-through				21	days	water flea	NOEC	0.26	mg/L	Adams,W.J., and B.B. Heidolph (1985). Short-Cut Chronic Toxicity Estimates Using Daphnia magna. ASTM Spec. Tech. Publ.:87-103
Chronic Aquatic Toxicity	85-68-7	Benzyl butyl phthalate	ToxVal	ECOTOX	Authoritative	H	0.1 mg/L <= NOEC <=1 mg/L	Static				21	days	water flea	NOEC	0.17	mg/L	E.G. and G. Bionomics (1979). The Chronic Toxicity of Santicizer 160 (BN-78-1384327-1) to the Water Flea (Daphnia magna). EG&G Bionomics, Aquatic Toxicology Laboratory, Wareham, MA:175 p.
Chronic Aquatic Toxicity	85-68-7	Benzyl butyl phthalate	ToxVal	ECOTOX	Authoritative	H	0.1 mg/L <= NOEC <=1 mg/L	Static				20	days	water flea	NOEC	0.17	mg/L	E.G. and G. Bionomics (1979). The Chronic Toxicity of Santicizer 160 (BN-78-1384327-1) to the Water Flea (Daphnia magna). EG&G Bionomics, Aquatic Toxicology Laboratory, Wareham, MA:175 p.
Chronic Aquatic Toxicity	85-68-7	Benzyl butyl phthalate	ToxVal	ECOTOX	Authoritative	H	0.1 mg/L <= NOEC <=1 mg/L	Static				42	days	water flea	NOEC	0.17	mg/L	E.G. and G. Bionomics (1979). The Chronic Toxicity of Santicizer 160 (BN-78-1384327-1) to the Water Flea (Daphnia magna). EG&G Bionomics, Aquatic Toxicology Laboratory, Wareham, MA:175 p.
Chronic Aquatic Toxicity	85-68-7	Benzyl butyl phthalate	ToxVal	ECOTOX	Authoritative	H	0.1 mg/L <= NOEC <=1 mg/L	Flow-through				30	days	fathead minnow	NOEC	0.14	mg/L	LeBlanc,G.A. (1984). Comparative Structure-Toxicity Relationships Between Acute and Chronic Effects to Aquatic Organisms. In: K.L.E.Kaiser (Ed.), QSAR in Environmental Toxicology, Dordrecht, Holland:235-260
Chronic Aquatic Toxicity	85-68-7	Benzyl butyl phthalate	ToxVal	ECOTOX	Authoritative	M	1 mg/L < LOEC <=10 mg/L	Renewal				7	days	water flea	LOEC	1.80	mg/L	Adams,W.J., and B.B. Heidolph (1985). Short-Cut Chronic Toxicity Estimates Using Daphnia magna. ASTM Spec. Tech. Publ.:87-103
Chronic Aquatic Toxicity	85-68-7	Benzyl butyl phthalate	ToxVal	ECOTOX	Authoritative	M	1 mg/L < LOEC <=10 mg/L	Renewal				14	days	water flea	LOEC	1.80	mg/L	Adams,W.J., and B.B. Heidolph (1985). Short-Cut Chronic Toxicity Estimates Using Daphnia magna. ASTM Spec. Tech. Publ.:87-103
Chronic Aquatic Toxicity	85-68-7	Benzyl butyl phthalate	ToxVal	ECOTOX	Authoritative	M	1 mg/L < LOEC <=10 mg/L	Renewal				14	days	water flea	LOEC	1.80	mg/L	Adams,W.J., and B.B. Heidolph (1985). Short-Cut Chronic Toxicity Estimates Using Daphnia magna. ASTM Spec. Tech. Publ.:87-103
Chronic Aquatic Toxicity	85-68-7	Benzyl butyl phthalate	ToxVal	ECOTOX	Authoritative	M	1 mg/L < LOEC <=10 mg/L	Flow-through				21	days	water flea	LOEC	1.40	mg/L	Rhodes,J.E., W.J. Adams, G.R. Biddinger, K.A. Robillard, and J.W. Gorsuch (1995). Chronic Toxicity of 14 Phthalate Esters to Daphnia magna and Rainbow Trout (Oncorhynchus mykiss). Environ. Toxicol. Chem.14(11): 1967-1976
Chronic Aquatic Toxicity	85-68-7	Benzyl butyl phthalate	ToxVal	ECOTOX	Authoritative	M	1 mg/L < LOEC <=10 mg/L	Flow-through				21	days	water flea	LOEC	1.40	mg/L	Rhodes,J.E., W.J. Adams, G.R. Biddinger, K.A. Robillard, and J.W. Gorsuch (1995). Chronic Toxicity of 14 Phthalate Esters to Daphnia magna and Rainbow Trout (Oncorhynchus mykiss). Environ. Toxicol. Chem.14(11): 1967-1976
Chronic Aquatic Toxicity	85-68-7	Benzyl butyl phthalate	New Zealand		Screening	VH	Score was assigned based on a category of Category 9.1A (Category 1).	algal	Category 9.1A (Category 1)		Very ecotoxic in the aquatic environment					400	ug/l		SPECIES: Skeletonema costatum (Diatom)<br>TYPE OF EXPOSURE: Static<br>DURATION: 96 hr<br>ENDPOINT: EC50<br>VALUE: 400 ug/l (= 0.4 mg/l)<br>REFERENCE SOURCE: Ref No: 15239. Gledhill, W.E., R.G. Kaley, W.J. Adams, O. Hicks, P.R. Michael, V.W. Saeger, and G.A. LeBlanc (1980) An Environmental Safety Assessment of Butyl Benzyl Phthalate. Environ.Sci.Technol. 14(3):301-305. [ECOTOX]<br>Bioccumulative: …
Chronic Aquatic Toxicity	85-68-7	Benzyl butyl phthalate	New Zealand		Screening	VH	Score was assigned based on a category of Category 9.1A (Category 1).	crustacean	Category 9.1A (Category 1)		Very ecotoxic in the aquatic environment					170	ug/litre		ACUTE<br>SPECIES: Daphnia magna (Water flea)<br>TYPE OF EXPOSURE: Static<br>DURATION: 48 hr<br>ENDPOINT: EC50<br>VALUE: 1000, 900 - 1100 ug/l (= 1 mg/l)<br>REFERENCE SOURCE: Ref No: 14533. Barera, Y., and W.J. Adams (1983) Resolving Some Practical Questions About Daphnia Acute Toxicity. W.E.Bishop (Ed.), Aquatic Toxicology and Hazard Assessment, 6th Symposium, ASTM STP 802, Philadelphia, PA:509-5…
Chronic Aquatic Toxicity	85-68-7	Benzyl butyl phthalate	New Zealand		Screening	VH	Score was assigned based on a category of Category 9.1A (Category 1).	fish	Category 9.1A (Category 1)		Very ecotoxic in the aquatic environment					360	ug/l		ACUTE<br>SPECIES: Cymatogaster aggregata (shiner perch)<br>TYPE OF EXPOSURE: Flow through<br>DURATION: 96 hr<br>ENDPOINT: LC50<br>VALUE: 510 µg/l (= 0.51 mg/l)<br>REFERENCE SOURCE: Butyl benzyl phthalate (CICADS) [INCHEM]<br>CHRONIC<br>SPECIES: Pimephales promelas (fathead minnow)<br>TYPE OF EXPOSURE:<br>DURATION: 30 days<br>ENDPOINT: LOEC<br>VALUE: 360 µg/l (= 0.36 mg/l)<br>REFERENCE SOURCE: But…
Chronic Aquatic Toxicity	85-68-7	Benzyl butyl phthalate	TSCA work plan		Screening	H	Score of H was assigned based on a category of Chronic aquatic toxicity		Chronic aquatic toxicity
Chronic Aquatic Toxicity	85-68-7	Benzyl butyl phthalate	ToxVal	ECHA	Screening	H	0.1 mg/L <= NOEC <=1 mg/L	-				124	days	rainbow trout	NOEC	0.20	mg/L	-
Chronic Aquatic Toxicity	85-68-7	Benzyl butyl phthalate	ToxVal	ECHA IUCLID	Screening	H	0.1 mg/L <= LOEC <=1 mg/L	-				42	days	water flea	LOEC	0.76	mg/L	-
Chronic Aquatic Toxicity	85-68-7	Benzyl butyl phthalate	ToxVal	ECHA IUCLID	Screening	H	0.1 mg/L <= NOEC <=1 mg/L	-				42	days	water flea	NOEC	0.26	mg/L	-
Chronic Aquatic Toxicity	85-68-7	Benzyl butyl phthalate	ToxVal	ECHA IUCLID	Screening	H	0.1 mg/L <= NOEC <=1 mg/L	-				21	days	water flea	NOEC	0.35	mg/L	-
Chronic Aquatic Toxicity	85-68-7	Benzyl butyl phthalate	ToxVal	ECOTOX	Authoritative	I	NOEC does not provide enough information to assign a score	Flow-through				7	days	water flea	NOEC	> 0.76	mg/L	Adams,W.J., and B.B. Heidolph (1985). Short-Cut Chronic Toxicity Estimates Using Daphnia magna. ASTM Spec. Tech. Publ.:87-103
Chronic Aquatic Toxicity	85-68-7	Benzyl butyl phthalate	ToxVal	ECOTOX	Authoritative	I	NOEC does not provide enough information to assign a score	Flow-through				14	days	water flea	NOEC	> 0.76	mg/L	Adams,W.J., and B.B. Heidolph (1985). Short-Cut Chronic Toxicity Estimates Using Daphnia magna. ASTM Spec. Tech. Publ.:87-103
Chronic Aquatic Toxicity	85-68-7	Benzyl butyl phthalate	ToxVal	ECOTOX	Authoritative	I	NOEC does not provide enough information to assign a score	Flow-through				14	days	water flea	NOEC	> 0.76	mg/L	Adams,W.J., and B.B. Heidolph (1985). Short-Cut Chronic Toxicity Estimates Using Daphnia magna. ASTM Spec. Tech. Publ.:87-103
Chronic Aquatic Toxicity	85-68-7	Benzyl butyl phthalate	ToxVal	ECOTOX	Authoritative	I	NOEC does not provide enough information to assign a score	Flow-through				21	days	water flea	NOEC	> 0.76	mg/L	Adams,W.J., and B.B. Heidolph (1985). Short-Cut Chronic Toxicity Estimates Using Daphnia magna. ASTM Spec. Tech. Publ.:87-103
Chronic Aquatic Toxicity	85-68-7	Benzyl butyl phthalate	ToxVal	ECOTOX	Authoritative	I	NOEC does not provide enough information to assign a score	Renewal				7	days	water flea	NOEC	> 0.70	mg/L	Adams,W.J., and B.B. Heidolph (1985). Short-Cut Chronic Toxicity Estimates Using Daphnia magna. ASTM Spec. Tech. Publ.:87-103
Persistence	85-68-7	Benzyl butyl phthalate	ToxVal	EpiSuite	QSAR Model	M	2.25 <= Biowin Score 3 <= 3.25									3.11	unitless
Bioaccumulation	85-68-7	Benzyl butyl phthalate	DSL		Screening	H	Score of H was assigned based on a category of "Bioaccumulative"		Bioaccumulative
Bioaccumulation	85-68-7	Benzyl butyl phthalate	ToxVal	Barrows, M.E., S.R. Petrocelli, K.J. Macek, and J.J. Carroll, 1978	Screening	M	2 <= logBCF < 3					21	days	Bluegill sunfish	logBAF or logBCF	2.82	L/kg	Barrows, M.E., S.R. Petrocelli, K.J. Macek, and J.J. Carroll (1978) Bioconcentration and Elimination of Selected Water Pollutants by the Bluegill Sunfish (Lepomis macrochirus). In: R.Haque (Ed.), Dyn.Exposure Hazard Assess.Toxic Chem., (Pap.Symp.1978), Ann Arbor Sci., Ann Arbor, MI:379-392 (1980)
Bioaccumulation	85-68-7	Benzyl butyl phthalate	TSCA work plan		Screening	L	Score of L was assigned based on a category of Low bioaccumulation potential		Low bioaccumulation potential
Bioaccumulation	85-68-7	Benzyl butyl phthalate	ToxVal	Carr, K.H., G.T. Coyle, and R.A. Kimerle, 1997	Screening	L	logBCF < 2					3.27	days	Bluegill sunfish	logBAF or logBCF	1.09	L/kg	Carr, K.H., G.T. Coyle, and R.A. Kimerle (1997) Bioconcentration of [14C]Butyl Benzyl Phthalate in Bluegill Sunfish (Lepomis macrochirus). Environ.Toxicol.Chem. 16(10):2200-2203
Bioaccumulation	85-68-7	Benzyl butyl phthalate	ToxVal	OPERA	QSAR Model	L	logBCF < 2									1.29	log10(L/kg wet-wt)
Bioaccumulation	85-68-7	Benzyl butyl phthalate	ToxVal	EpiSuite	QSAR Model	L	logBCF < 2									1.77	log10(L/kg wet-wt)
Exposure	85-68-7	Benzyl butyl phthalate	SEEM3		QSAR Model	H	1e-3 mg/kg-day <= SEEM3 u95 exposure < 1 mg/kg-day	Dietary, Residential, Industrial								0.02	mg/kg-day
Acute Mammalian Toxicity Oral	94-26-8	Butylparaben	ChemIDplus		Screening	L	Oral LD50 > 2000 mg/kg	oral								13200	mg/kg
Acute Mammalian Toxicity Oral	94-26-8	Butylparaben	ToxVal	EFSA2	Screening	L	Oral LD50 > 2000 mg/kg	oral						mouse	LD50	> 5000	mg/kg	EFSA Group 20 Rev. 4 Oral acute toxicity data (Sokol, 1952) (Sokol, 1952)
Acute Mammalian Toxicity Oral	94-26-8	Butylparaben	ToxVal	EFSA2	Screening	L	Oral LD50 > 2000 mg/kg	oral						mouse	LD50	13200	mg/kg	EFSA Group 20 Rev. 4 Oral acute toxicity data (Sado, 1973) (Sado, 1973)
Genotoxicity Mutagenicity	94-26-8	Butylparaben	ToxVal		Screening	VH	Score of VH was assigned based on a genetox call of "clastogen"				clastogen
Endocrine Disruption	94-26-8	Butylparaben	SIN		Screening	H	Chemical appears in SIN (Substitute It Now) List:<br><br>Butylparaben is an endocrine disruptor with estrogenic and antiandrogen activity, affecting sperm function and reproductive organs among others. The substance has been detected in human urine and indoor air. It is categorized as an endocrine disruptor in
Endocrine Disruption	94-26-8	Butylparaben	TEDX		Screening	H	Chemical appears in TEDX (The Endocrine Disruptors Exchange) List.
Reproductive	94-26-8	Butylparaben	ToxVal	ToxRefDB	Screening	L	Oral LOAEL > 250.0 mg/kg-day	oral						rat	LOAEL	> 1000	mg/kg-day	Vo, T. T. B., Y.-M. Yoo, et al. (2010). "Potential estrogenic effect(s) of parabens at the prepubertal stage of a postnatal female rat model." Reproductive Toxicology 29(3): 306-316. (Butyl paraben portion)
Reproductive	94-26-8	Butylparaben	ToxVal	ToxRefDB	Screening	L	Oral NOAEL > 250.0 mg/kg-day	oral						rat	NOAEL	>= 1000	mg/kg-day	Vo, T. T. B., Y.-M. Yoo, et al. (2010). "Potential estrogenic effect(s) of parabens at the prepubertal stage of a postnatal female rat model." Reproductive Toxicology 29(3): 306-316. (Butyl paraben portion)
Developmental	94-26-8	Butylparaben	ToxVal	EFSA2	Screening	M	50.0 mg/kg-day < Oral NOAEL <= 250.0 mg/kg-day	oral						rat	NOAEL	100	mg/kg-day	EFSA Group 20 Rev. 4 Developmental and Reproductive Toxicity Studies (Daston, 2004) (Daston, 2004)
Developmental	94-26-8	Butylparaben	ToxVal	ToxRefDB	Screening	L	Oral LOAEL > 250.0 mg/kg-day	oral						rat	LOAEL	> 1000	mg/kg-day	Daston GP. Developmental Toxicity Evaluation of Butylparaben in Sprague-Dawley Rats. Birth Defects Research Part B 2004; 71:296-302
Developmental	94-26-8	Butylparaben	ToxVal	ToxRefDB	Screening	L	Oral NOAEL > 250.0 mg/kg-day	oral						rat	NOAEL	>= 1000	mg/kg-day	Daston GP. Developmental Toxicity Evaluation of Butylparaben in Sprague-Dawley Rats. Birth Defects Research Part B 2004; 71:296-302
Systemic Toxicity Repeat Exposure	94-26-8	Butylparaben	ToxVal	EFSA2	Screening	L	40 - 50 day Oral NOAEL > 200.0 mg/kg-day	oral				42	days	mouse	NOAEL	900	mg/kg-day	EFSA Group 20 Rev. 4 Subacute/Subchronic/Chronic/Carcinogenicity Study Data (Inai et al., 1985) (Inai et al., 1985)
Skin Sensitization	94-26-8	Butylparaben	New Zealand		Screening	M	Score was assigned based on a category of Category 6.5B (Category 1).	contact	Category 6.5B (Category 1)		Contact sensitisers								SPECIES:<br>RESULT: All...parabens are capable of sensitizing skin and inducing cutaneous allergic responses, although incidence of such reactions is low.<br>REFERENCE SOURCE: Osol, A. and J.E. Hoover, et al. (eds.). Remingtons Pharmaceutical Sciences. 15th ed. Easton, Pennsylvania: Mack Publishing Co., 1975. 1096]**PEER REVIEWED** [HSDB]<br><br>
Skin Irritation	94-26-8	Butylparaben	New Zealand		Screening	M	Score was assigned based on a category of Category 6.3B (Category 3).		Category 6.3B (Category 3)		Mildly irritating to the skin								<br>Data for undiluted methylparaben:<br>SPECIES: Rabbit<br>RESULT: Mild<br>REFERENCE SOURCE: (CIRP 1984).Danish Epa 2001 Environmental and Health Assessment of Substances in Housedhold detergents and Cosmetic Detergent Products Environmental Project No 615<br><br>
Eye Irritation	94-26-8	Butylparaben	New Zealand		Screening	H	Score was assigned based on a category of Category 6.4A (Category 2A).		Category 6.4A (Category 2A)		Irritating to the eye								<br>SPECIES:<br>RESULT: Causes irritation, redness, and pain. <br>REFERENCE SOURCE: http://www.jtbaker.com/msds/englishhtml/b7270.htm<br>[MSDS]<br><br>
Acute Aquatic Toxicity	94-26-8	Butylparaben	DSL		Screening	L	Score of L was assigned based on a category of "Not Inherently_Toxic_to_Aquatic_Organisms"		Not Inherently_Toxic_to_Aquatic_Organisms
Acute Aquatic Toxicity	94-26-8	Butylparaben	Denmark		QSAR Model	VH	Predicted LC50 value was less than 1 mg/L (fish, daphnia, or algae), biodegradation was "ready", and BCF < 500		Acute1		Very toxic to aquatic life
Chronic Aquatic Toxicity	94-26-8	Butylparaben	New Zealand		Screening	L	Score was assigned based on a category of Category 9.1D (Category 4).	other	Category 9.1D (Category 4)		Slightly harmful in the aquatic environment or are otherwise designed for biocidal action								Classification based on biocidal action.<br>
Persistence	94-26-8	Butylparaben	ToxVal	EpiSuite	QSAR Model	L	Biowin 3 Score > 3.25									3.26	unitless
Bioaccumulation	94-26-8	Butylparaben	DSL		Screening	L	Score of L was assigned based on a category of "Not Bioaccumulative"		Not Bioaccumulative
Bioaccumulation	94-26-8	Butylparaben	ToxVal	OPERA	QSAR Model	L	logBCF < 2									0.85	log10(L/kg wet-wt)
Bioaccumulation	94-26-8	Butylparaben	ToxVal	EpiSuite	QSAR Model	L	logBCF < 2									1.56	log10(L/kg wet-wt)
Exposure	94-26-8	Butylparaben	SEEM3		QSAR Model	H	1e-3 mg/kg-day <= SEEM3 u95 exposure < 1 mg/kg-day	Dietary, Residential, Industrial								1.11E-03	mg/kg-day
Acute Mammalian Toxicity Oral	518-75-2	Citrinin	ChemIDplus		Screening	H	50 mg/kg < Oral LD50 <=300 mg/kg	oral								112	mg/kg
Acute Mammalian Toxicity Oral	518-75-2	Citrinin	ChemIDplus		Screening	H	50 mg/kg < Oral LD50 <=300 mg/kg	oral								134	mg/kg
Acute Mammalian Toxicity Oral	518-75-2	Citrinin	New Zealand		Screening	H	Score was assigned based on a category of Category 6.1C (Category 3).	oral	Category 6.1C (Category 3)		Acutely toxic								R PHRASE: R 25 [CHEMWATCH]<br>
Acute Mammalian Toxicity Oral	518-75-2	Citrinin	Denmark		QSAR Model	H	50 < Estimated toxicity <= 300 mg/kg body weight		AcuteTox3		Toxic if swallowed
Acute Mammalian Toxicity Oral	518-75-2	Citrinin	T.E.S.T. (predicted value)		QSAR Model	M	300 mg/kg < Oral rat LD50 (882 mg/kg) <=2000 mg/kg									882	mg/kg
Carcinogenicity	518-75-2	Citrinin	ToxVal	IARC	Authoritative	I	Score of I was assigned based on a cancer call of "Group 3 - Not classifiable as to its carcinogenicity to humans"				Group 3 - Not classifiable as to its carcinogenicity to humans
Genotoxicity Mutagenicity	518-75-2	Citrinin	T.E.S.T. (experimental value)		Screening	L	Negative for Mutagenicity
Genotoxicity Mutagenicity	518-75-2	Citrinin	T.E.S.T. (predicted value)		QSAR Model	L	Negative for Mutagenicity
Endocrine Disruption	518-75-2	Citrinin	T.E.S.T. (predicted value)		QSAR Model	L	Negative for Estrogen Receptor Binding
Endocrine Disruption	518-75-2	Citrinin	T.E.S.T. (predicted value)		QSAR Model	N/A	Estrogen Receptor RBA could not be predicted using T.E.S.T.
Developmental	518-75-2	Citrinin	T.E.S.T. (predicted value)		QSAR Model	H	Positive for Developmental Toxicity									1
Skin Irritation	518-75-2	Citrinin	New Zealand		Screening	H	Score was assigned based on a category of Category 6.3A (Category 2).		Category 6.3A (Category 2)		Irritating to the skin								R PHRASE: R 38 [CHEMWATCH]<br>
Acute Aquatic Toxicity	518-75-2	Citrinin	T.E.S.T. (predicted value)		QSAR Model	H	1 mg/L <= 96 hr Fathead minnow LC50 (5.246 mg/L) <= 10 mg/L									5.25	mg/L
Acute Aquatic Toxicity	518-75-2	Citrinin	T.E.S.T. (predicted value)		QSAR Model	M	10 mg/L <= 48 hr Daphnia magna LC50 (19.329 mg/L) <= 100 mg/L									19.33	mg/L
Bioaccumulation	518-75-2	Citrinin	T.E.S.T. (predicted value)		QSAR Model	L	logBCF (-0.09) < 2									0.81
Exposure	518-75-2	Citrinin	SEEM3		QSAR Model	M	1e-4 mg/kg-day <= SEEM3 u95 exposure < 1e-3 mg/kg-day	Unknown								1.53E-04	mg/kg-day
Acute Mammalian Toxicity Oral	4547-24-4	Corosolic acid	T.E.S.T. (predicted value)		QSAR Model	M	300 mg/kg < Oral rat LD50 (1952 mg/kg) <=2000 mg/kg									1952	mg/kg
Genotoxicity Mutagenicity	4547-24-4	Corosolic acid	T.E.S.T. (predicted value)		QSAR Model	L	Negative for Mutagenicity
Endocrine Disruption	4547-24-4	Corosolic acid	T.E.S.T. (predicted value)		QSAR Model	L	Negative for Estrogen Receptor Binding
Endocrine Disruption	4547-24-4	Corosolic acid	T.E.S.T. (predicted value)		QSAR Model	N/A	Estrogen Receptor RBA could not be predicted using T.E.S.T.
Developmental	4547-24-4	Corosolic acid	T.E.S.T. (predicted value)		QSAR Model	H	Positive for Developmental Toxicity									1
Acute Aquatic Toxicity	4547-24-4	Corosolic acid	T.E.S.T. (predicted value)		QSAR Model	VH	96 hr Fathead minnow LC50 (0.640 mg/kg) < 1 mg/L									0.64	mg/L
Acute Aquatic Toxicity	4547-24-4	Corosolic acid	T.E.S.T. (predicted value)		QSAR Model	VH	48 hr Daphnia magna LC50 (0.709 mg/kg) < 1 mg/L									0.71	mg/L
Bioaccumulation	4547-24-4	Corosolic acid	T.E.S.T. (predicted value)		QSAR Model	L	logBCF (1.75) < 2									56.58
Acute Mammalian Toxicity Oral	100-88-9	Cyclamic acid	ChemIDplus		Screening	M	300 mg/kg < Oral LD50 <=2000 mg/kg	oral								680	mg/kg
Acute Mammalian Toxicity Oral	100-88-9	Cyclamic acid	ChemIDplus		Screening	L	Oral LD50 > 2000 mg/kg	oral								12000	mg/kg
Acute Mammalian Toxicity Oral	100-88-9	Cyclamic acid	T.E.S.T. (experimental value)		Screening	L	Oral rat LD50 (12009 mg/kg) > 2000 mg/kg									12009	mg/kg
Acute Mammalian Toxicity Oral	100-88-9	Cyclamic acid	T.E.S.T. (predicted value)		QSAR Model	M	300 mg/kg < Oral rat LD50 (1948 mg/kg) <=2000 mg/kg									1948	mg/kg
Genotoxicity Mutagenicity	100-88-9	Cyclamic acid	T.E.S.T. (predicted value)		QSAR Model	L	Negative for Mutagenicity
Genotoxicity Mutagenicity	100-88-9	Cyclamic acid	ToxVal		QSAR Model	L	Score of L was assigned based on a genetox call of "pred non gentox"				pred non gentox
Endocrine Disruption	100-88-9	Cyclamic acid	T.E.S.T. (predicted value)		QSAR Model	L	Negative for Estrogen Receptor Binding
Endocrine Disruption	100-88-9	Cyclamic acid	T.E.S.T. (predicted value)		QSAR Model	N/A	Estrogen Receptor RBA could not be predicted using T.E.S.T.
Developmental	100-88-9	Cyclamic acid	T.E.S.T. (predicted value)		QSAR Model	H	Positive for Developmental Toxicity									1
Acute Aquatic Toxicity	100-88-9	Cyclamic acid	DSL		Screening	L	Score of L was assigned based on a category of "Not Inherently_Toxic_to_Aquatic_Organisms"		Not Inherently_Toxic_to_Aquatic_Organisms
Acute Aquatic Toxicity	100-88-9	Cyclamic acid	T.E.S.T. (predicted value)		QSAR Model	M	10 mg/L <= 96 hr Fathead minnow LC50 (75.686 mg/L) <= 100 mg/L									75.69	mg/L
Acute Aquatic Toxicity	100-88-9	Cyclamic acid	T.E.S.T. (predicted value)		QSAR Model	N/A	Daphnia magna LC50 (48 hr) could not be predicted using T.E.S.T.
Persistence	100-88-9	Cyclamic acid	ToxVal	EpiSuite	QSAR Model	M	2.25 <= Biowin Score 3 <= 3.25									2.80	unitless
Bioaccumulation	100-88-9	Cyclamic acid	DSL		Screening	L	Score of L was assigned based on a category of "Not Bioaccumulative"		Not Bioaccumulative
Bioaccumulation	100-88-9	Cyclamic acid	T.E.S.T. (predicted value)		QSAR Model	L	logBCF (0.18) < 2									1.50
Bioaccumulation	100-88-9	Cyclamic acid	ToxVal	OPERA	QSAR Model	L	logBCF < 2									0.79	log10(L/kg wet-wt)
Bioaccumulation	100-88-9	Cyclamic acid	ToxVal	EpiSuite	QSAR Model	L	logBCF < 2									-2.60E-02	log10(L/kg wet-wt)
Exposure	100-88-9	Cyclamic acid	SEEM3		QSAR Model	H	1e-3 mg/kg-day <= SEEM3 u95 exposure < 1 mg/kg-day	Dietary								1.09E-03	mg/kg-day
Acute Mammalian Toxicity Oral	693-23-2	Dodecanedioic acid	ToxVal	ECHA IUCLID	Screening	L	Oral LD50 > 2000 mg/kg	oral						rat	LD50	> 17000	mg/kg	-
Acute Mammalian Toxicity Oral	693-23-2	Dodecanedioic acid	ToxVal	ECHA IUCLID	Screening	L	Oral LD50 > 2000 mg/kg	oral						rat	LD50	> 3000	mg/kg	-
Acute Mammalian Toxicity Oral	693-23-2	Dodecanedioic acid	ToxVal	HPVIS	Screening	L	Oral LD50 > 2000 mg/kg	oral						rat	LD50	> 17000	mg/kg	DuPont Co. (1964). Unpublished Data Haskell Laboratory Report 51-64 "Acute Oral Test" (May 22).
Acute Mammalian Toxicity Oral	693-23-2	Dodecanedioic acid	ToxVal	HPVIS	Screening	L	Oral LD50 > 2000 mg/kg	oral						rat	LD50	> 3000	mg/kg	Huels (1988). Report No. ADW 170 (cited in IUCLID (2000). IUCLID Dataset "Dodecandioic acid" (February 19)).
Acute Mammalian Toxicity Oral	693-23-2	Dodecanedioic acid	T.E.S.T. (predicted value)		QSAR Model	L	Oral rat LD50 (7547 mg/kg) > 2000 mg/kg									7547	mg/kg
Acute Mammalian Toxicity Inhalation	693-23-2	Dodecanedioic acid	ToxVal	HPVIS	Screening	I	Inhalation LC50 does not provide enough information to assign a score	inhalation						rat	LC50	> 4.30	mg/L	DuPont Co. (1994). Unpublished Data Haskell Laboratory "ALC Test" (August 5).
Acute Mammalian Toxicity Inhalation	693-23-2	Dodecanedioic acid	ToxVal	EPA OPPT	Authoritative	I	Inhalation LC50 does not provide enough information to assign a score	inhalation						rat	LC50	> 4.30	mg/L	-
Acute Mammalian Toxicity Dermal	693-23-2	Dodecanedioic acid	ToxVal	ECHA IUCLID	Screening	L	Dermal LD50 > 2000 mg/kg	dermal						rabbit	LD50	> 6000	mg/kg	-
Acute Mammalian Toxicity Dermal	693-23-2	Dodecanedioic acid	ToxVal	HPVIS	Screening	L	Dermal LD50 > 2000 mg/kg	dermal						rabbit	LD50	> 6000	mg/kg	DuPont Co. (1980). Unpublished Data Haskell Laboratory Report 921-80 "Acute Skin Absorption Test on Rabbits - LD50" (December 4).
Genotoxicity Mutagenicity	693-23-2	Dodecanedioic acid	ToxVal		Screening	L	Score of L was assigned based on a genetox call of "non gentox"				non gentox
Genotoxicity Mutagenicity	693-23-2	Dodecanedioic acid	T.E.S.T. (predicted value)		QSAR Model	L	Negative for Mutagenicity
Endocrine Disruption	693-23-2	Dodecanedioic acid	T.E.S.T. (predicted value)		QSAR Model	L	Negative for Estrogen Receptor Binding
Endocrine Disruption	693-23-2	Dodecanedioic acid	T.E.S.T. (predicted value)		QSAR Model	L	Does NOT bind strongly to the estrogen receptor (log10 RBA = -3.02)									1.00E-03
Reproductive	693-23-2	Dodecanedioic acid	ToxVal	ECHA	Screening	L	Oral NOAEL > 250.0 mg/kg-day	oral						rat	NOAEL	1000	mg/kg-day	-
Reproductive	693-23-2	Dodecanedioic acid	ToxVal	ECHA IUCLID	Screening	L	Oral NOAEL > 250.0 mg/kg-day	oral						rat	NOAEL	1000	mg/kg-day	-
Reproductive	693-23-2	Dodecanedioic acid	ToxVal	HPVIS	Screening	L	Oral NOAEL > 250.0 mg/kg-day	oral						rat	NOAEL	1000	mg/kg-day	DuPont Co. (1992). Unpublished Data Haskell Laboratory Report No. 229-92 "Combined Repeat Dose and Reproductive/Developmental Toxicity Screening Test" (June 9).
Developmental	693-23-2	Dodecanedioic acid	ToxVal	HPVIS	Screening	L	Oral NOAEL > 250.0 mg/kg-day	oral						rat	NOAEL	1000	mg/kg-day	DuPont Co. (1992). Unpublished Data Haskell Laboratory Report No. 229-92 "Combined Repeat Dose and Reproductive/Developmental Toxicity Screening Test" (June 9).
Developmental	693-23-2	Dodecanedioic acid	T.E.S.T. (predicted value)		QSAR Model	L	Negative for Developmental Toxicity
Systemic Toxicity Repeat Exposure	693-23-2	Dodecanedioic acid	ToxVal	ECHA	Screening	L	3 months Oral NOAEL > 100.0 mg/kg-day	oral				90	days	rat	NOAEL	1800	mg/kg-day	-
Systemic Toxicity Repeat Exposure	693-23-2	Dodecanedioic acid	ToxVal	HPVIS	Screening	L	40 - 50 day Oral NOAEL > 200.0 mg/kg-day	oral				50	days	rat	NOAEL	1000	mg/kg-day	DuPont Co. (1992). Unpublished Data Haskell Laboratory Report No. 229-92 "Combined Repeat Dose and Reproductive/Developmental Toxicity Screening Test" (June 9).
Acute Aquatic Toxicity	693-23-2	Dodecanedioic acid	DSL		Screening	L	Score of L was assigned based on a category of "Not Inherently_Toxic_to_Aquatic_Organisms"		Not Inherently_Toxic_to_Aquatic_Organisms
Acute Aquatic Toxicity	693-23-2	Dodecanedioic acid	T.E.S.T. (predicted value)		QSAR Model	H	1 mg/L <= 96 hr Fathead minnow LC50 (6.149 mg/L) <= 10 mg/L									6.15	mg/L
Acute Aquatic Toxicity	693-23-2	Dodecanedioic acid	T.E.S.T. (predicted value)		QSAR Model	M	10 mg/L <= 48 hr Daphnia magna LC50 (37.060 mg/L) <= 100 mg/L									37.06	mg/L
Persistence	693-23-2	Dodecanedioic acid	ToxVal	EpiSuite	QSAR Model	L	Biowin 3 Score > 3.25									3.42	unitless
Bioaccumulation	693-23-2	Dodecanedioic acid	DSL		Screening	L	Score of L was assigned based on a category of "Not Bioaccumulative"		Not Bioaccumulative
Bioaccumulation	693-23-2	Dodecanedioic acid	T.E.S.T. (predicted value)		QSAR Model	L	logBCF (0.60) < 2									3.98
Bioaccumulation	693-23-2	Dodecanedioic acid	ToxVal	EpiSuite	QSAR Model	L	logBCF < 2									1.87	log10(L/kg wet-wt)
Bioaccumulation	693-23-2	Dodecanedioic acid	ToxVal	OPERA	QSAR Model	I	Applicability domain of OPERA model for BCF violated									0.81	log10(L/kg wet-wt)
Exposure	693-23-2	Dodecanedioic acid	SEEM3		QSAR Model	H	1e-3 mg/kg-day <= SEEM3 u95 exposure < 1 mg/kg-day	Industrial								0.04	mg/kg-day
Developmental	133040-01-4	Eprosartan	ToxVal	ToxRefDB	Screening	M	50.0 mg/kg-day < Oral NOAEL <= 250.0 mg/kg-day	oral						rat	NOAEL	100	mg/kg-day	-
Developmental	133040-01-4	Eprosartan	ToxVal	ToxRefDB	Screening	L	Oral LOAEL > 250.0 mg/kg-day	oral						rat	LOAEL	> 1000	mg/kg-day	-
Developmental	133040-01-4	Eprosartan	ToxVal	ToxRefDB	Screening	L	Oral NOAEL > 250.0 mg/kg-day	oral						rat	NOAEL	>= 1000	mg/kg-day	-
Developmental	133040-01-4	Eprosartan	ToxVal	ToxRefDB	Screening	L	Oral LOAEL > 250.0 mg/kg-day	oral						rat	LOAEL	1000	mg/kg-day	-
Exposure	133040-01-4	Eprosartan	SEEM3		QSAR Model	M	1e-4 mg/kg-day <= SEEM3 u95 exposure < 1e-3 mg/kg-day	Unknown								2.02E-04	mg/kg-day
Acute Mammalian Toxicity Oral	60-00-4	Ethylenediaminetetraacetic acid	ChemIDplus		Screening	VH	Oral LD50 <= 50 mg/kg	oral								30	mg/kg
Acute Mammalian Toxicity Oral	60-00-4	Ethylenediaminetetraacetic acid	Japan		Screening	L	Score of L was assigned based on a classification of "Not classified"	oral	Not classified	-	-								-
Acute Mammalian Toxicity Oral	60-00-4	Ethylenediaminetetraacetic acid	New Zealand		Screening	L	Score was assigned based on a category of Category 6.1E (Category 5).	oral	Category 6.1E (Category 5)		Acutely toxic								SPECIES: <br>ENDPOINT:<br>VALUE: 2000 - 2200 mg/kg<br>REFERENCE SOURCE: (JEFCA Vol 5 1974) [INCHEM]<br>
Acute Mammalian Toxicity Oral	60-00-4	Ethylenediaminetetraacetic acid	ToxVal	ECHA	Screening	L	Oral LD50 > 2000 mg/kg	oral						rat	LD50	4500	mg/kg	-
Acute Mammalian Toxicity Oral	60-00-4	Ethylenediaminetetraacetic acid	ToxVal	ECHA IUCLID	Screening	L	Oral LD50 > 2000 mg/kg	oral						rat	LD50	> 2000	mg/kg	-
Acute Mammalian Toxicity Oral	60-00-4	Ethylenediaminetetraacetic acid	ToxVal	ECHA IUCLID	Screening	L	Oral LD50 > 2000 mg/kg	oral						rat	LD50	4500	mg/kg	-
Acute Mammalian Toxicity Oral	60-00-4	Ethylenediaminetetraacetic acid	Denmark		QSAR Model	VH	Estimated toxicity <= 50 mg/kg body weight		AcuteTox2		Fatal if swallowed
Acute Mammalian Toxicity Oral	60-00-4	Ethylenediaminetetraacetic acid	T.E.S.T. (predicted value)		QSAR Model	M	300 mg/kg < Oral rat LD50 (1401 mg/kg) <=2000 mg/kg									1401	mg/kg
Acute Mammalian Toxicity Inhalation	60-00-4	Ethylenediaminetetraacetic acid	Japan		Screening	N/A	Score of N/A was assigned based on a classification of "Classification not possible"	Inhalation: Dusts and mists	Classification not possible	-	-								-
Acute Mammalian Toxicity Inhalation	60-00-4	Ethylenediaminetetraacetic acid	Japan		Screening	N/A	Score of N/A was assigned based on a classification of "Not applicable"	Inhalation: Gases	Not applicable	-	-								-
Acute Mammalian Toxicity Inhalation	60-00-4	Ethylenediaminetetraacetic acid	Japan		Screening	N/A	Score of N/A was assigned based on a classification of "Classification not possible"	Inhalation: Vapours	Classification not possible	-	-								-
Acute Mammalian Toxicity Dermal	60-00-4	Ethylenediaminetetraacetic acid	Japan		Screening	N/A	Score of N/A was assigned based on a classification of "Classification not possible"	dermal	Classification not possible	-	-								-
Carcinogenicity	60-00-4	Ethylenediaminetetraacetic acid	Japan		Screening	N/A	Score of N/A was assigned based on a classification of "Classification not possible"		Classification not possible	-	-								-
Genotoxicity Mutagenicity	60-00-4	Ethylenediaminetetraacetic acid	UMD		Screening	VH	Score of VH was assigned based on a category of Mutagen		Mutagen										Meets the University of Maryland definition of a Mutagen for the purpose of the Chemical Hygiene Plan. It was listed as a mutagen in the "Dangerous Properties of Industrial Materials", 7th Ed., by N. Irving Sax and Richard J. Lewis. -<br>DNA inhibition system-rabbit, adult:kidney 250 nmol/l
Genotoxicity Mutagenicity	60-00-4	Ethylenediaminetetraacetic acid	Japan		Screening	L	Score of L was assigned based on a classification of "Not classified"		Not classified	-	-								-
Genotoxicity Mutagenicity	60-00-4	Ethylenediaminetetraacetic acid	ToxVal		QSAR Model	VH	Score of VH was assigned based on a genetox call of "pred gentox"				pred gentox
Genotoxicity Mutagenicity	60-00-4	Ethylenediaminetetraacetic acid	T.E.S.T. (predicted value)		QSAR Model	L	Negative for Mutagenicity
Endocrine Disruption	60-00-4	Ethylenediaminetetraacetic acid	T.E.S.T. (predicted value)		QSAR Model	L	Negative for Estrogen Receptor Binding
Endocrine Disruption	60-00-4	Ethylenediaminetetraacetic acid	T.E.S.T. (predicted value)		QSAR Model	N/A	Estrogen Receptor RBA could not be predicted using T.E.S.T.
Reproductive	60-00-4	Ethylenediaminetetraacetic acid	ToxVal	ECHA IUCLID	Screening	H	Oral NOAEL < 50.0 mg/kg-day	oral						mouse	NOAEL	>= 15	mg/kg-day	-
Reproductive	60-00-4	Ethylenediaminetetraacetic acid	Japan		Screening	M	Score of M was assigned based on a hazard code of H361		Category 2	H361	Suspected of damaging fertility or the unborn child								-
Reproductive	60-00-4	Ethylenediaminetetraacetic acid	ToxVal	ECHA IUCLID	Screening	M	50.0 mg/kg-day < Oral NOAEL <= 250.0 mg/kg-day	oral						rat	NOAEL	>= 250	mg/kg-day	-
Reproductive	60-00-4	Ethylenediaminetetraacetic acid	ToxVal	ECHA IUCLID	Screening	M	50.0 mg/kg-day < Oral NOAEL <= 250.0 mg/kg-day	oral						rat	NOAEL	>= 250	mg/kg-day	-
Reproductive	60-00-4	Ethylenediaminetetraacetic acid	ToxVal	ECHA IUCLID	Screening	M	50.0 mg/kg-day < Oral NOAEL <= 250.0 mg/kg-day	oral						rat	NOAEL	>= 250	mg/kg-day	-
Reproductive	60-00-4	Ethylenediaminetetraacetic acid	ToxVal	ECHA IUCLID	Screening	L	Oral NOAEL > 250.0 mg/kg-day	oral						rat	NOAEL	600	mg/kg-day	-
Developmental	60-00-4	Ethylenediaminetetraacetic acid	Japan		Screening	M	Score of M was assigned based on a hazard code of H361		Category 2	H361	Suspected of damaging fertility or the unborn child								-
Developmental	60-00-4	Ethylenediaminetetraacetic acid	T.E.S.T. (predicted value)		QSAR Model	L	Negative for Developmental Toxicity
Neurotoxicity Single Exposure	60-00-4	Ethylenediaminetetraacetic acid	Japan		Screening	N/A	Score of N/A was assigned based on a classification of "Classification not possible"		Classification not possible	-	-								-
Systemic Toxicity Repeat Exposure	60-00-4	Ethylenediaminetetraacetic acid	Japan		Screening	H	Score of H was assigned based on a hazard code of H372		Category 1 (kidney)	H372	Cause damage to organs through prolonged or repeated exposure (kidney)								-
Systemic Toxicity Single Exposure	60-00-4	Ethylenediaminetetraacetic acid	Japan		Screening	N/A	Score of N/A was assigned based on a classification of "Classification not possible"		Classification not possible	-	-								-
Skin Sensitization	60-00-4	Ethylenediaminetetraacetic acid	Japan		Screening	N/A	Score of N/A was assigned based on a classification of "Classification not possible"		Classification not possible	-	-								-
Skin Irritation	60-00-4	Ethylenediaminetetraacetic acid	New Zealand		Screening	M	Score was assigned based on a category of Category 6.3B (Category 3).		Category 6.3B (Category 3)		Mildly irritating to the skin								SPECIES:<br>RESULT: Short-term exposure effects: irritation of eyes, skin and respiratory tract. <br>REFERENCE SOURCE: Instituto Nacional de Seguridad e Higiene en el Trabajo, Ediciones y Publicaciones, C/ Torrelaguna 73, 28027 Madrid, Spain, 1991. 2p.)[TOXLINE]<br>
Skin Irritation	60-00-4	Ethylenediaminetetraacetic acid	Japan		Screening	L	Score of L was assigned based on a classification of "Not classified"		Not classified	-	-								-
Skin Irritation	60-00-4	Ethylenediaminetetraacetic acid	Denmark		QSAR Model	H	Positive prediction (DK MultiCASE model for severe skin irritation vs mild skin irritation) or positive training set test (rabbit skin irritation)		SkinIrr2		Causes skin irritation
Eye Irritation	60-00-4	Ethylenediaminetetraacetic acid	ECHA CLP		Authoritative	H	Score of H was assigned based on a hazard code of H319		Eye Irrit. 2	H319	Causes serious eye irritation
Eye Irritation	60-00-4	Ethylenediaminetetraacetic acid	Canada		Screening	H	Score of H was assigned based on a hazard code of H319		Serious eye damage/eye irritation - Category 2	H319	Causes serious eye irritation
Eye Irritation	60-00-4	Ethylenediaminetetraacetic acid	New Zealand		Screening	H	Score was assigned based on a category of Category 6.4A (Category 2A).		Category 6.4A (Category 2A)		Irritating to the eye								SPECIES:<br>RESULT: Short-term exposure effects: irritation of eyes, skin and respiratory tract. <br>REFERENCE SOURCE: Instituto Nacional de Seguridad e Higiene en el Trabajo, Ediciones y Publicaciones, C/ Torrelaguna 73, 28027 Madrid, Spain, 1991. 2p.)[TOXLINE]<br>
Eye Irritation	60-00-4	Ethylenediaminetetraacetic acid	Japan		Screening	M	Score of M was assigned based on a hazard code of H320		Category 2B	H320	Causes eye irritation								-
Acute Aquatic Toxicity	60-00-4	Ethylenediaminetetraacetic acid	ToxVal	ECOTOX	Authoritative	M	10 mg/kg < LC50 <=100 mg/L	Static				4	days	fathead minnow	LC50	59.80	mg/L	Curtis,M.W., and C.H. Ward (1981). Aquatic Toxicity of Forty Industrial Chemicals: Testing in Support of Hazardous Substance Spill Prevention Regulation. J. Hydrol.51:359-367
Acute Aquatic Toxicity	60-00-4	Ethylenediaminetetraacetic acid	ToxVal	ECOTOX	Authoritative	M	10 mg/kg < LC50 <=100 mg/L	Static				4	days	bluegill	LC50	41	mg/L	Batchelder,T.L., H.C. Alexander, and W.M. McCarty (1980). Acute Fish Toxicity of the Versene Family of Chelating Agents. Bull. Environ. Contam. Toxicol.24(4): 543-549
Acute Aquatic Toxicity	60-00-4	Ethylenediaminetetraacetic acid	ToxVal	ECOTOX	Authoritative	L	LC50 > 100 mg/L	Static				4	days	bluegill	LC50	532	mg/L	Batchelder,T.L., H.C. Alexander, and W.M. McCarty (1980). Acute Fish Toxicity of the Versene Family of Chelating Agents. Bull. Environ. Contam. Toxicol.24(4): 543-549
Acute Aquatic Toxicity	60-00-4	Ethylenediaminetetraacetic acid	ToxVal	ECOTOX	Authoritative	L	LC50 > 100 mg/L	Aquatic - not reported				2	days	water flea	LC50	231	mg/L	Sankaramanachi,S.K., and S.R. Qasim (1999). Metal Toxicity Evaluation Using Bioassay and Microtox. Int. J. Environ. Stud.56(2): 187-199
Acute Aquatic Toxicity	60-00-4	Ethylenediaminetetraacetic acid	ToxVal	ECOTOX	Authoritative	L	LC50 > 100 mg/L	Aquatic - not reported				2	days	water flea	LC50	230	mg/L	Sankaramanachi,S.K., and S.R. Qasim (1999). Metal Toxicity Evaluation Using Bioassay and Microtox. Int. J. Environ. Stud.56(2): 187-199
Acute Aquatic Toxicity	60-00-4	Ethylenediaminetetraacetic acid	ToxVal	ECOTOX	Authoritative	L	LC50 > 100 mg/L	Static				4	days	bluegill	LC50	159	mg/L	Batchelder,T.L., H.C. Alexander, and W.M. McCarty (1980). Acute Fish Toxicity of the Versene Family of Chelating Agents. Bull. Environ. Contam. Toxicol.24(4): 543-549
Acute Aquatic Toxicity	60-00-4	Ethylenediaminetetraacetic acid	ToxVal	ECOTOX	Authoritative	L	LC50 > 100 mg/L	Static				4	days	channel catfish	LC50	129	mg/L	Clemens,H.P., and K.E. Sneed (1959). Lethal Doses of Several Commercial Chemicals for Fingerling Channel Catfish. U.S.Fish.Wildl.Serv., Spec.Sci.Rep.- Fish No.316, Washington, DC:10 p.
Acute Aquatic Toxicity	60-00-4	Ethylenediaminetetraacetic acid	Japan		Screening	M	Score of M was assigned based on a hazard code of H402		Category 3	H402	Harmful to aquatic life								-
Acute Aquatic Toxicity	60-00-4	Ethylenediaminetetraacetic acid	T.E.S.T. (experimental value)		Screening	M	10 mg/L <= 96 hr Fathead minnow LC50 (59.813 mg/L) <= 100 mg/L									59.81	mg/L
Acute Aquatic Toxicity	60-00-4	Ethylenediaminetetraacetic acid	DSL		Screening	L	Score of L was assigned based on a category of "Not Inherently_Toxic_to_Aquatic_Organisms"		Not Inherently_Toxic_to_Aquatic_Organisms
Acute Aquatic Toxicity	60-00-4	Ethylenediaminetetraacetic acid	T.E.S.T. (experimental value)		Screening	L	48 hr Daphnia magna LC50 (230.568 mg/kg) > 100 mg/L									230.57	mg/L
Acute Aquatic Toxicity	60-00-4	Ethylenediaminetetraacetic acid	T.E.S.T. (predicted value)		QSAR Model	L	96 hr Fathead minnow LC50 (299.321 mg/kg) > 100 mg/L									299.32	mg/L
Acute Aquatic Toxicity	60-00-4	Ethylenediaminetetraacetic acid	T.E.S.T. (predicted value)		QSAR Model	L	Predicted 96 hour fathead minnow LC50 of 3.01E03 mg/L is greater than the TEST experimental water solubility of 1.00E03 mg/L									3009	mg/L
Chronic Aquatic Toxicity	60-00-4	Ethylenediaminetetraacetic acid	Japan		Screening	M	Score of M was assigned based on a hazard code of H412		Category 3	H412	Harmful to aquatic life with long lasting effects								-
Chronic Aquatic Toxicity	60-00-4	Ethylenediaminetetraacetic acid	New Zealand		Screening	M	Score was assigned based on a category of Category 9.1C (Category 3).	fish	Category 9.1C (Category 3)		Harmful in the aquatic environment					41	mg/l		SPECIES: Lepomis macrochirus (Fish, fresh water)<br>TYPE OF EXPOSURE: Static<br>DURATION: 96 hr<br>ENDPOINT: LC50<br>VALUE: 41 mg/l<br>REFERENCE SOURCE: BASF AG Ludwigshafen [IUCLID 2000] [ECOTOX]<br><br>Bioccumulative: No<br>On the basis of carbon-14 retention, the whole body bioconcentration factor (BCF) for ethylenediamine tetraacetic acid (EDTA) in bluegill (Lepomis macrochirus) has been meas…
Persistence	60-00-4	Ethylenediaminetetraacetic acid	ToxVal	EpiSuite	QSAR Model	L	Biowin 3 Score > 3.25									3.50	unitless
Bioaccumulation	60-00-4	Ethylenediaminetetraacetic acid	DSL		Screening	L	Score of L was assigned based on a category of "Not Bioaccumulative"		Not Bioaccumulative
Bioaccumulation	60-00-4	Ethylenediaminetetraacetic acid	ToxVal	Bishop, W.E., and A.W. Maki, 1980	Screening	L	logBCF < 2					5	days	Bluegill sunfish	logBAF or logBCF	-9.69E-02	L/kg	Bishop, W.E., and A.W. Maki (1980) A Critical Comparison of Two Bioconcentration Test Methods. In: J.G.Eaton, P.R.Parrish, and A.C.Hendricks (Eds.), Aquatic Toxicology, ASTM STP 707: :61-77
Bioaccumulation	60-00-4	Ethylenediaminetetraacetic acid	ToxVal	Bishop, W.E., and A.W. Maki, 1980	Screening	L	logBCF < 2					28	days	Bluegill sunfish	logBAF or logBCF	0.04	L/kg	Bishop, W.E., and A.W. Maki (1980) A Critical Comparison of Two Bioconcentration Test Methods. In: J.G.Eaton, P.R.Parrish, and A.C.Hendricks (Eds.), Aquatic Toxicology, ASTM STP 707: :61-77
Bioaccumulation	60-00-4	Ethylenediaminetetraacetic acid	ToxVal	Bishop, W.E., and A.W. Maki, 1980	Screening	L	logBCF < 2					5	days	Bluegill sunfish	logBAF or logBCF	0.20	L/kg	Bishop, W.E., and A.W. Maki (1980) A Critical Comparison of Two Bioconcentration Test Methods. In: J.G.Eaton, P.R.Parrish, and A.C.Hendricks (Eds.), Aquatic Toxicology, ASTM STP 707: :61-77
Bioaccumulation	60-00-4	Ethylenediaminetetraacetic acid	ToxVal	Bishop, W.E., and A.W. Maki, 1980	Screening	L	logBCF < 2					28	days	Bluegill sunfish	logBAF or logBCF	0.26	L/kg	Bishop, W.E., and A.W. Maki (1980) A Critical Comparison of Two Bioconcentration Test Methods. In: J.G.Eaton, P.R.Parrish, and A.C.Hendricks (Eds.), Aquatic Toxicology, ASTM STP 707: :61-77
Bioaccumulation	60-00-4	Ethylenediaminetetraacetic acid	ToxVal	EpiSuite	QSAR Model	L	logBCF < 2									-2.70E-02	log10(L/kg wet-wt)
Bioaccumulation	60-00-4	Ethylenediaminetetraacetic acid	T.E.S.T. (predicted value)		QSAR Model	N/A	Bioconcentration factor could not be predicted using T.E.S.T.
Bioaccumulation	60-00-4	Ethylenediaminetetraacetic acid	ToxVal	OPERA	QSAR Model	I	Applicability domain of OPERA model for BCF violated									0.58	log10(L/kg wet-wt)
Exposure	60-00-4	Ethylenediaminetetraacetic acid	SEEM3		QSAR Model	H	1e-3 mg/kg-day <= SEEM3 u95 exposure < 1 mg/kg-day	Dietary								0.29	mg/kg-day
Acute Mammalian Toxicity Oral	471-53-4	Glycyrrhetinic acid	Denmark		QSAR Model	M	300 < Estimated toxicity <= 2000 mg/kg body weight		AcuteTox4		Harmful if swallowed
Acute Mammalian Toxicity Oral	471-53-4	Glycyrrhetinic acid	T.E.S.T. (predicted value)		QSAR Model	M	300 mg/kg < Oral rat LD50 (961 mg/kg) <=2000 mg/kg									961	mg/kg
Genotoxicity Mutagenicity	471-53-4	Glycyrrhetinic acid	ToxVal		QSAR Model	VH	Score of VH was assigned based on a genetox call of "pred gentox"				pred gentox
Genotoxicity Mutagenicity	471-53-4	Glycyrrhetinic acid	T.E.S.T. (predicted value)		QSAR Model	L	Negative for Mutagenicity
Endocrine Disruption	471-53-4	Glycyrrhetinic acid	T.E.S.T. (predicted value)		QSAR Model	L	Negative for Estrogen Receptor Binding
Endocrine Disruption	471-53-4	Glycyrrhetinic acid	T.E.S.T. (predicted value)		QSAR Model	N/A	Estrogen Receptor RBA could not be predicted using T.E.S.T.
Reproductive	471-53-4	Glycyrrhetinic acid	Denmark		QSAR Model	M	Positive prediction in at least one model (human teratogenicity, Drosophila melanogaster SLR, or rodent dominant lethal) and not predicted negative for teratogenicity		Repr2		Suspected of damaging fertility or the unborn child
Developmental	471-53-4	Glycyrrhetinic acid	T.E.S.T. (predicted value)		QSAR Model	H	Positive for Developmental Toxicity									1
Acute Aquatic Toxicity	471-53-4	Glycyrrhetinic acid	T.E.S.T. (predicted value)		QSAR Model	VH	48 hr Daphnia magna LC50 (0.547 mg/kg) < 1 mg/L									0.55	mg/L
Acute Aquatic Toxicity	471-53-4	Glycyrrhetinic acid	T.E.S.T. (predicted value)		QSAR Model	L	Predicted 96 hour fathead minnow LC50 of 8.40E-01 mg/L is greater than the TEST predicted water solubility of 6.64E-01 mg/L									0.84	mg/L
Chronic Aquatic Toxicity	471-53-4	Glycyrrhetinic acid	Denmark		QSAR Model	H	1 mg/L < Predicted LC50 <= 10 mg/L (fish, daphnia, or algae) and either biodegradation was "not ready", or BCF >= 500		Chron2		Toxic to aquatic life with long-lasting effects
Persistence	471-53-4	Glycyrrhetinic acid	ToxVal	EpiSuite	QSAR Model	VH	Biowin 3 Score (1.39) < 1.75									1.39	unitless
Bioaccumulation	471-53-4	Glycyrrhetinic acid	ToxVal	EpiSuite	QSAR Model	VH	logBCF > 3.7									4.06	log10(L/kg wet-wt)
Bioaccumulation	471-53-4	Glycyrrhetinic acid	T.E.S.T. (predicted value)		QSAR Model	L	logBCF (1.29) < 2									19.62
Bioaccumulation	471-53-4	Glycyrrhetinic acid	ToxVal	OPERA	QSAR Model	I	Applicability domain of OPERA model for BCF violated									1.82	log10(L/kg wet-wt)
Exposure	471-53-4	Glycyrrhetinic acid	SEEM3		QSAR Model	N/A	Applicability domain of SEEM3 model violated	Unknown									mg/kg-day
Acute Mammalian Toxicity Oral	525-79-1	Kinetin	New Zealand		Screening	M	Score was assigned based on a category of Category 6.1D (Category 4).	oral	Category 6.1D (Category 4)		Acutely toxic								Classification based on company data<br>
Acute Mammalian Toxicity Oral	525-79-1	Kinetin	Denmark		QSAR Model	M	300 < Estimated toxicity <= 2000 mg/kg body weight		AcuteTox4		Harmful if swallowed
Acute Mammalian Toxicity Oral	525-79-1	Kinetin	T.E.S.T. (predicted value)		QSAR Model	M	300 mg/kg < Oral rat LD50 (1141 mg/kg) <=2000 mg/kg									1141	mg/kg
Genotoxicity Mutagenicity	525-79-1	Kinetin	UMD		Screening	VH	Score of VH was assigned based on a category of Mutagen		Mutagen										Meets the University of Maryland definition of a Mutagen for the purpose of the Chemical Hygiene Plan. It was listed as a mutagen in the "Dangerous Properties of Industrial Materials", 7th Ed., by N. Irving Sax and Richard J. Lewis. -<br>DNA inhibition system-human:leukocyte 100 mmol/l
Genotoxicity Mutagenicity	525-79-1	Kinetin	ToxVal		QSAR Model	VH	Score of VH was assigned based on a genetox call of "pred gentox"				pred gentox
Genotoxicity Mutagenicity	525-79-1	Kinetin	T.E.S.T. (predicted value)		QSAR Model	H	Positive for Mutagenicity									1
Endocrine Disruption	525-79-1	Kinetin	T.E.S.T. (predicted value)		QSAR Model	L	Negative for Estrogen Receptor Binding
Endocrine Disruption	525-79-1	Kinetin	T.E.S.T. (predicted value)		QSAR Model	N/A	Estrogen Receptor RBA could not be predicted using T.E.S.T.
Developmental	525-79-1	Kinetin	T.E.S.T. (predicted value)		QSAR Model	H	Positive for Developmental Toxicity									1
Acute Aquatic Toxicity	525-79-1	Kinetin	ToxVal	ECOTOX	Authoritative	VH	EC50 < 1 mg/L	Static				2	days	water flea	EC50	0.64	mg/L	Wang,K.S., C.Y. Lu, and S.H. Chang (2011). Evaluation of Acute Toxicity and Teratogenic Effects of Plant Growth Regulators by Daphnia magna Embryo Assay. J. Hazard. Mater.190(1/3): 520-528
Acute Aquatic Toxicity	525-79-1	Kinetin	ToxVal	ECOTOX	Authoritative	H	1 mg/kg <= EC50 <=10 mg/L	Static				2	days	water flea	EC50	1.90	mg/L	Wang,K.S., C.Y. Lu, and S.H. Chang (2011). Evaluation of Acute Toxicity and Teratogenic Effects of Plant Growth Regulators by Daphnia magna Embryo Assay. J. Hazard. Mater.190(1/3): 520-528
Acute Aquatic Toxicity	525-79-1	Kinetin	T.E.S.T. (experimental value)		Screening	H	1 mg/L <= 48 hr Daphnia magna LC50 (1.901 mg/L) <= 10 mg/L									1.90	mg/L
Acute Aquatic Toxicity	525-79-1	Kinetin	DSL		Screening	L	Score of L was assigned based on a category of "Not Inherently_Toxic_to_Aquatic_Organisms"		Not Inherently_Toxic_to_Aquatic_Organisms
Acute Aquatic Toxicity	525-79-1	Kinetin	T.E.S.T. (predicted value)		QSAR Model	M	10 mg/L <= 96 hr Fathead minnow LC50 (39.087 mg/L) <= 100 mg/L									39.09	mg/L
Acute Aquatic Toxicity	525-79-1	Kinetin	T.E.S.T. (predicted value)		QSAR Model	M	10 mg/L <= 48 hr Daphnia magna LC50 (17.247 mg/L) <= 100 mg/L									17.25	mg/L
Persistence	525-79-1	Kinetin	ToxVal	EpiSuite	QSAR Model	M	2.25 <= Biowin Score 3 <= 3.25									2.75	unitless
Bioaccumulation	525-79-1	Kinetin	DSL		Screening	L	Score of L was assigned based on a category of "Not Bioaccumulative"		Not Bioaccumulative
Bioaccumulation	525-79-1	Kinetin	T.E.S.T. (predicted value)		QSAR Model	L	logBCF (0.67) < 2									4.66
Bioaccumulation	525-79-1	Kinetin	ToxVal	OPERA	QSAR Model	L	logBCF < 2									0.39	log10(L/kg wet-wt)
Bioaccumulation	525-79-1	Kinetin	ToxVal	EpiSuite	QSAR Model	L	logBCF < 2									0.17	log10(L/kg wet-wt)
Exposure	525-79-1	Kinetin	SEEM3		QSAR Model	M	1e-4 mg/kg-day <= SEEM3 u95 exposure < 1e-3 mg/kg-day	Unknown								2.33E-04	mg/kg-day
Acute Mammalian Toxicity Oral	18449-41-7	Madecassic acid	T.E.S.T. (predicted value)		QSAR Model	M	300 mg/kg < Oral rat LD50 (1834 mg/kg) <=2000 mg/kg									1834	mg/kg
Genotoxicity Mutagenicity	18449-41-7	Madecassic acid	T.E.S.T. (predicted value)		QSAR Model	L	Negative for Mutagenicity
Endocrine Disruption	18449-41-7	Madecassic acid	T.E.S.T. (predicted value)		QSAR Model	L	Negative for Estrogen Receptor Binding
Endocrine Disruption	18449-41-7	Madecassic acid	T.E.S.T. (predicted value)		QSAR Model	N/A	Estrogen Receptor RBA could not be predicted using T.E.S.T.
Developmental	18449-41-7	Madecassic acid	T.E.S.T. (predicted value)		QSAR Model	H	Positive for Developmental Toxicity									1
Acute Aquatic Toxicity	18449-41-7	Madecassic acid	T.E.S.T. (predicted value)		QSAR Model	H	1 mg/L <= 96 hr Fathead minnow LC50 (1.541 mg/L) <= 10 mg/L									1.54	mg/L
Acute Aquatic Toxicity	18449-41-7	Madecassic acid	T.E.S.T. (predicted value)		QSAR Model	L	Predicted 96 hour fathead minnow LC50 of 5.21E00 mg/L is greater than the TEST predicted water solubility of 4.60E00 mg/L									5.21	mg/L
Bioaccumulation	18449-41-7	Madecassic acid	T.E.S.T. (predicted value)		QSAR Model	L	logBCF (1.12) < 2									13.06
Acute Mammalian Toxicity Oral	6147-11-1	Mangostin	T.E.S.T. (predicted value)		QSAR Model	M	300 mg/kg < Oral rat LD50 (1396 mg/kg) <=2000 mg/kg									1396	mg/kg
Genotoxicity Mutagenicity	6147-11-1	Mangostin	T.E.S.T. (predicted value)		QSAR Model	H	Positive for Mutagenicity									1
Endocrine Disruption	6147-11-1	Mangostin	T.E.S.T. (predicted value)		QSAR Model	L	Negative for Estrogen Receptor Binding
Endocrine Disruption	6147-11-1	Mangostin	T.E.S.T. (predicted value)		QSAR Model	N/A	Estrogen Receptor RBA could not be predicted using T.E.S.T.
Developmental	6147-11-1	Mangostin	T.E.S.T. (predicted value)		QSAR Model	H	Positive for Developmental Toxicity									1
Acute Aquatic Toxicity	6147-11-1	Mangostin	T.E.S.T. (predicted value)		QSAR Model	VH	96 hr Fathead minnow LC50 (0.002 mg/kg) < 1 mg/L									2.00E-03	mg/L
Acute Aquatic Toxicity	6147-11-1	Mangostin	T.E.S.T. (predicted value)		QSAR Model	VH	48 hr Daphnia magna LC50 (0.456 mg/kg) < 1 mg/L									0.46	mg/L
Bioaccumulation	6147-11-1	Mangostin	T.E.S.T. (predicted value)		QSAR Model	L	logBCF (1.71) < 2									51.27
Exposure	6147-11-1	Mangostin	SEEM3		QSAR Model	N/A	Applicability domain of SEEM3 model violated	Unknown									mg/kg-day
Acute Mammalian Toxicity Oral	14763-62-3	Mesurol sulfone phenol	T.E.S.T. (predicted value)		QSAR Model	L	Oral rat LD50 (5609 mg/kg) > 2000 mg/kg									5609	mg/kg
Acute Mammalian Toxicity Oral	14763-62-3	Mesurol sulfone phenol	ChemIDplus		Screening	N/A	Oral LD50 does not provide enough information to assign a score	oral								> 1000	mg/kg
Genotoxicity Mutagenicity	14763-62-3	Mesurol sulfone phenol	T.E.S.T. (predicted value)		QSAR Model	L	Negative for Mutagenicity
Endocrine Disruption	14763-62-3	Mesurol sulfone phenol	T.E.S.T. (predicted value)		QSAR Model	L	Negative for Estrogen Receptor Binding
Endocrine Disruption	14763-62-3	Mesurol sulfone phenol	T.E.S.T. (predicted value)		QSAR Model	L	Does NOT bind strongly to the estrogen receptor (log10 RBA = -3.08)									1.00E-03
Developmental	14763-62-3	Mesurol sulfone phenol	T.E.S.T. (predicted value)		QSAR Model	L	Negative for Developmental Toxicity
Acute Aquatic Toxicity	14763-62-3	Mesurol sulfone phenol	T.E.S.T. (predicted value)		QSAR Model	H	1 mg/L <= 48 hr Daphnia magna LC50 (6.103 mg/L) <= 10 mg/L									6.10	mg/L
Acute Aquatic Toxicity	14763-62-3	Mesurol sulfone phenol	T.E.S.T. (predicted value)		QSAR Model	M	10 mg/L <= 96 hr Fathead minnow LC50 (26.576 mg/L) <= 100 mg/L									26.58	mg/L
Bioaccumulation	14763-62-3	Mesurol sulfone phenol	T.E.S.T. (predicted value)		QSAR Model	L	logBCF (0.93) < 2									8.57
Exposure	14763-62-3	Mesurol sulfone phenol	SEEM3		QSAR Model	M	1e-4 mg/kg-day <= SEEM3 u95 exposure < 1e-3 mg/kg-day	Unknown								1.69E-04	mg/kg-day
Acute Mammalian Toxicity Oral	171118-09-5	Metolachlor ESA	T.E.S.T. (predicted value)		QSAR Model	L	Oral rat LD50 (3348 mg/kg) > 2000 mg/kg									3348	mg/kg
Genotoxicity Mutagenicity	171118-09-5	Metolachlor ESA	T.E.S.T. (predicted value)		QSAR Model	H	Positive for Mutagenicity									1
Endocrine Disruption	171118-09-5	Metolachlor ESA	T.E.S.T. (predicted value)		QSAR Model	H	Positive for Estrogen Receptor Binding									1
Endocrine Disruption	171118-09-5	Metolachlor ESA	T.E.S.T. (predicted value)		QSAR Model	N/A	Estrogen Receptor RBA could not be predicted using T.E.S.T.
Developmental	171118-09-5	Metolachlor ESA	ToxVal	ToxRefDB	Screening	L	Oral LOAEL > 250.0 mg/kg-day	oral						rat	LOAEL	> 1000	mg/kg-day	Doubovetzky, M. (1999) CGA-354743 Technical: Rat Oral Teratogenicity: CGA-354743: Final Report: Lab Project Number: 981009: 1188-98. Unpublished study prepared by Novartis Crop Protection AG. 464 p.
Developmental	171118-09-5	Metolachlor ESA	ToxVal	ToxRefDB	Screening	L	Oral NOAEL > 250.0 mg/kg-day	oral						rat	NOAEL	>= 1000	mg/kg-day	Doubovetzky, M. (1999) CGA-354743 Technical: Rat Oral Teratogenicity: CGA-354743: Final Report: Lab Project Number: 981009: 1188-98. Unpublished study prepared by Novartis Crop Protection AG. 464 p.
Developmental	171118-09-5	Metolachlor ESA	T.E.S.T. (predicted value)		QSAR Model	H	Positive for Developmental Toxicity									1
Systemic Toxicity Repeat Exposure	171118-09-5	Metolachlor ESA	ToxVal	ToxRefDB	Screening	L	3 months Oral LOAEL > 100.0 mg/kg-day	oral				90	days	rat	LOAEL	> 1685	mg/kg-day	Bachmann, P. (1999) 3-Month Oral Toxicity Study in Rats (Administration in Food): CGA-354743: Final Report: Lab Project Number: 971142: 1187-98. Unpublished study prepared by Novartis Crop Protection AG. 575 p.
Systemic Toxicity Repeat Exposure	171118-09-5	Metolachlor ESA	ToxVal	ToxRefDB	Screening	L	3 months Oral NOAEL > 100.0 mg/kg-day	oral				90	days	rat	NOAEL	>= 1685	mg/kg-day	Bachmann, P. (1999) 3-Month Oral Toxicity Study in Rats (Administration in Food): CGA-354743: Final Report: Lab Project Number: 971142: 1187-98. Unpublished study prepared by Novartis Crop Protection AG. 575 p.
Systemic Toxicity Repeat Exposure	171118-09-5	Metolachlor ESA	ToxVal	ToxRefDB	Screening	L	3 months Oral LOAEL > 100.0 mg/kg-day	oral				90	days	rat	LOAEL	> 1545	mg/kg-day	Bachmann, P. (1999) 3-Month Oral Toxicity Study in Rats (Administration in Food): CGA-354743: Final Report: Lab Project Number: 971142: 1187-98. Unpublished study prepared by Novartis Crop Protection AG. 575 p.
Systemic Toxicity Repeat Exposure	171118-09-5	Metolachlor ESA	ToxVal	ToxRefDB	Screening	L	3 months Oral NOAEL > 100.0 mg/kg-day	oral				90	days	rat	NOAEL	>= 1545	mg/kg-day	Bachmann, P. (1999) 3-Month Oral Toxicity Study in Rats (Administration in Food): CGA-354743: Final Report: Lab Project Number: 971142: 1187-98. Unpublished study prepared by Novartis Crop Protection AG. 575 p.
Acute Aquatic Toxicity	171118-09-5	Metolachlor ESA	T.E.S.T. (predicted value)		QSAR Model	M	10 mg/L <= 96 hr Fathead minnow LC50 (29.403 mg/L) <= 100 mg/L									29.40	mg/L
Acute Aquatic Toxicity	171118-09-5	Metolachlor ESA	T.E.S.T. (predicted value)		QSAR Model	N/A	Daphnia magna LC50 (48 hr) could not be predicted using T.E.S.T.
Bioaccumulation	171118-09-5	Metolachlor ESA	T.E.S.T. (predicted value)		QSAR Model	L	logBCF (1.00) < 2									9.96
Exposure	171118-09-5	Metolachlor ESA	SEEM3		QSAR Model	L	SEEM3 u95 exposure < 1e-4 mg/kg-day	Pesticide								6.69E-05	mg/kg-day
Acute Mammalian Toxicity Oral	2528-16-7	Monobenzyl phthalate	T.E.S.T. (predicted value)		QSAR Model	L	Oral rat LD50 (6558 mg/kg) > 2000 mg/kg									6558	mg/kg
Genotoxicity Mutagenicity	2528-16-7	Monobenzyl phthalate	ToxVal		QSAR Model	VH	Score of VH was assigned based on a genetox call of "pred gentox"				pred gentox
Genotoxicity Mutagenicity	2528-16-7	Monobenzyl phthalate	T.E.S.T. (predicted value)		QSAR Model	L	Negative for Mutagenicity
Endocrine Disruption	2528-16-7	Monobenzyl phthalate	TEDX		Screening	H	Chemical appears in TEDX (The Endocrine Disruptors Exchange) List.
Endocrine Disruption	2528-16-7	Monobenzyl phthalate	T.E.S.T. (predicted value)		QSAR Model	L	Negative for Estrogen Receptor Binding
Endocrine Disruption	2528-16-7	Monobenzyl phthalate	T.E.S.T. (predicted value)		QSAR Model	N/A	Estrogen Receptor RBA could not be predicted using T.E.S.T.
Developmental	2528-16-7	Monobenzyl phthalate	ToxVal	ToxRefDB	Screening	L	Oral LOAEL > 250.0 mg/kg-day	oral						rat	LOAEL	> 375	mg/kg-day	Ema, M., E. Miyawaki, et al. "Decreased anogenital distance and increased incidence of undescended testes in fetuses of rats given monobenzyl phthalate, a major metabolite of butyl benzyl phthalate." Reproductive Toxicology 17(4): 407-412.
Developmental	2528-16-7	Monobenzyl phthalate	ToxVal	ToxRefDB	Screening	L	Oral NOAEL > 250.0 mg/kg-day	oral						rat	NOAEL	>= 375	mg/kg-day	Ema, M., E. Miyawaki, et al. "Decreased anogenital distance and increased incidence of undescended testes in fetuses of rats given monobenzyl phthalate, a major metabolite of butyl benzyl phthalate." Reproductive Toxicology 17(4): 407-412.
Developmental	2528-16-7	Monobenzyl phthalate	T.E.S.T. (predicted value)		QSAR Model	H	Positive for Developmental Toxicity									1
Skin Sensitization	2528-16-7	Monobenzyl phthalate	Denmark		QSAR Model	H	Prediction of "positive" and "strong" in the TOPKAT guinea pig models or a prediction of "very active" in the allergic contact dermatitis model		SkinSens1		May cause an allergic skin reaction
Acute Aquatic Toxicity	2528-16-7	Monobenzyl phthalate	T.E.S.T. (predicted value)		QSAR Model	H	1 mg/L <= 96 hr Fathead minnow LC50 (4.396 mg/L) <= 10 mg/L									4.40	mg/L
Acute Aquatic Toxicity	2528-16-7	Monobenzyl phthalate	T.E.S.T. (predicted value)		QSAR Model	M	10 mg/L <= 48 hr Daphnia magna LC50 (16.401 mg/L) <= 100 mg/L									16.40	mg/L
Persistence	2528-16-7	Monobenzyl phthalate	ToxVal	EpiSuite	QSAR Model	M	2.25 <= Biowin Score 3 <= 3.25									2.88	unitless
Bioaccumulation	2528-16-7	Monobenzyl phthalate	T.E.S.T. (predicted value)		QSAR Model	L	logBCF (0.80) < 2									6.26
Bioaccumulation	2528-16-7	Monobenzyl phthalate	ToxVal	OPERA	QSAR Model	L	logBCF < 2									0.46	log10(L/kg wet-wt)
Bioaccumulation	2528-16-7	Monobenzyl phthalate	ToxVal	EpiSuite	QSAR Model	L	logBCF < 2									1.27	log10(L/kg wet-wt)
Exposure	2528-16-7	Monobenzyl phthalate	SEEM3		QSAR Model	N/A	Applicability domain of SEEM3 model violated	Unknown									mg/kg-day
Acute Mammalian Toxicity Oral	5817-08-3	N-Acetylglutamic acid	T.E.S.T. (predicted value)		QSAR Model	L	Oral rat LD50 (2982 mg/kg) > 2000 mg/kg									2982	mg/kg
Genotoxicity Mutagenicity	5817-08-3	N-Acetylglutamic acid	T.E.S.T. (predicted value)		QSAR Model	L	Negative for Mutagenicity
Endocrine Disruption	5817-08-3	N-Acetylglutamic acid	T.E.S.T. (predicted value)		QSAR Model	L	Negative for Estrogen Receptor Binding
Endocrine Disruption	5817-08-3	N-Acetylglutamic acid	T.E.S.T. (predicted value)		QSAR Model	N/A	Estrogen Receptor RBA could not be predicted using T.E.S.T.
Developmental	5817-08-3	N-Acetylglutamic acid	T.E.S.T. (predicted value)		QSAR Model	L	Negative for Developmental Toxicity
Acute Aquatic Toxicity	5817-08-3	N-Acetylglutamic acid	T.E.S.T. (predicted value)		QSAR Model	L	96 hr Fathead minnow LC50 (361.381 mg/kg) > 100 mg/L									361.38	mg/L
Acute Aquatic Toxicity	5817-08-3	N-Acetylglutamic acid	T.E.S.T. (predicted value)		QSAR Model	L	48 hr Daphnia magna LC50 (378.183 mg/kg) > 100 mg/L									378	mg/L
Bioaccumulation	5817-08-3	N-Acetylglutamic acid	T.E.S.T. (predicted value)		QSAR Model	L	logBCF (-1.26) < 2									0.06
Acute Mammalian Toxicity Oral	871-70-5	Octadecanedioic acid	T.E.S.T. (predicted value)		QSAR Model	L	Oral rat LD50 (6110 mg/kg) > 2000 mg/kg									6110	mg/kg
Genotoxicity Mutagenicity	871-70-5	Octadecanedioic acid	T.E.S.T. (predicted value)		QSAR Model	L	Negative for Mutagenicity
Genotoxicity Mutagenicity	871-70-5	Octadecanedioic acid	ToxVal		Screening	I	Score of I was assigned based on a genetox call of "not clastogen"				not clastogen
Endocrine Disruption	871-70-5	Octadecanedioic acid	T.E.S.T. (predicted value)		QSAR Model	L	Negative for Estrogen Receptor Binding
Endocrine Disruption	871-70-5	Octadecanedioic acid	T.E.S.T. (predicted value)		QSAR Model	N/A	Estrogen Receptor RBA could not be predicted using T.E.S.T.
Developmental	871-70-5	Octadecanedioic acid	T.E.S.T. (predicted value)		QSAR Model	H	Positive for Developmental Toxicity									1
Acute Aquatic Toxicity	871-70-5	Octadecanedioic acid	T.E.S.T. (predicted value)		QSAR Model	VH	96 hr Fathead minnow LC50 (0.711 mg/kg) < 1 mg/L									0.71	mg/L
Acute Aquatic Toxicity	871-70-5	Octadecanedioic acid	T.E.S.T. (predicted value)		QSAR Model	H	1 mg/L <= 48 hr Daphnia magna LC50 (7.303 mg/L) <= 10 mg/L									7.30	mg/L
Persistence	871-70-5	Octadecanedioic acid	ToxVal	EpiSuite	QSAR Model	M	2.25 <= Biowin Score 3 <= 3.25									3.23	unitless
Bioaccumulation	871-70-5	Octadecanedioic acid	ToxVal	EpiSuite	QSAR Model	H	3 <= logBCF <= 3.7									3.35	log10(L/kg wet-wt)
Bioaccumulation	871-70-5	Octadecanedioic acid	T.E.S.T. (predicted value)		QSAR Model	L	logBCF (0.26) < 2									1.80
Bioaccumulation	871-70-5	Octadecanedioic acid	ToxVal	OPERA	QSAR Model	I	Applicability domain of OPERA model for BCF violated									1.61	log10(L/kg wet-wt)
Exposure	871-70-5	Octadecanedioic acid	SEEM3		QSAR Model	VH	SEEM3 u95 exposure >= 1 mg/kg-day	Unknown								1.17	mg/kg-day
Acute Aquatic Toxicity	60207-90-1	Propiconazole	ToxVal	ECOTOX	Authoritative	H	1 mg/kg <= LC50 <=10 mg/L	Static				4	days	bluegill	LC50	9.80	mg/L	U.S. Environmental Protection Agency (1992). Pesticide Ecotoxicity Database (Formerly: Environmental Effects Database (EEDB)). Environmental Fate and Effects Division, U.S.EPA, Washington, D.C.:
Acute Aquatic Toxicity	60207-90-1	Propiconazole	ToxVal	ECOTOX	Authoritative	H	1 mg/kg <= LC50 <=10 mg/L	Renewal				2	days	water flea	LC50	9	mg/L	Ochoa-Acuna,H.G., W. Bialkowski, G. Yale, and L. Hahn (2009). Toxicity of Soybean Rust Fungicides to Freshwater Algae and Daphnia magna. Ecotoxicology18(4): 440-446
Acute Aquatic Toxicity	60207-90-1	Propiconazole	ToxVal	ECOTOX	Authoritative	H	1 mg/kg <= LC50 <=10 mg/L	Static				2	days	water flea	LC50	8.50	mg/L	Soetaert,A., L.N. Moens, K. Van der Ven, K. Van Leemput, B. Naudts, R. Blust, and W.M. De Coen (2006). Molecular Impact of Propiconazole on Daphnia magna Using a Reproduction-Related cDNA Array. Comp. Biochem. Physiol. C Comp. Pharmacol. Toxicol.142(1-2): 66-76
Acute Aquatic Toxicity	60207-90-1	Propiconazole	ToxVal	ECOTOX	Authoritative	H	1 mg/kg <= LC50 <=10 mg/L	Static				4	days	rainbow trout	LC50	8.40	mg/L	U.S. Environmental Protection Agency (1992). Pesticide Ecotoxicity Database (Formerly: Environmental Effects Database (EEDB)). Environmental Fate and Effects Division, U.S.EPA, Washington, D.C.:
Acute Aquatic Toxicity	60207-90-1	Propiconazole	ToxVal	ECOTOX	Authoritative	H	1 mg/kg <= LC50 <=10 mg/L	Static				4	days	bluegill	LC50	5.50	mg/L	U.S. Environmental Protection Agency (1992). Pesticide Ecotoxicity Database (Formerly: Environmental Effects Database (EEDB)). Environmental Fate and Effects Division, U.S.EPA, Washington, D.C.:
Acute Aquatic Toxicity	60207-90-1	Propiconazole	ToxVal	ECOTOX	Authoritative	H	1 mg/kg <= LC50 <=10 mg/L	Static				4	days	rainbow trout	LC50	5.20	mg/L	U.S. Environmental Protection Agency (1992). Pesticide Ecotoxicity Database (Formerly: Environmental Effects Database (EEDB)). Environmental Fate and Effects Division, U.S.EPA, Washington, D.C.:
Acute Aquatic Toxicity	60207-90-1	Propiconazole	ToxVal	ECOTOX	Authoritative	H	1 mg/kg <= LC50 <=10 mg/L	Renewal				4	days	rainbow trout	LC50	5.04	mg/L	Li,Z.H., V. Zlabek, J. Velisek, R. Grabic, J. Machova, J. Kolarova, P. Li, and T. Randak (2011). Antioxidant Responses and Plasma Biochemical Characteristics in the Freshwater Rainbow Trout, Oncorhynchus mykiss, After Acute Exposure to the Fungicide Propiconazole. Czech J. Anim. Sci.56(2): 61-69
Acute Aquatic Toxicity	60207-90-1	Propiconazole	ToxVal	ECOTOX	Authoritative	H	1 mg/kg <= LC50 <=10 mg/L	Aquatic - not reported				2	days	water flea	LC50	5	mg/L	Kast-Hutcheson,K., C.V. Rider, and G.A. LeBlanc (2001). The Fungicide Propiconazole Interferes with Embryonic Development of the Crustacean Daphnia magna. Environ. Toxicol. Chem.20(3): 502-509
Acute Aquatic Toxicity	60207-90-1	Propiconazole	ToxVal	ECOTOX	Authoritative	H	1 mg/kg <= LC50 <=10 mg/L	Static				4	days	channel catfish	LC50	4.87	mg/L	U.S. Environmental Protection Agency (1992). Pesticide Ecotoxicity Database (Formerly: Environmental Effects Database (EEDB)). Environmental Fate and Effects Division, U.S.EPA, Washington, D.C.:
Acute Aquatic Toxicity	60207-90-1	Propiconazole	ToxVal	ECOTOX	Authoritative	H	1 mg/kg <= LC50 <=10 mg/L	Static				4	days	spot	LC50	3.90	mg/L	U.S. Environmental Protection Agency (1992). Pesticide Ecotoxicity Database (Formerly: Environmental Effects Database (EEDB)). Environmental Fate and Effects Division, U.S.EPA, Washington, D.C.:
Acute Aquatic Toxicity	60207-90-1	Propiconazole	ToxVal	ECOTOX	Authoritative	H	1 mg/kg <= LC50 <=10 mg/L	Static				4	days	bluegill	LC50	3.50	mg/L	U.S. Environmental Protection Agency (1992). Pesticide Ecotoxicity Database (Formerly: Environmental Effects Database (EEDB)). Environmental Fate and Effects Division, U.S.EPA, Washington, D.C.:
Acute Aquatic Toxicity	60207-90-1	Propiconazole	ToxVal	ECOTOX	Authoritative	H	1 mg/kg <= LC50 <=10 mg/L	Static				4	days	brown trout	LC50	3.39	mg/L	U.S. Environmental Protection Agency (1992). Pesticide Ecotoxicity Database (Formerly: Environmental Effects Database (EEDB)). Environmental Fate and Effects Division, U.S.EPA, Washington, D.C.:
Acute Aquatic Toxicity	60207-90-1	Propiconazole	ToxVal	ECOTOX	Authoritative	H	1 mg/kg <= LC50 <=10 mg/L	Static				4	days	spot	LC50	2.20	mg/L	U.S. Environmental Protection Agency (1992). Pesticide Ecotoxicity Database (Formerly: Environmental Effects Database (EEDB)). Environmental Fate and Effects Division, U.S.EPA, Washington, D.C.:
Acute Aquatic Toxicity	60207-90-1	Propiconazole	ToxVal	ECOTOX	Authoritative	H	1 mg/kg <= LC50 <=10 mg/L	Static				4	days	bluegill	LC50	1.30	mg/L	U.S. Environmental Protection Agency (1992). Pesticide Ecotoxicity Database (Formerly: Environmental Effects Database (EEDB)). Environmental Fate and Effects Division, U.S.EPA, Washington, D.C.:
Acute Aquatic Toxicity	60207-90-1	Propiconazole	ToxVal	ECOTOX	Authoritative	H	1 mg/kg <= LC50 <=10 mg/L	Static				4	days	brown trout	LC50	1.20	mg/L	Aanes,K.J. (1992). Some Pesticides Used in Norwegian Agriculture and Their Environmental Effects on Common Inhabitants in Freshwater Ecosystems. Tolerance Limits - Acute and Chronic Effects. In: A.Helweg (Ed.), Pesticides in the Aquatic Environment, Appearance and Effects, Nov.12-14, 1991, Tune Landboskole, Denmark:108-131
Acute Aquatic Toxicity	60207-90-1	Propiconazole	ToxVal	ECOTOX	Authoritative	H	1 mg/kg <= LC50 <=10 mg/L	Renewal				4	days	brown trout	LC50	1.20	mg/L	Grande,M., S. Andersen, and D. Berge (1994). Effects of Pesticides on Fish Experimental and Field Studies. Norw. J. Agric. Sci.Suppl.13:195-209
Acute Aquatic Toxicity	60207-90-1	Propiconazole	ToxVal	ECOTOX	Authoritative	H	1 mg/kg <= LC50 <=10 mg/L	Static				4	days	rainbow trout	LC50	1	mg/L	U.S. Environmental Protection Agency (1992). Pesticide Ecotoxicity Database (Formerly: Environmental Effects Database (EEDB)). Environmental Fate and Effects Division, U.S.EPA, Washington, D.C.:
Acute Aquatic Toxicity	60207-90-1	Propiconazole	ToxVal	ECOTOX	Authoritative	H	1 mg/kg <= LC50 <=10 mg/L	Static				4	days	channel catfish	LC50	1	mg/L	U.S. Environmental Protection Agency (1992). Pesticide Ecotoxicity Database (Formerly: Environmental Effects Database (EEDB)). Environmental Fate and Effects Division, U.S.EPA, Washington, D.C.:
Acute Aquatic Toxicity	60207-90-1	Propiconazole	ToxVal	EFSA	Screening	L	EC50 > 100 mg/L	-				2	days	water flea	EC50	110	mg/L	Peer review of the pesticide risk assessment of the active substance propiconazole
Acute Aquatic Toxicity	60207-90-1	Propiconazole	ToxVal	EFSA	Screening	L	LC50 > 100 mg/L	-				4	days	rainbow trout	LC50	> 100	mg/L	Peer review of the pesticide risk assessment of the active substance propiconazole
Acute Aquatic Toxicity	60207-90-1	Propiconazole	ToxVal	EFSA	Screening	L	EC50 > 100 mg/L	-				2	days	water flea	EC50	> 100	mg/L	Peer review of the pesticide risk assessment of the active substance propiconazole
Acute Aquatic Toxicity	60207-90-1	Propiconazole	ToxVal	ECOTOX	Authoritative	M	10 mg/kg < LC50 <=100 mg/L	Static				4	days	rainbow trout	LC50	13.20	mg/L	U.S. Environmental Protection Agency (1992). Pesticide Ecotoxicity Database (Formerly: Environmental Effects Database (EEDB)). Environmental Fate and Effects Division, U.S.EPA, Washington, D.C.:
Acute Aquatic Toxicity	60207-90-1	Propiconazole	ToxVal	EFSA	Screening	M	10 mg/kg < LC50 <=100 mg/L	-				4	days	rainbow trout	LC50	24	mg/L	Peer review of the pesticide risk assessment of the active substance propiconazole
Acute Aquatic Toxicity	60207-90-1	Propiconazole	ToxVal	EFSA	Screening	M	10 mg/kg < EC50 <=100 mg/L	-				3	days	green algae	EC50	19.10	mg/L	Peer review of the pesticide risk assessment of the active substance propiconazole
Acute Aquatic Toxicity	60207-90-1	Propiconazole	ToxVal	EFSA	Screening	M	10 mg/kg < EC50 <=100 mg/L	-				2	days	water flea	EC50	29	mg/L	Peer review of the pesticide risk assessment of the active substance propiconazole
Acute Aquatic Toxicity	60207-90-1	Propiconazole	ToxVal	EFSA	Screening	M	10 mg/kg < EC50 <=100 mg/L	-				3	days	green algae	EC50	94	mg/L	Peer review of the pesticide risk assessment of the active substance propiconazole
Acute Aquatic Toxicity	60207-90-1	Propiconazole	ECHA CLP		Authoritative	VH	Score of VH was assigned based on a hazard code of H400		Aquatic Acute 1	H400	Very toxic to aquatic life
Acute Aquatic Toxicity	60207-90-1	Propiconazole	ToxVal	ECOTOX	Authoritative	VH	LC50 < 1 mg/L	Static				4	days	rainbow trout	LC50	0.85	mg/L	U.S. Environmental Protection Agency (1992). Pesticide Ecotoxicity Database (Formerly: Environmental Effects Database (EEDB)). Environmental Fate and Effects Division, U.S.EPA, Washington, D.C.:
Acute Aquatic Toxicity	60207-90-1	Propiconazole	Japan		Screening	VH	Score of VH was assigned based on a hazard code of H400		Category 1	H400	Very toxic to aquatic life								Since its 96-hour LC50 = 0.51 mg/L for crustaceans (mysids) (ECOTOX, 2008), the substance was classified into Category 1.
Acute Mammalian Toxicity Dermal	60207-90-1	Propiconazole	ChemIDplus		Screening	L	Dermal LD50 > 2000 mg/kg	skin								> 4000	mg/kg
Acute Mammalian Toxicity Dermal	60207-90-1	Propiconazole	Japan		Screening	L	Score of L was assigned based on a classification of "Not classified"	dermal	Not classified	-	-								Its rat LD50 of > 4000 mg/kg bw (JMPR (2004)) and its rabbit LD50 of > 6000 mg/kg bw (JMPR (2004)) fall under the "Not classified" category.
Acute Mammalian Toxicity Inhalation	60207-90-1	Propiconazole	Japan		Screening	L	Score of L was assigned based on a classification of "Not classified"	Inhalation: Dusts and mists	Not classified	-	-								Its rat LC50 of 5 mg/L (JMPR (2004)) falls under the "Not classified" category based on the JIS classification criteria (Category 5 or "Not classified" in the GHS classification). Its saturated vapour concentration is 1.84E-0.5 mg/L, which indicates that the experiment was conducted using dust (mist).
Acute Mammalian Toxicity Inhalation	60207-90-1	Propiconazole	Japan		Screening	N/A	Score of N/A was assigned based on a classification of "Not applicable"	Inhalation: Gases	Not applicable	-	-								Solid (GHS definition)
Acute Mammalian Toxicity Inhalation	60207-90-1	Propiconazole	Japan		Screening	N/A	Score of N/A was assigned based on a classification of "Classification not possible"	Inhalation: Vapours	Classification not possible	-	-								No data available.
Acute Mammalian Toxicity Inhalation	60207-90-1	Propiconazole	ChemIDplus		Screening	VH	Inhalation LC50 <= 2 mg/L	inhalation								1.26	mg/L
Acute Mammalian Toxicity Oral	60207-90-1	Propiconazole	ECHA CLP		Authoritative	M	Score of M was assigned based on a hazard code of H302	oral	Acute Tox. 4	H302	Harmful if swallowed
Acute Mammalian Toxicity Oral	60207-90-1	Propiconazole	ChemIDplus		Screening	M	300 mg/kg < Oral LD50 <=2000 mg/kg	oral								1517	mg/kg
Acute Mammalian Toxicity Oral	60207-90-1	Propiconazole	Japan		Screening	M	Score of M was assigned based on a hazard code of H302	oral	Category 4	H302	Harmful if swallowed								Its rat LD50 of 1517 mg/kg bw (JMPR (2004)) is equivalent to Category 4.
Acute Mammalian Toxicity Oral	60207-90-1	Propiconazole	New Zealand		Screening	M	Score was assigned based on a category of Category 6.1D (Category 4).	oral	Category 6.1D (Category 4)		Acutely toxic								SPECIES: Rabbit<br>ENDPOINT: LD50<br>VALUE: 1,344 mg/kg <br>REFERENCE SOURCE: Technical Information Bulletin for Propiconazole Fungicide. Ciba-Geigy. Greensboro, NC. 15 pp [EXTOXNET]<br>
Carcinogenicity	60207-90-1	Propiconazole	ToxVal	EPA OPP	Authoritative	H	Score of H was assigned based on a cancer call of "Group C Possible Human Carcinogen "				Group C Possible Human Carcinogen
Carcinogenicity	60207-90-1	Propiconazole	Japan		Screening	L	Score of L was assigned based on a classification of "Not classified"		Not classified	-	-								In 2-year oral administration (mixed diet) tests using rats, the substance was concluded to be non-carcinogenic in rats (JMPR (2004)). In contrast, in 18-month oral administration (mixed diet) tests using mice, a significant increase in incidences of hepatocellular adenoma (JMPR (2004)) was reported. Because no carcinogenicity was detected in rats and increased incidences of hepatic adenoma occur…
Chronic Aquatic Toxicity	60207-90-1	Propiconazole	ToxVal	ECOTOX	Authoritative	H	0.1 mg/L <= NOEC <=1 mg/L	Renewal				45	days	brown trout	NOEC	~ 0.50	mg/L	Grande,M., S. Andersen, and D. Berge (1994). Effects of Pesticides on Fish Experimental and Field Studies. Norw. J. Agric. Sci.Suppl.13:195-209
Chronic Aquatic Toxicity	60207-90-1	Propiconazole	ToxVal	ECOTOX	Authoritative	H	0.1 mg/L <= LOEC <=1 mg/L	Renewal				45	days	brown trout	LOEC	1	mg/L	Grande,M., S. Andersen, and D. Berge (1994). Effects of Pesticides on Fish Experimental and Field Studies. Norw. J. Agric. Sci.Suppl.13:195-209
Chronic Aquatic Toxicity	60207-90-1	Propiconazole	ToxVal	ECOTOX	Authoritative	H	0.1 mg/L <= NOEC <=1 mg/L	Renewal				45	days	brown trout	NOEC	1	mg/L	Grande,M., S. Andersen, and D. Berge (1994). Effects of Pesticides on Fish Experimental and Field Studies. Norw. J. Agric. Sci.Suppl.13:195-209
Chronic Aquatic Toxicity	60207-90-1	Propiconazole	ToxVal	ECOTOX	Authoritative	H	0.1 mg/L <= LOEC <=1 mg/L	Renewal				8	days	water flea	LOEC	1	mg/L	Soetaert,A., L.N. Moens, K. Van der Ven, K. Van Leemput, B. Naudts, R. Blust, and W.M. De Coen (2006). Molecular Impact of Propiconazole on Daphnia magna Using a Reproduction-Related cDNA Array. Comp. Biochem. Physiol. C Comp. Pharmacol. Toxicol.142(1-2): 66-76
Chronic Aquatic Toxicity	60207-90-1	Propiconazole	ToxVal	ECOTOX	Authoritative	H	0.1 mg/L <= NOEC <=1 mg/L	Renewal				8	days	water flea	NOEC	0.50	mg/L	Soetaert,A., L.N. Moens, K. Van der Ven, K. Van Leemput, B. Naudts, R. Blust, and W.M. De Coen (2006). Molecular Impact of Propiconazole on Daphnia magna Using a Reproduction-Related cDNA Array. Comp. Biochem. Physiol. C Comp. Pharmacol. Toxicol.142(1-2): 66-76
Chronic Aquatic Toxicity	60207-90-1	Propiconazole	ToxVal	ECOTOX	Authoritative	H	0.1 mg/L <= LOEC <=1 mg/L	Flow-through				28	days	opossum shrimp	LOEC	0.50	mg/L	U.S. Environmental Protection Agency (1992). Pesticide Ecotoxicity Database (Formerly: Environmental Effects Database (EEDB)). Environmental Fate and Effects Division, U.S.EPA, Washington, D.C.:
Chronic Aquatic Toxicity	60207-90-1	Propiconazole	ToxVal	ECOTOX	Authoritative	H	0.1 mg/L <= LOEC <=1 mg/L	Renewal				30	days	rainbow trout	LOEC	0.46	mg/L	Li,Z.H., V. Zlabek, P. Li, R. Grabic, J. Velisek, J. Machova, and T. Randak (2010). Biochemical and Physiological Responses in Liver and Muscle of Rainbow Trout After Long-Term Exposure to Propiconazole. Ecotoxicol. Environ. Saf.73(6): 1391-1396
Chronic Aquatic Toxicity	60207-90-1	Propiconazole	ToxVal	ECOTOX	Authoritative	H	0.1 mg/L <= LOEC <=1 mg/L	Flow-through				35	days	fathead minnow	LOEC	0.21	mg/L	U.S. Environmental Protection Agency (1992). Pesticide Ecotoxicity Database (Formerly: Environmental Effects Database (EEDB)). Environmental Fate and Effects Division, U.S.EPA, Washington, D.C.:
Chronic Aquatic Toxicity	60207-90-1	Propiconazole	ToxVal	ECOTOX	Authoritative	H	0.1 mg/L <= NOEC <=1 mg/L	Flow-through				35	days	fathead minnow	NOEC	0.12	mg/L	U.S. Environmental Protection Agency (1992). Pesticide Ecotoxicity Database (Formerly: Environmental Effects Database (EEDB)). Environmental Fate and Effects Division, U.S.EPA, Washington, D.C.:
Chronic Aquatic Toxicity	60207-90-1	Propiconazole	ToxVal	ECOTOX	Authoritative	M	1 mg/L < LOEC <=10 mg/L	Renewal				45	days	brown trout	LOEC	3	mg/L	Grande,M., S. Andersen, and D. Berge (1994). Effects of Pesticides on Fish Experimental and Field Studies. Norw. J. Agric. Sci.Suppl.13:195-209
Chronic Aquatic Toxicity	60207-90-1	Propiconazole	ToxVal	ECOTOX	Authoritative	M	1 mg/L < NOEC <=10 mg/L	Flow-through				21	days	fathead minnow	NOEC	1.06	mg/L	Skolness,S.Y., C.A. Blanksma, J.E. Cavallin, J.J. Churchill, E.J. Durhan, K.M. Jensen, R.D. Johnson, M.D. Kahl, E.A. Ma (2013). Propiconazole Inhibits Steroidogenesis and Reproduction in the Fathead Minnow (Pimephales promelas). Toxicol. Sci.132(2): 284-297
Chronic Aquatic Toxicity	60207-90-1	Propiconazole	ECHA CLP		Authoritative	VH	Score of VH was assigned based on a hazard code of H410		Aquatic Chronic 1	H410	Very toxic to aquatic life with long-lasting effects
Chronic Aquatic Toxicity	60207-90-1	Propiconazole	ToxVal	ECOTOX	Authoritative	VH	NOEC < 1 mg/L	Renewal				30	days	rainbow trout	NOEC	0.05	mg/L	Li,Z.H., V. Zlabek, P. Li, R. Grabic, J. Velisek, J. Machova, and T. Randak (2010). Biochemical and Physiological Responses in Liver and Muscle of Rainbow Trout After Long-Term Exposure to Propiconazole. Ecotoxicol. Environ. Saf.73(6): 1391-1396
Chronic Aquatic Toxicity	60207-90-1	Propiconazole	Japan		Screening	VH	Score of VH was assigned based on a hazard code of H410		Category 1	H410	Very toxic to aquatic life with long lasting effects								Since its classification for acute toxicity is Category 1, and it is not rapidly degradable (SRC: BioWin V4.10), the substance was classified into Category 1.
Chronic Aquatic Toxicity	60207-90-1	Propiconazole	New Zealand		Screening	VH	Score was assigned based on a category of Category 9.1A (Category 1).	algal	Category 9.1A (Category 1)		Very ecotoxic in the aquatic environment					0.02	ppm		ACUTE<br>SPECIES: Chlamydomonas noctigama,<br>TYPE OF EXPOSURE:<br>DURATION:<br>ENDPOINT: EC50<br>VALUE: 0.22 ug/l (=0.00022 mg/l)<br>REFERENCE SOURCE: Kallqvist, T., and R. Romstad (1994) Effects of Agricultural Pesticides on Planktonic Algae and Cyanobacteria - Examples of Interspecies Sensitivity Variations. Norw.J.Agric.Sci.Suppl. 13:117-131 <br>CHRONIC<br>SPECIES: Marine diatom Skeletonema c…
Chronic Aquatic Toxicity	60207-90-1	Propiconazole	New Zealand		Screening	VH	Score was assigned based on a category of Category 9.1A (Category 1).	crustacean	Category 9.1A (Category 1)		Very ecotoxic in the aquatic environment					0.31	mg/l		ACUTE<br>SPECIES: Mysid shrimp<br>TYPE OF EXPOSURE:<br>DURATION:<br>ENDPOINT: LC50 <br>VALUE: 0.5-1.4 mg/l<br>REFERENCE SOURCE: Technical Information Bulletin for Propiconazole Fungicide. Ciba-Geigy. Greensboro, NC. 15 pp. [EXTOXNET]<br>REMARK: Assume duration to be 48 hr.<br>CHRONIC<br>SPECIES: Water flea Daphnia magna<br>TYPE OF EXPOSURE:<br>DURATION: 21 day<br>ENDPOINT: NOEL<br>VALUE: 0.31mg/l…
Chronic Aquatic Toxicity	60207-90-1	Propiconazole	New Zealand		Screening	VH	Score was assigned based on a category of Category 9.1A (Category 1).	fish	Category 9.1A (Category 1)		Very ecotoxic in the aquatic environment					0.15	ppm		ACUTE<br>SPECIES: Rainbow trout (Oncorhynchus mykiss)<br>TYPE OF EXPOSURE:<br>DURATION: 96 hr<br>ENDPOINT: LC50<br>VALUE: 0.83 ppm (= 0.83 mg/l)<br>REFERENCE SOURCE: Pesticide Ecotoxicity Database (Formerly: Environmental Effects Database (EEDB), Environmental Fate and Effects Division, U.S.EPA, Washington, D.C. 2000. [EPA PEST ECOTOX]<br>CHRONIC<br>SPECIES: Sheepshead minnow (Cyprinodon variegat…
Chronic Aquatic Toxicity	60207-90-1	Propiconazole	New Zealand		Screening	VH	Score was assigned based on a category of Category 9.1A (Category 1).	other	Category 9.1A (Category 1)		Very ecotoxic in the aquatic environment					0.30	ppm		SPECIES: Oyster<br>ENDPOINT: EC50<br>VALUE: 0.3 ppm (= 0.3 mg/l)<br>REFERENCE SOURCE: Technical Information Bulletin for Propiconazole Fungicide. Ciba-Geigy. Greensboro, NC. 15 pp. [EXTOXNET]<br>REMARK: Assume 96 hr duration
Chronic Aquatic Toxicity	60207-90-1	Propiconazole	ToxVal	EFSA	Screening	VH	NOEC < 1 mg/L	-				100	days	sheepshead minnow	NOEC	0.07	mg/L	Scientific Opinion on Risk Assessment for a Selected Group of Pesticides from the Triazole Group to Test Possible Methodologies to Assess Cumulative Effects from Exposure through Food from these Pesticides on Human Health
Developmental	60207-90-1	Propiconazole	ToxVal	ToxRefDB	Screening	H	Oral NOAEL < 50.0 mg/kg-day	oral						rat	NOAEL	30	mg/kg-day	Marcsisin, J., Wimbert, K., Giknis, M. etc (1987) CGA 64250 Technical: Teratology (Segment II) Study in Rats. Laboratory Project ID 86004. Unpublished study performed by Ciba-Geigy Corporation. 425 p.
Developmental	60207-90-1	Propiconazole	ToxVal	ToxRefDB	Screening	I	Oral NOAEL does not provide enough information to assign a score	oral						rat	NOAEL	< 300	mg/kg-day	Mallows, S.; Levy, E.; Goknis, M.; et al. (1987) CGA-64250: A Modified Teratology (Segment II) Study in Albino Rats ...: Laboratory Project ID 86189. Unpublished study prepared by Ciba-Geigy Corporation. 408 p.
Developmental	60207-90-1	Propiconazole	ToxVal	ToxRefDB	Screening	L	Oral LOAEL > 250.0 mg/kg-day	oral						rat	LOAEL	> 300	mg/kg-day	Mallows, S.; Levy, E.; Goknis, M.; et al. (1987) CGA-64250: A Modified Teratology (Segment II) Study in Albino Rats ...: Laboratory Project ID 86189. Unpublished study prepared by Ciba-Geigy Corporation. 408 p.
Developmental	60207-90-1	Propiconazole	ToxVal	ToxRefDB	Screening	L	Oral NOAEL > 250.0 mg/kg-day	oral						rat	NOAEL	>= 300	mg/kg-day	Mallows, S.; Levy, E.; Goknis, M.; et al. (1987) CGA-64250: A Modified Teratology (Segment II) Study in Albino Rats ...: Laboratory Project ID 86189. Unpublished study prepared by Ciba-Geigy Corporation. 408 p.
Developmental	60207-90-1	Propiconazole	ToxVal	ToxRefDB	Screening	L	Oral LOAEL > 250.0 mg/kg-day	oral						rat	LOAEL	300	mg/kg-day	Mallows, S.; Levy, E.; Goknis, M.; et al. (1987) CGA-64250: A Modified Teratology (Segment II) Study in Albino Rats ...: Laboratory Project ID 86189. Unpublished study prepared by Ciba-Geigy Corporation. 408 p.
Developmental	60207-90-1	Propiconazole	ToxVal	ToxRefDB	Screening	L	Oral LOAEL > 250.0 mg/kg-day	oral						rat	LOAEL	300	mg/kg-day	Marcsisin, J., Wimbert, K., Giknis, M. etc (1987) CGA 64250 Technical: Teratology (Segment II) Study in Rats. Laboratory Project ID 86004. Unpublished study performed by Ciba-Geigy Corporation. 425 p.
Developmental	60207-90-1	Propiconazole	ToxVal	ToxRefDB	Screening	L	Oral LOAEL > 250.0 mg/kg-day	oral						rabbit	LOAEL	> 400	mg/kg-day	Raab, D.; Yourneff, M.; Giknis, M.; et al. (1987) CGA-64250 Technical: A Teratology Study in New Zealand White Rabbits. Amendment No. 1: Laboratory Project ID 86043 (MIN 852172). Unpublished study prepared by Ciba-Geigy Corporation. 125 p.
Developmental	60207-90-1	Propiconazole	ToxVal	ToxRefDB	Screening	L	Oral NOAEL > 250.0 mg/kg-day	oral						rabbit	NOAEL	>= 400	mg/kg-day	Raab, D.; Yourneff, M.; Giknis, M.; et al. (1987) CGA-64250 Technical: A Teratology Study in New Zealand White Rabbits. Amendment No. 1: Laboratory Project ID 86043 (MIN 852172). Unpublished study prepared by Ciba-Geigy Corporation. 125 p.
Developmental	60207-90-1	Propiconazole	Japan		Screening	M	Score of M was assigned based on a hazard code of H361		Category 2	H361	Suspected of damaging fertility or the unborn child								In 2-generation reproduction tests using rats that underwent oral administration, a decreased survival rate of offspring was identified (JMPR (2004)). In addition, in oral exposure tests using rabbits conducted during the organogenetic period, miscarriage and premature birth were observed at the dose toxic to parental animals while no signs of teratogenicity were detected (JMPR (2004)). Based on …
Developmental	60207-90-1	Propiconazole	ToxVal	ToxRefDB	Screening	M	50.0 mg/kg-day < Oral LOAEL <= 250.0 mg/kg-day	oral						rat	LOAEL	90	mg/kg-day	Marcsisin, J., Wimbert, K., Giknis, M. etc (1987) CGA 64250 Technical: Teratology (Segment II) Study in Rats. Laboratory Project ID 86004. Unpublished study performed by Ciba-Geigy Corporation. 425 p.
Developmental	60207-90-1	Propiconazole	ToxVal	ToxRefDB	Screening	M	50.0 mg/kg-day < Oral NOAEL <= 250.0 mg/kg-day	oral						rat	NOAEL	90	mg/kg-day	Marcsisin, J., Wimbert, K., Giknis, M. etc (1987) CGA 64250 Technical: Teratology (Segment II) Study in Rats. Laboratory Project ID 86004. Unpublished study performed by Ciba-Geigy Corporation. 425 p.
Developmental	60207-90-1	Propiconazole	ToxVal	ToxRefDB	Screening	M	50.0 mg/kg-day < Oral LOAEL <= 250.0 mg/kg-day	oral						rabbit	LOAEL	250	mg/kg-day	Raab, D.; Yourneff, M.; Giknis, M.; et al. (1987) CGA-64250 Technical: A Teratology Study in New Zealand White Rabbits. Amendment No. 1: Laboratory Project ID 86043 (MIN 852172). Unpublished study prepared by Ciba-Geigy Corporation. 125 p.
Developmental	60207-90-1	Propiconazole	ToxVal	ToxRefDB	Screening	M	50.0 mg/kg-day < Oral NOAEL <= 250.0 mg/kg-day	oral						rabbit	NOAEL	100	mg/kg-day	Raab, D.; Yourneff, M.; Giknis, M.; et al. (1987) CGA-64250 Technical: A Teratology Study in New Zealand White Rabbits. Amendment No. 1: Laboratory Project ID 86043 (MIN 852172). Unpublished study prepared by Ciba-Geigy Corporation. 125 p.
Endocrine Disruption	60207-90-1	Propiconazole	TEDX		Screening	H	Chemical appears in TEDX (The Endocrine Disruptors Exchange) List.
Exposure	60207-90-1	Propiconazole	SEEM3		QSAR Model	L	SEEM3 u95 exposure < 1e-4 mg/kg-day	Pesticide								7.82E-05	mg/kg-day
Eye Irritation	60207-90-1	Propiconazole	New Zealand		Screening	H	Score was assigned based on a category of Category 6.4A (Category 2A).		Category 6.4A (Category 2A)		Irritating to the eye								SPECIES: Rabbit<br>RESULT: Irritating. <br>REFERENCE SOURCE: Company data.
Eye Irritation	60207-90-1	Propiconazole	Japan		Screening	M	Score of M was assigned based on a hazard code of H320		Category 2B	H320	Causes eye irritation								In Draize tests using six rabbits, corneal irritation and conjunctival irritation were observed in 3 rabbits, which translates to scores 1 to 2 (minimal irritation); these symptoms completely healed in 72 hours (HSDB (2006)). Based on these results, the substance was classified into Category 2B.
Genotoxicity Mutagenicity	60207-90-1	Propiconazole	Japan		Screening	L	Score of L was assigned based on a classification of "Not classified"		Not classified	-	-								The substance was classified into "Not classified" based on negative results given by the following studies: dominant lethal tests using mice that underwent oral administration (in vivo heritable mutagenicity tests using germ cells) (JMPR (2004)) and micronucleus tests using bone marrow cells of hamsters that underwent oral administration (in vivo mutagenicity tests using somatic cells) (JMPR (20…
Neurotoxicity Repeat Exposure	60207-90-1	Propiconazole	Japan		Screening	N/A	Score of N/A was assigned based on a classification of "Classification not possible"		Classification not possible	-	-								In 28-day oral administration tests using rats, necrosis of the liver was reported at the dose of 450 mg/kg (90-day correction: 140 mg/kg), which is higher than Category 2 guidance doses (JMPR (2004)). In 13-week oral administration tests (mixed diet), no effects of administration were detected at >= 1200 ppm (76 mg/kg), which falls under Category 2 guidance doses, other than an increased liver w…
Neurotoxicity Single Exposure	60207-90-1	Propiconazole	Japan		Screening	N/A	Score of N/A was assigned based on a classification of "Classification not possible"		Classification not possible	-	-								No data available.
Reproductive	60207-90-1	Propiconazole	ToxVal	ToxRefDB	Screening	H	Oral NOAEL < 50.0 mg/kg-day	oral						rat	NOAEL	48	mg/kg-day	Borders, C.; Salamon, C. (1985) Two-Generation Reproduction Study in Albino Rats with CGA-64250 Technical: Toxigenics Study 450- 1202. Unpublished study prepared by Toxigenics, Inc. 1886 p.
Reproductive	60207-90-1	Propiconazole	ToxVal	ToxRefDB	Screening	H	Oral LOAEL < 50.0 mg/kg-day	oral						rat	LOAEL	42	mg/kg-day	Borders, C.; Salamon, C. (1985) Two-Generation Reproduction Study in Albino Rats with CGA-64250 Technical: Toxigenics Study 450- 1202. Unpublished study prepared by Toxigenics, Inc. 1886 p.
Reproductive	60207-90-1	Propiconazole	ToxVal	ToxRefDB	Screening	H	Oral NOAEL < 50.0 mg/kg-day	oral						rat	NOAEL	8	mg/kg-day	Borders, C.; Salamon, C. (1985) Two-Generation Reproduction Study in Albino Rats with CGA-64250 Technical: Toxigenics Study 450- 1202. Unpublished study prepared by Toxigenics, Inc. 1886 p.
Reproductive	60207-90-1	Propiconazole	ToxVal	ToxRefDB	Screening	I	Oral LOAEL does not provide enough information to assign a score	oral						rat	LOAEL	> 238	mg/kg-day	Borders, C.; Salamon, C. (1985) Two-Generation Reproduction Study in Albino Rats with CGA-64250 Technical: Toxigenics Study 450- 1202. Unpublished study prepared by Toxigenics, Inc. 1886 p.
Reproductive	60207-90-1	Propiconazole	Japan		Screening	M	Score of M was assigned based on a hazard code of H361		Category 2	H361	Suspected of damaging fertility or the unborn child								In 2-generation reproduction tests using rats that underwent oral administration, a decreased survival rate of offspring was identified (JMPR (2004)). In addition, in oral exposure tests using rabbits conducted during the organogenetic period, miscarriage and premature birth were observed at the dose toxic to parental animals while no signs of teratogenicity were detected (JMPR (2004)). Based on …
Reproductive	60207-90-1	Propiconazole	ToxVal	ToxRefDB	Screening	M	50.0 mg/kg-day < Oral LOAEL <= 250.0 mg/kg-day	oral						rat	LOAEL	238	mg/kg-day	Borders, C.; Salamon, C. (1985) Two-Generation Reproduction Study in Albino Rats with CGA-64250 Technical: Toxigenics Study 450- 1202. Unpublished study prepared by Toxigenics, Inc. 1886 p.
Reproductive	60207-90-1	Propiconazole	ToxVal	ToxRefDB	Screening	M	50.0 mg/kg-day < Oral NOAEL <= 250.0 mg/kg-day	oral						rat	NOAEL	>= 238	mg/kg-day	Borders, C.; Salamon, C. (1985) Two-Generation Reproduction Study in Albino Rats with CGA-64250 Technical: Toxigenics Study 450- 1202. Unpublished study prepared by Toxigenics, Inc. 1886 p.
Skin Irritation	60207-90-1	Propiconazole	Japan		Screening	L	Score of L was assigned based on a classification of "Not classified"		Not classified	-	-								In Draize tests using six rabbits, all animals developed skin erythema or edema, which were translated to scores between 1 and 2 (slightly irritating); these symptoms completely healed in 7 days (HSDB (2006)). In addition, in skin tests applied to 20 volunteers, it was concluded that there is no evidence of skin irritation by the substance (JMPR (2004)). Based on these results, the substance was …
Skin Irritation	60207-90-1	Propiconazole	New Zealand		Screening	M	Score was assigned based on a category of Category 6.3B (Category 3).		Category 6.3B (Category 3)		Mildly irritating to the skin								SPECIES: Rabbit<br>RESULT: Slight irritant. <br>REFERENCE SOURCE: Technical Information Bulletin for Propiconazole Fungicide. Ciba-Geigy. Greensboro, NC. 15 pp. [EXTOXNET]<br>SPECIES: Rabbit<br>RESULT: Irritating<br>REFERENCE SOURCE: Company data
Skin Sensitization	60207-90-1	Propiconazole	ECHA CLP		Authoritative	H	Score of H was assigned based on a hazard code of H317		Skin Sens. 1	H317	May cause an allergic skin reaction
Skin Sensitization	60207-90-1	Propiconazole	Japan		Screening	H	Score of H was assigned based on a hazard code of H317		Category 1	H317	May cause an allergic skin reaction								Positive results were documented in skin sensitization tests (maximization tests) using guinea pigs (JMPR (2004)). In addition, the substance is rated as R43 in the EU classification. Based on these reports, it was classified into Category 1.
Systemic Toxicity Repeat Exposure	60207-90-1	Propiconazole	ToxVal	ToxRefDB	Screening	H	3 months Oral NOAEL < 10.0 mg/kg-day	oral				91	days	mouse	NOAEL	2.70	mg/kg-day	Hardisty, J. (1997) 13-Week Dietary Toxicity Study with CGA-64250 in Male Mice: Reexamination of Liver (Supplement for MRID No.42050502). Project Number: 140-081: F-00107: 799-97. Unpublished study.
Systemic Toxicity Repeat Exposure	60207-90-1	Propiconazole	ToxVal	ToxRefDB	Screening	H	3 months Oral NOAEL < 10.0 mg/kg-day	oral				91	days	mouse	NOAEL	2.70	mg/kg-day	Potrepka, R.; Turnier, J. (1991) 13-Week Dietary Toxicity Study with CGA-64250 in Male Mice: Lab Project Number: F-00107. Unpublished study prepared by Ciba-Geigy Corp. 226 p.
Systemic Toxicity Repeat Exposure	60207-90-1	Propiconazole	New Zealand		Screening	M	Score was assigned based on a category of Category 6.9B (Category 2).	oral	Category 6.9B (Category 2)		Harmful to human target organs or systems								EndPoint: <br>Primary Organ: Hepatotoxicity (liver)<br>Tox69RD:<br>Critical Effect Experimental Doses* UF MF RfD<br>-------------------- ----------------------- ----- --- ---------<br>Gastric mucosal NOEL: 50 ppm (1.25 100 1 1.3E-2<br>irritation mg/kg/day) mg/kg/day<br>1-Year Dog Feeding LEL: 250 ppm (6.25<br>Study mg/kg/day)<br>Ciba Geigy, 1985a<br>Dose Conversion Factors &amp; Assumptions: 1 pp…
Systemic Toxicity Repeat Exposure	60207-90-1	Propiconazole	ToxVal	ToxRefDB	Screening	M	10.0 mg/kg-day < 3 months Oral LOAEL <= 100.0 mg/kg-day	oral				91	days	mouse	LOAEL	65	mg/kg-day	Hardisty, J. (1997) 13-Week Dietary Toxicity Study with CGA-64250 in Male Mice: Reexamination of Liver (Supplement for MRID No.42050502). Project Number: 140-081: F-00107: 799-97. Unpublished study.
Systemic Toxicity Repeat Exposure	60207-90-1	Propiconazole	ToxVal	ToxRefDB	Screening	M	10.0 mg/kg-day < 3 months Oral LOAEL <= 100.0 mg/kg-day	oral				90	days	rat	LOAEL	77.59	mg/kg-day	Sachsse, K.; Suter, P.; Luetkemeier, H.; et al. (1979) CGA 64250 Technical: Three Months Toxicity Study on Rats. Project No. 790014. Final rept. Unpublished study.
Systemic Toxicity Repeat Exposure	60207-90-1	Propiconazole	ToxVal	ToxRefDB	Screening	M	10.0 mg/kg-day < 3 months Oral NOAEL <= 100.0 mg/kg-day	oral				90	days	rat	NOAEL	16.82	mg/kg-day	Sachsse, K.; Suter, P.; Luetkemeier, H.; et al. (1979) CGA 64250 Technical: Three Months Toxicity Study on Rats. Project No. 790014. Final rept. Unpublished study.
Systemic Toxicity Repeat Exposure	60207-90-1	Propiconazole	ToxVal	ToxRefDB	Screening	M	10.0 mg/kg-day < 3 months Oral LOAEL <= 100.0 mg/kg-day	oral				91	days	mouse	LOAEL	65	mg/kg-day	Potrepka, R.; Turnier, J. (1991) 13-Week Dietary Toxicity Study with CGA-64250 in Male Mice: Lab Project Number: F-00107. Unpublished study prepared by Ciba-Geigy Corp. 226 p.
Systemic Toxicity Repeat Exposure	60207-90-1	Propiconazole	Japan		Screening	N/A	Score of N/A was assigned based on a classification of "Classification not possible"		Classification not possible	-	-								In 28-day oral administration tests using rats, necrosis of the liver was reported at the dose of 450 mg/kg (90-day correction: 140 mg/kg), which is higher than Category 2 guidance doses (JMPR (2004)). In 13-week oral administration tests (mixed diet), no effects of administration were detected at >= 1200 ppm (76 mg/kg), which falls under Category 2 guidance doses, other than an increased liver w…
Systemic Toxicity Single Exposure	60207-90-1	Propiconazole	Japan		Screening	N/A	Score of N/A was assigned based on a classification of "Classification not possible"		Classification not possible	-	-								No data available.
Acute Mammalian Toxicity Oral	486-74-8	Quinoline-4-carboxylic acid	Denmark		QSAR Model	M	300 < Estimated toxicity <= 2000 mg/kg body weight		AcuteTox4		Harmful if swallowed
Skin Sensitization	486-74-8	Quinoline-4-carboxylic acid	Denmark		QSAR Model	H	Prediction of "positive" and "strong" in the TOPKAT guinea pig models or a prediction of "very active" in the allergic contact dermatitis model		SkinSens1		May cause an allergic skin reaction
Exposure	486-74-8	Quinoline-4-carboxylic acid	SEEM3		QSAR Model	N/A	Applicability domain of SEEM3 model violated	Unknown									mg/kg-day
Acute Mammalian Toxicity Oral	63550-99-2	Rebaudioside C	T.E.S.T. (predicted value)		QSAR Model	N/A	Oral rat LD50 could not be predicted using T.E.S.T.
Genotoxicity Mutagenicity	63550-99-2	Rebaudioside C	T.E.S.T. (predicted value)		QSAR Model	L	Negative for Mutagenicity
Endocrine Disruption	63550-99-2	Rebaudioside C	T.E.S.T. (predicted value)		QSAR Model	N/A	Estrogen Receptor Binding could not be predicted using T.E.S.T.
Endocrine Disruption	63550-99-2	Rebaudioside C	T.E.S.T. (predicted value)		QSAR Model	N/A	Estrogen Receptor RBA could not be predicted using T.E.S.T.
Developmental	63550-99-2	Rebaudioside C	T.E.S.T. (predicted value)		QSAR Model	N/A	Developmental Toxicity could not be predicted using T.E.S.T.
Systemic Toxicity Repeat Exposure	63550-99-2	Rebaudioside C	ToxVal	EFSA	Screening	L	2 year Oral NOAEL > 12.5 mg/kg-day	oral				728	days	rat	NOAEL	388	mg/kg-day	Scientific opinion on the safety of the proposed amendment of the specifications for steviol glycosides (E 960) as a food additive
Systemic Toxicity Repeat Exposure	63550-99-2	Rebaudioside C	ToxVal	EFSA	Screening	L	2 year Oral NOAEL > 12.5 mg/kg-day	oral				728	days	rat	NOAEL	388	mg/kg-day	Scientific opinion on the safety of the proposed amendment of the specifications for steviol glycosides (E 960) as a food additive
Acute Aquatic Toxicity	63550-99-2	Rebaudioside C	T.E.S.T. (predicted value)		QSAR Model	L	Predicted 96 hour fathead minnow LC50 of 1.42E03 mg/L is greater than the TEST predicted water solubility of 1.09E03 mg/L									1422	mg/L
Acute Aquatic Toxicity	63550-99-2	Rebaudioside C	T.E.S.T. (predicted value)		QSAR Model	N/A	Fathead minnow LC50 (96 hr) could not be predicted using T.E.S.T.
Bioaccumulation	63550-99-2	Rebaudioside C	T.E.S.T. (predicted value)		QSAR Model	N/A	Bioconcentration factor could not be predicted using T.E.S.T.
Acute Mammalian Toxicity Oral	81-07-2	Saccharin	ChemIDplus		Screening	L	Oral LD50 > 2000 mg/kg	oral								17000	mg/kg
Acute Mammalian Toxicity Oral	81-07-2	Saccharin	ToxVal	ECHA	Screening	L	Oral LD50 > 2000 mg/kg	oral						mouse	LD50	17000	mg/kg	-
Acute Mammalian Toxicity Oral	81-07-2	Saccharin	ToxVal	ECHA IUCLID	Screening	L	Oral LD50 > 2000 mg/kg	oral						mouse	LD50	17000	mg/kg	-
Acute Mammalian Toxicity Oral	81-07-2	Saccharin	ToxVal	ECHA IUCLID	Screening	L	Oral LD50 > 2000 mg/kg	oral						rat	LD50	17500	mg/kg	-
Acute Mammalian Toxicity Oral	81-07-2	Saccharin	ToxVal	ECHA IUCLID	Screening	L	Oral LD50 > 2000 mg/kg	oral						rat	LD50	8440	mg/kg	-
Acute Mammalian Toxicity Oral	81-07-2	Saccharin	T.E.S.T. (predicted value)		QSAR Model	N/A	Oral rat LD50 could not be predicted using T.E.S.T.
Acute Mammalian Toxicity Inhalation	81-07-2	Saccharin	ToxVal	ECHA IUCLID	Screening	L	Inhalation LC50 > 20 mg/L	inhalation						rat	LC50	815	mg/L	-
Acute Mammalian Toxicity Dermal	81-07-2	Saccharin	ToxVal	ECHA IUCLID	Screening	L	Dermal LD50 > 2000 mg/kg	dermal						rabbit	LD50	4694	mg/kg	-
Carcinogenicity	81-07-2	Saccharin	UMD		Screening	VH	Score of VH was assigned based on a category of Carcinogen		Carcinogen										Meets OSHA's definition of a Carcinogen for the purpose of the Chemical Hygiene Plan. -<br><b>NTP</b> -- Reasonably anticipated to be human carcinogen. National Toxicology Program -- report updated every two years (Part of the U.S. Dept. of Health &amp;amp; Human Services).
Carcinogenicity	81-07-2	Saccharin	ToxVal	IARC	Authoritative	I	Score of I was assigned based on a cancer call of "Group 3 - Not classifiable as to its carcinogenicity to humans"				Group 3 - Not classifiable as to its carcinogenicity to humans
Genotoxicity Mutagenicity	81-07-2	Saccharin	ToxVal		Screening	VH	Score of VH was assigned based on a genetox call of "clastogen"				clastogen
Genotoxicity Mutagenicity	81-07-2	Saccharin	UMD		Screening	VH	Score of VH was assigned based on a category of Mutagen		Mutagen										Meets the University of Maryland definition of a Mutagen for the purpose of the Chemical Hygiene Plan. It was listed as a mutagen in the "Dangerous Properties of Industrial Materials", 7th Ed., by N. Irving Sax and Richard J. Lewis. -<br>DNA damage system-rat:lvr 3 mmol/L
Genotoxicity Mutagenicity	81-07-2	Saccharin	T.E.S.T. (experimental value)		Screening	L	Negative for Mutagenicity
Genotoxicity Mutagenicity	81-07-2	Saccharin	Denmark		QSAR Model	H	Positive test result in at least one training set or positive prediction in at least two models (Drosophila melanogaster SLRL, mouse micronucleus, rodent dominant lethal, mouse sister chromosome exchange, mouse COMET)		Muta2		Suspected of causing genetic defects
Genotoxicity Mutagenicity	81-07-2	Saccharin	T.E.S.T. (predicted value)		QSAR Model	L	Negative for Mutagenicity
Endocrine Disruption	81-07-2	Saccharin	T.E.S.T. (predicted value)		QSAR Model	L	Negative for Estrogen Receptor Binding
Endocrine Disruption	81-07-2	Saccharin	T.E.S.T. (predicted value)		QSAR Model	N/A	Estrogen Receptor RBA could not be predicted using T.E.S.T.
Reproductive	81-07-2	Saccharin	ToxVal	ECHA IUCLID	Screening	M	50.0 mg/kg-day < Oral NOAEL <= 250.0 mg/kg-day	oral						mouse	NOAEL	200	mg/kg-day	-
Reproductive	81-07-2	Saccharin	ToxVal	ECHA IUCLID	Screening	L	Oral LOAEL > 250.0 mg/kg-day	oral						mouse	LOAEL	500	mg/kg-day	-
Reproductive	81-07-2	Saccharin	ToxVal	ECHA IUCLID	Screening	L	Oral NOAEL > 250.0 mg/kg-day	oral						rat	NOAEL	275.93	mg/kg-day	-
Developmental	81-07-2	Saccharin	T.E.S.T. (experimental value)		Screening	H	Positive for Developmental Toxicity									1
Developmental	81-07-2	Saccharin	T.E.S.T. (predicted value)		QSAR Model	H	Positive for Developmental Toxicity									1
Acute Aquatic Toxicity	81-07-2	Saccharin	DSL		Screening	L	Score of L was assigned based on a category of "Not Inherently_Toxic_to_Aquatic_Organisms"		Not Inherently_Toxic_to_Aquatic_Organisms
Acute Aquatic Toxicity	81-07-2	Saccharin	ToxVal	ECHA	Screening	L	LC50 > 100 mg/L	-				4	days	fathead minnow	LC50	18300	mg/L	-
Acute Aquatic Toxicity	81-07-2	Saccharin	ToxVal	ECHA IUCLID	Screening	L	EC50 > 100 mg/L	-				2	days	water flea	EC50	104.40	mg/L	-
Acute Aquatic Toxicity	81-07-2	Saccharin	ToxVal	ECHA IUCLID	Screening	L	LC50 > 100 mg/L	-				4	days	fathead minnow	LC50	18300	mg/L	-
Acute Aquatic Toxicity	81-07-2	Saccharin	ToxVal	ECHA IUCLID	Screening	L	LC50 > 100 mg/L	-				4	days	guppy	LC50	> 100	mg/L	-
Acute Aquatic Toxicity	81-07-2	Saccharin	T.E.S.T. (predicted value)		QSAR Model	N/A	Fathead minnow LC50 (96 hr) could not be predicted using T.E.S.T.
Acute Aquatic Toxicity	81-07-2	Saccharin	T.E.S.T. (predicted value)		QSAR Model	N/A	Daphnia magna LC50 (48 hr) could not be predicted using T.E.S.T.
Persistence	81-07-2	Saccharin	ToxVal	EpiSuite	QSAR Model	M	2.25 <= Biowin Score 3 <= 3.25									2.79	unitless
Bioaccumulation	81-07-2	Saccharin	DSL		Screening	L	Score of L was assigned based on a category of "Not Bioaccumulative"		Not Bioaccumulative
Bioaccumulation	81-07-2	Saccharin	T.E.S.T. (predicted value)		QSAR Model	L	logBCF (0.12) < 2									1.30
Bioaccumulation	81-07-2	Saccharin	ToxVal	OPERA	QSAR Model	L	logBCF < 2									0.47	log10(L/kg wet-wt)
Bioaccumulation	81-07-2	Saccharin	ToxVal	EpiSuite	QSAR Model	L	logBCF < 2									0.15	log10(L/kg wet-wt)
Exposure	81-07-2	Saccharin	SEEM3		QSAR Model	VH	SEEM3 u95 exposure >= 1 mg/kg-day	Unknown								3.66	mg/kg-day
Acute Mammalian Toxicity Oral	92-61-5	Scopoletin	ChemIDplus		Screening	L	Oral LD50 > 2000 mg/kg	oral								3800	mg/kg
Acute Mammalian Toxicity Oral	92-61-5	Scopoletin	T.E.S.T. (experimental value)		Screening	L	Oral rat LD50 (3799 mg/kg) > 2000 mg/kg									3799	mg/kg
Acute Mammalian Toxicity Oral	92-61-5	Scopoletin	T.E.S.T. (predicted value)		QSAR Model	M	300 mg/kg < Oral rat LD50 (1385 mg/kg) <=2000 mg/kg									1385	mg/kg
Genotoxicity Mutagenicity	92-61-5	Scopoletin	Denmark		QSAR Model	H	Positive test result in at least one training set or positive prediction in at least two models (Drosophila melanogaster SLRL, mouse micronucleus, rodent dominant lethal, mouse sister chromosome exchange, mouse COMET)		Muta2		Suspected of causing genetic defects
Genotoxicity Mutagenicity	92-61-5	Scopoletin	T.E.S.T. (predicted value)		QSAR Model	L	Negative for Mutagenicity
Endocrine Disruption	92-61-5	Scopoletin	T.E.S.T. (predicted value)		QSAR Model	L	Negative for Estrogen Receptor Binding
Endocrine Disruption	92-61-5	Scopoletin	T.E.S.T. (predicted value)		QSAR Model	L	Does NOT bind strongly to the estrogen receptor (log10 RBA = -3.65)
Reproductive	92-61-5	Scopoletin	Denmark		QSAR Model	M	Positive prediction in at least one model (human teratogenicity, Drosophila melanogaster SLR, or rodent dominant lethal) and not predicted negative for teratogenicity		Repr2		Suspected of damaging fertility or the unborn child
Developmental	92-61-5	Scopoletin	T.E.S.T. (predicted value)		QSAR Model	H	Positive for Developmental Toxicity									1
Skin Irritation	92-61-5	Scopoletin	Denmark		QSAR Model	H	Positive prediction (DK MultiCASE model for severe skin irritation vs mild skin irritation) or positive training set test (rabbit skin irritation)		SkinIrr2		Causes skin irritation
Acute Aquatic Toxicity	92-61-5	Scopoletin	Denmark		QSAR Model	VH	Predicted LC50 value was less than 1 mg/L (fish, daphnia, or algae), biodegradation was "ready", and BCF < 500		Acute1		Very toxic to aquatic life
Acute Aquatic Toxicity	92-61-5	Scopoletin	T.E.S.T. (predicted value)		QSAR Model	M	10 mg/L <= 96 hr Fathead minnow LC50 (18.832 mg/L) <= 100 mg/L									18.83	mg/L
Acute Aquatic Toxicity	92-61-5	Scopoletin	T.E.S.T. (predicted value)		QSAR Model	M	10 mg/L <= 48 hr Daphnia magna LC50 (68.381 mg/L) <= 100 mg/L									68.38	mg/L
Bioaccumulation	92-61-5	Scopoletin	T.E.S.T. (predicted value)		QSAR Model	N/A	Bioconcentration factor could not be predicted using T.E.S.T.
Exposure	92-61-5	Scopoletin	SEEM3		QSAR Model	N/A	Applicability domain of SEEM3 model violated	Unknown									mg/kg-day
Acute Mammalian Toxicity Oral	3930-20-9	Sotalol	T.E.S.T. (predicted value)		QSAR Model	M	300 mg/kg < Oral rat LD50 (812 mg/kg) <=2000 mg/kg									812	mg/kg
Genotoxicity Mutagenicity	3930-20-9	Sotalol	T.E.S.T. (experimental value)		Screening	L	Negative for Mutagenicity
Genotoxicity Mutagenicity	3930-20-9	Sotalol	T.E.S.T. (predicted value)		QSAR Model	H	Positive for Mutagenicity									1
Endocrine Disruption	3930-20-9	Sotalol	T.E.S.T. (predicted value)		QSAR Model	H	Positive for Estrogen Receptor Binding									1
Endocrine Disruption	3930-20-9	Sotalol	T.E.S.T. (predicted value)		QSAR Model	N/A	Estrogen Receptor RBA could not be predicted using T.E.S.T.
Developmental	3930-20-9	Sotalol	T.E.S.T. (predicted value)		QSAR Model	H	Positive for Developmental Toxicity									1
Acute Aquatic Toxicity	3930-20-9	Sotalol	T.E.S.T. (experimental value)		Screening	L	48 hr Daphnia magna LC50 (300.070 mg/kg) > 100 mg/L									300	mg/L
Acute Aquatic Toxicity	3930-20-9	Sotalol	T.E.S.T. (predicted value)		QSAR Model	M	10 mg/L <= 96 hr Fathead minnow LC50 (16.735 mg/L) <= 100 mg/L									16.73	mg/L
Acute Aquatic Toxicity	3930-20-9	Sotalol	T.E.S.T. (predicted value)		QSAR Model	M	10 mg/L <= 48 hr Daphnia magna LC50 (87.462 mg/L) <= 100 mg/L									87.46	mg/L
Bioaccumulation	3930-20-9	Sotalol	T.E.S.T. (predicted value)		QSAR Model	L	logBCF (0.44) < 2									2.73
Exposure	3930-20-9	Sotalol	SEEM3		QSAR Model	N/A	Applicability domain of SEEM3 model violated	Unknown									mg/kg-day
Acute Mammalian Toxicity Oral	508-01-0	Soyasapogenol A	T.E.S.T. (predicted value)		QSAR Model	M	300 mg/kg < Oral rat LD50 (376 mg/kg) <=2000 mg/kg									376.40	mg/kg
Genotoxicity Mutagenicity	508-01-0	Soyasapogenol A	T.E.S.T. (predicted value)		QSAR Model	L	Negative for Mutagenicity
Endocrine Disruption	508-01-0	Soyasapogenol A	T.E.S.T. (predicted value)		QSAR Model	L	Negative for Estrogen Receptor Binding
Endocrine Disruption	508-01-0	Soyasapogenol A	T.E.S.T. (predicted value)		QSAR Model	N/A	Estrogen Receptor RBA could not be predicted using T.E.S.T.
Developmental	508-01-0	Soyasapogenol A	T.E.S.T. (predicted value)		QSAR Model	H	Positive for Developmental Toxicity									1
Acute Aquatic Toxicity	508-01-0	Soyasapogenol A	T.E.S.T. (predicted value)		QSAR Model	L	Predicted 96 hour fathead minnow LC50 of 1.69E00 mg/L is greater than the TEST predicted water solubility of 1.29E00 mg/L									1.69	mg/L
Acute Aquatic Toxicity	508-01-0	Soyasapogenol A	T.E.S.T. (predicted value)		QSAR Model	L	Predicted 96 hour fathead minnow LC50 of 1.81E00 mg/L is greater than the TEST predicted water solubility of 1.29E00 mg/L									1.81	mg/L
Bioaccumulation	508-01-0	Soyasapogenol A	T.E.S.T. (predicted value)		QSAR Model	M	2 <= logBCF (2.01) < 3									103.31
Reproductive	56038-13-2	Sucralose	Denmark		QSAR Model	M	Positive prediction in at least one model (human teratogenicity, Drosophila melanogaster SLR, or rodent dominant lethal) and not predicted negative for teratogenicity		Repr2		Suspected of damaging fertility or the unborn child
Developmental	56038-13-2	Sucralose	ToxVal	ToxRefDB	Screening	L	Oral LOAEL > 250.0 mg/kg-day	oral						rat	LOAEL	> 2000	mg/kg-day	Kille, J. W., J. M. Tesh, et al. (2000). "Sucralose: assessment of teratogenic potential in the rat and the rabbit." Food and Chemical Toxicology 38, Supplement 2(0): 43-52. (Rat portion)
Developmental	56038-13-2	Sucralose	ToxVal	ToxRefDB	Screening	L	Oral NOAEL > 250.0 mg/kg-day	oral						rat	NOAEL	>= 2000	mg/kg-day	Kille, J. W., J. M. Tesh, et al. (2000). "Sucralose: assessment of teratogenic potential in the rat and the rabbit." Food and Chemical Toxicology 38, Supplement 2(0): 43-52. (Rat portion)
Developmental	56038-13-2	Sucralose	ToxVal	ToxRefDB	Screening	L	Oral LOAEL > 250.0 mg/kg-day	oral						rabbit	LOAEL	> 700	mg/kg-day	Kille, J. W., J. M. Tesh, et al. (2000). "Sucralose: assessment of teratogenic potential in the rat and the rabbit." Food and Chemical Toxicology 38, Supplement 2(0): 43-52. (Rabbit portion)
Developmental	56038-13-2	Sucralose	ToxVal	ToxRefDB	Screening	L	Oral NOAEL > 250.0 mg/kg-day	oral						rabbit	NOAEL	>= 700	mg/kg-day	Kille, J. W., J. M. Tesh, et al. (2000). "Sucralose: assessment of teratogenic potential in the rat and the rabbit." Food and Chemical Toxicology 38, Supplement 2(0): 43-52. (Rabbit portion)
Systemic Toxicity Repeat Exposure	56038-13-2	Sucralose	ToxVal	ToxRefDB	Screening	L	2 year Oral LOAEL > 12.5 mg/kg-day	oral				728	days	rat	LOAEL	> 15000	mg/kg-day	Mann, S. W., M. M. Yuschak, et al. (2000). "A combined chronic toxicity/carcinogenicity study of sucralose in SpragueÄÂÃËÄÂÃÂÄÂÃÂDawley rats." Food and Chemical Toxicology 38, Supplement 2(0): 71-89. (Carcinogenicity portion)
Systemic Toxicity Repeat Exposure	56038-13-2	Sucralose	ToxVal	ToxRefDB	Screening	L	2 year Oral NOAEL > 12.5 mg/kg-day	oral				728	days	rat	NOAEL	>= 15000	mg/kg-day	Mann, S. W., M. M. Yuschak, et al. (2000). "A combined chronic toxicity/carcinogenicity study of sucralose in SpragueÄÂÃËÄÂÃÂÄÂÃÂDawley rats." Food and Chemical Toxicology 38, Supplement 2(0): 71-89. (Carcinogenicity portion)
Skin Irritation	56038-13-2	Sucralose	Denmark		QSAR Model	H	Positive prediction (DK MultiCASE model for severe skin irritation vs mild skin irritation) or positive training set test (rabbit skin irritation)		SkinIrr2		Causes skin irritation
Exposure	56038-13-2	Sucralose	SEEM3		QSAR Model	M	1e-4 mg/kg-day <= SEEM3 u95 exposure < 1e-3 mg/kg-day	Unknown								6.76E-04	mg/kg-day
Acute Mammalian Toxicity Oral	516-35-8	Taurochenodeoxycholic acid	T.E.S.T. (predicted value)		QSAR Model	N/A	Oral rat LD50 could not be predicted using T.E.S.T.
Genotoxicity Mutagenicity	516-35-8	Taurochenodeoxycholic acid	T.E.S.T. (predicted value)		QSAR Model	H	Positive for Mutagenicity									1
Endocrine Disruption	516-35-8	Taurochenodeoxycholic acid	T.E.S.T. (predicted value)		QSAR Model	L	Negative for Estrogen Receptor Binding
Endocrine Disruption	516-35-8	Taurochenodeoxycholic acid	T.E.S.T. (predicted value)		QSAR Model	N/A	Estrogen Receptor RBA could not be predicted using T.E.S.T.
Developmental	516-35-8	Taurochenodeoxycholic acid	T.E.S.T. (predicted value)		QSAR Model	H	Positive for Developmental Toxicity									1
Acute Aquatic Toxicity	516-35-8	Taurochenodeoxycholic acid	T.E.S.T. (predicted value)		QSAR Model	H	1 mg/L <= 96 hr Fathead minnow LC50 (2.000 mg/L) <= 10 mg/L									2	mg/L
Acute Aquatic Toxicity	516-35-8	Taurochenodeoxycholic acid	T.E.S.T. (predicted value)		QSAR Model	N/A	Daphnia magna LC50 (48 hr) could not be predicted using T.E.S.T.
Bioaccumulation	516-35-8	Taurochenodeoxycholic acid	T.E.S.T. (predicted value)		QSAR Model	L	logBCF (0.60) < 2									4
Acute Mammalian Toxicity Oral	516-35-8	Taurochenodeoxycholic acid	T.E.S.T. (predicted value)		QSAR Model	N/A	Oral rat LD50 could not be predicted using T.E.S.T.
Genotoxicity Mutagenicity	516-35-8	Taurochenodeoxycholic acid	T.E.S.T. (predicted value)		QSAR Model	H	Positive for Mutagenicity									1
Endocrine Disruption	516-35-8	Taurochenodeoxycholic acid	T.E.S.T. (predicted value)		QSAR Model	L	Negative for Estrogen Receptor Binding
Endocrine Disruption	516-35-8	Taurochenodeoxycholic acid	T.E.S.T. (predicted value)		QSAR Model	N/A	Estrogen Receptor RBA could not be predicted using T.E.S.T.
Developmental	516-35-8	Taurochenodeoxycholic acid	T.E.S.T. (predicted value)		QSAR Model	H	Positive for Developmental Toxicity									1
Acute Aquatic Toxicity	516-35-8	Taurochenodeoxycholic acid	T.E.S.T. (predicted value)		QSAR Model	H	1 mg/L <= 96 hr Fathead minnow LC50 (2.000 mg/L) <= 10 mg/L									2	mg/L
Acute Aquatic Toxicity	516-35-8	Taurochenodeoxycholic acid	T.E.S.T. (predicted value)		QSAR Model	N/A	Daphnia magna LC50 (48 hr) could not be predicted using T.E.S.T.
Bioaccumulation	516-35-8	Taurochenodeoxycholic acid	T.E.S.T. (predicted value)		QSAR Model	L	logBCF (0.60) < 2									4
Acute Mammalian Toxicity Oral	81-24-3	Taurocholic acid	T.E.S.T. (predicted value)		QSAR Model	N/A	Oral rat LD50 could not be predicted using T.E.S.T.
Genotoxicity Mutagenicity	81-24-3	Taurocholic acid	T.E.S.T. (predicted value)		QSAR Model	H	Positive for Mutagenicity									1
Endocrine Disruption	81-24-3	Taurocholic acid	T.E.S.T. (predicted value)		QSAR Model	L	Negative for Estrogen Receptor Binding
Endocrine Disruption	81-24-3	Taurocholic acid	T.E.S.T. (predicted value)		QSAR Model	N/A	Estrogen Receptor RBA could not be predicted using T.E.S.T.
Developmental	81-24-3	Taurocholic acid	T.E.S.T. (predicted value)		QSAR Model	H	Positive for Developmental Toxicity									1
Skin Irritation	81-24-3	Taurocholic acid	Denmark		QSAR Model	H	Positive prediction (DK MultiCASE model for severe skin irritation vs mild skin irritation) or positive training set test (rabbit skin irritation)		SkinIrr2		Causes skin irritation
Acute Aquatic Toxicity	81-24-3	Taurocholic acid	T.E.S.T. (predicted value)		QSAR Model	H	1 mg/L <= 96 hr Fathead minnow LC50 (3.739 mg/L) <= 10 mg/L									3.74	mg/L
Acute Aquatic Toxicity	81-24-3	Taurocholic acid	T.E.S.T. (predicted value)		QSAR Model	N/A	Daphnia magna LC50 (48 hr) could not be predicted using T.E.S.T.
Bioaccumulation	81-24-3	Taurocholic acid	T.E.S.T. (predicted value)		QSAR Model	L	logBCF (0.13) < 2									1.35

## Sheet: Table S5
Table S5 Retention time prediction information
Chromatography Type	Dataset Type	Length	RMSE (min)*	MAE (min)*	R2 *	95% CI (min)*	Number of Compounds w/ RTP Error > 95% CI (Relative %)	Machine Learning Algorhythm
Reverse Phase (RP)	Training	269	1.2	1.1	0.94	1.3	12 (4.5%)	"Autogluon"
Reverse Phase (RP)	Testing	68	1.4	1.2	0.82	1.8	10 (14.7%)
Reverse Phase (RP)	External Validation	32	1.3	1.2	0.89	1.6	4 (12.5%)
Hydrophilic Interaction (HILIC)	Training	225	1.1	1.1	0.99	1.1	3 (1.3%)	"Autogluon"
Hydrophilic Interaction (HILIC)	Testing	57	1.5	1.2	0.78	1.9	5 (8.8%)
Hydrophilic Interaction (HILIC)	External Validation	28	1.4	1.2	0.71	1.8	1 (3.6%)
			* Indicates values taken directly from pyretip output
Chromatography Type	Dataset Type	Name	InChIKey	SMILES	RT (min)	RTP (min)	RTP Error (min)	ABC	ABCGG	nAcid	nBase	nAromAtom	nAromBond	nAtom	nHeavyAtom	nSpiro	nBridgehead	nHetero	nH	nB	nC	nN	nO	nS	nP	nF	nCl	nBr	nI	nX	ATS0dv	ATS1dv	ATS2dv	ATS3dv	ATS4dv	ATS5dv	ATS6dv	ATS7dv	ATS8dv	ATS0d	ATS1d	ATS2d	ATS3d	ATS4d	ATS5d	ATS6d	ATS7d	ATS8d	ATS0Z
RP	Training	L-Rhamnose	PNNNRSAQSRJVSB-BXKVDMCESA-N	C[C@H](O)[C@H](O)[C@@H](O)[C@@H](O)C=O	13.1122	2.90773	10.2045	7.4967	8.12625	0	0	0	0	23	11	0	0	5	12	0	6	0	5	0	0	0	0	0	0	0	182	117	158	224	160	96	36	0	0	58	71	104	110	92	62	32	12	0	548
RP	Training	CYANOCOBALAMIN	FDJOLVPMNUYSCM-WZHZPDAFSA-L	CC1=CC2=C(C=C1C)N(C=N2)[C@@H]3[C@@H]([C@@H]([C@H](O3)CO)OP(=O)([O-])O[C@H](C)CNC(=O)CC[C@@]4([C@H]([C@@H]5[C@]6([C@@]([C@@H](/C(=C(/C7=N/C(=C\C8=N/C(=C(\C4=N5)/C)/[C@H](C8(C)C)CCC(=O)N)/[C@H]([C@]7(C)CC(=O)N)CCC(=O)N)\C)/[N-]6)CCC(=O)N)(C)CC(=O)N)C)CC(=O)N)C)O.[C-]#N.[Co+3]	4.14074	10.1594	6.01863	70.7449	52.947	3	0	9	10	181	93	0	8	30	88	0	63	14	14	0	1	0	0	0	0	0	1349.43	1186.89	1871.33	1871	2224.11	2907.78	2921.33	3009.78	3076.11	588	748	1319	1617	1992	2215	2424	2690	2685	4892
RP	Training	PREGNENOLONE SULFATE	DIJBBUIOWGGQOP-QGVNFLHTSA-N	[H][C@@]1(CC[C@@]2([H])[C@]3([H])CC=C4C[C@]([H])(CC[C@]4(C)[C@@]3([H])CC[C@]12C)OS(O)(=O)=O)C(C)=O	12.9654	7.99166	4.97375	21.8588	17.0421	1	0	0	0	59	27	0	0	6	32	0	21	0	5	1	0	0	0	0	0	0	322.444	241.333	519	390.667	365	326.667	297	254.333	207.333	190	254	464	595	635	585	463	343	277	1364
RP	Training	MALEATE	DIJBBUIOWGGQOP-QGVNFLHTSA-N	CC(=O)[C@H]1CC[C@@H]2[C@@]1(CC[C@H]3[C@H]2CC=C4[C@@]3(CC[C@@H](C4)OS(=O)(=O)O)C)C	3.1378	7.89103	4.75323	21.8588	17.0421	1	0	0	0	59	27	0	0	6	32	0	21	0	5	1	0	0	0	0	0	0	322.444	241.333	519	390.667	365	326.667	297	254.333	207.333	190	254	464	595	635	585	463	343	277	1364
RP	Training	N-(3-methylbut-2-enyl)-7H-purin-6-amine	HYVABZIGRDEKCD-UHFFFAOYSA-N	CC(=CCNC1=NC=NC2=C1NC=N2)C	5.6795	3.14055	2.53895	11.4516	10.1793	0	0	9	10	28	15	0	0	5	13	0	10	5	0	0	0	0	0	0	0	0	204	215	297	248	186	103	101	74	26	87	104	162	152	138	116	99	80	62	618
RP	Training	Phenol	ISWSIDIOOBJBQZ-UHFFFAOYSA-N	OC1=CC=CC=C1	10.2065	7.97212	2.23434	5.05914	4.78585	0	0	6	6	13	7	0	0	1	6	0	6	0	1	0	0	0	0	0	0	0	86	80	90	60	15	0	0	0	0	36	42	57	50	25	7	1	0	0	286
RP	Training	2-Piperidone	XUWHAWMETYGRKB-UHFFFAOYSA-N	O=C1CCCCN1	7.55224	5.51119	2.04106	5.05914	4.78585	0	0	0	0	16	7	0	0	2	9	0	5	1	1	0	0	0	0	0	0	0	84	68	76	44	12	0	0	0	0	39	49	75	75	38	8	0	0	0	302
RP	Training	FUCOSE	PNNNRSAQSRJVSB-KCDKBNATSA-N	C[C@H](O)[C@@H](O)[C@@H](O)[C@H](O)C=O	1.04297	2.90773	1.86476	7.4967	8.12625	0	0	0	0	23	11	0	0	5	12	0	6	0	5	0	0	0	0	0	0	0	182	117	158	224	160	96	36	0	0	58	71	104	110	92	62	32	12	0	548
RP	Training	Tetrahydro-2H-pyran-2-one	OZJPLYNZGCXSJM-UHFFFAOYSA-N	O=C1CCCCO1	7.95493	6.34229	1.61264	5.05914	4.78585	0	0	0	0	15	7	0	0	2	8	0	5	0	2	0	0	0	0	0	0	0	104	80	96	48	12	0	0	0	0	38	47	70	68	32	6	0	0	0	316
RP	Training	Inosine	UGQMRVRMYYASKQ-KQYNXXCUSA-N	OC[C@H]1O[C@H]([C@H](O)[C@@H]1O)N1C=NC2=C1NC=NC2=O	5.36323	3.82724	1.53599	14.8943	13.3364	0	0	9	10	31	19	0	0	9	12	0	10	4	5	0	0	0	0	0	0	0	344	313	501	563	451	338	302	235	112	116	153	241	250	227	190	151	106	56	888
RP	Training	2-aminobenzenesulfonic acid	ZMCHBSMFKQYNKA-UHFFFAOYSA-N	C1=CC=C(C(=C1)N)S(=O)(=O)O	3.90134	2.50304	1.3983	8.26227	7.94506	1	0	6	6	18	11	0	0	5	7	0	6	1	3	1	0	0	0	0	0	0	174.444	93	255.667	176	164	51	0	0	0	61	71	98	98	73	38	11	1	0	720
RP	Training	CORTISOL 21-ACETATE	ALEXXDVDDISNDU-JZYPGELDSA-N	CC(=O)OCC(=O)[C@]1(CC[C@@H]2[C@@]1(C[C@@H]([C@H]3[C@H]2CCC4=CC(=O)CC[C@]34C)O)C)O	8.65574	10.0458	1.39002	23.1886	18.7646	0	0	0	0	61	29	0	0	6	32	0	23	0	6	0	0	0	0	0	0	0	386	356	521	592	565	532	434	370	283	200	269	494	634	676	640	515	392	302	1244
RP	Training	(-)-Enterolactone	HVDGDHBAMCBBLR-WMLDXEAASA-N	OC1=CC(C[C@H]2COC(=O)[C@@H]2CC2=CC(O)=CC=C2)=CC=C1	6.577	7.82007	1.24307	17.2179	14.26	0	0	12	12	40	22	0	0	4	18	0	18	0	4	0	0	0	0	0	0	0	304	287	382	330	300	340	376	358	196	132	167	266	289	285	261	252	205	144	922
RP	Training	Theobromine	YAPQBXQYLJRXSA-UHFFFAOYSA-N	CN1C=NC2=C1C(=O)NC(=O)N2C	3.01557	1.81998	1.1956	10.1349	9.62782	0	0	9	10	21	13	0	0	6	8	0	7	4	2	0	0	0	0	0	0	0	238	232	355	322	259	59	6	0	0	78	95	152	142	114	67	27	12	0	584
RP	Training	Hydrocortisone	JYGXADMDTFJGBT-VWUMJDOOSA-N	[H][C@@]12CC[C@](O)(C(=O)CO)[C@@]1(C)C[C@H](O)[C@@]1([H])[C@@]2([H])CCC2=CC(=O)CC[C@]12C	7.41328	8.5848	1.17152	20.8485	17.2551	0	0	0	0	56	26	0	0	5	30	0	21	0	5	0	0	0	0	0	0	0	322	302	461	552	486	410	319	280	195	184	253	468	606	643	590	450	313	215	1106
RP	Training	Xanthosine	UBORTCNDUKBEOP-UUOKFMHZSA-N	OC[C@H]1O[C@H]([C@H](O)[C@@H]1O)N1C=NC2=C1NC(=O)NC2=O	1.79635	2.91026	1.11391	15.7108	14.0574	0	0	9	10	32	20	0	0	10	12	0	10	4	6	0	0	0	0	0	0	0	378	338	543	617	544	410	358	297	152	122	160	254	264	240	202	163	118	68	952
RP	Training	Nomegestrol acetate	IIVBFTNIGYRNQY-YQLZSBIMSA-N	CC(=O)O[C@@]1(CC[C@H]2[C@@H]3C=C(C)C4=CC(=O)CC[C@@H]4[C@H]3CC[C@]12C)C(C)=O	10.75	11.7666	1.01663	21.6083	17.5686	0	0	0	0	57	27	0	0	4	30	0	23	0	4	0	0	0	0	0	0	0	338	334	483	526	489	416	302	278	240	186	249	458	584	617	587	474	363	258	1114
RP	Training	3,5-Diiodo-L-thyronine	ZHSOTLOTTDYIIK-ZDUSSCGKSA-N	N[C@@H](CC1=CC(I)=C(OC2=CC=C(O)C=C2)C(I)=C1)C(O)=O	6.37643	7.37481	0.998387	16.7985	13.8704	1	1	12	12	35	22	0	0	7	13	0	15	1	4	0	0	0	0	0	2	2	310.048	294.244	392.178	353.356	284.824	294.8	258.044	202.667	171.556	123	148	217	233	211	193	168	130	97	6476
RP	Training	3-HYDROXYBUTANOATE	WHBMMWSBFZVSSR-UHFFFAOYSA-M	CC(O)CC([O-])=O	4.35174	3.4259	0.92584	4.6802	4.94248	1	0	0	0	14	7	0	0	3	7	0	4	0	3	0	0	0	0	0	0	0	140	84	97	63	78	0	0	0	0	33	35	51	41	29	8	0	0	0	343
RP	Training	Glucurolactone	OGLCQHRZUSEXNB-WHDMSYDLSA-N	O[C@@H]1O[C@@H]2[C@@H](O)C(=O)O[C@@H]2[C@H]1O	5.81494	4.89279	0.92215	9.42775	9.19646	0	0	0	0	20	12	0	0	6	8	0	6	0	6	0	0	0	0	0	0	0	244	195	332	379	176	118	30	0	0	74	99	157	142	85	41	14	3	0	608
RP	Training	OXOADIPIC ACID	FGSBNBBHOZHUBO-UHFFFAOYSA-N	OC(=O)CCCC(=O)C(O)=O	3.03072	2.11584	0.914882	7.57758	7.63055	2	0	0	0	19	11	0	0	5	8	0	6	0	5	0	0	0	0	0	0	0	218	152	190	146	80	106	154	121	0	52	58	76	77	64	46	27	13	4	544
RP	Training	RAFFINOSE	MUPFEKGTMRGPLJ-ZQSKZDJDSA-N	OC[C@H]1O[C@@](CO)(O[C@H]2O[C@H](CO[C@H]3O[C@H](CO)[C@H](O)[C@H](O)[C@H]3O)[C@@H](O)[C@H](O)[C@H]2O)[C@@H](O)[C@@H]1O	0.958207	1.86078	0.902574	25.865	22.0672	0	0	0	0	66	34	0	0	16	32	0	18	0	16	0	0	0	0	0	0	0	604	464	790	1135	891	827	778	797	769	212	286	460	535	523	496	485	480	443	1704
RP	Training	6-methylsulfanyl-7H-purine	UIJIQXGRFSPYQW-UHFFFAOYSA-N	CSC1=NC=NC2=C1NC=N2	4.53019	3.6386	0.891585	8.4044	7.95911	0	0	9	10	17	11	0	0	5	6	0	6	4	0	1	0	0	0	0	0	0	158.444	168.333	236	170.333	80.6667	13	0	0	0	62	75	110	95	68	41	27	3	0	674
RP	Training	4,6-Dihydroxyquinoline	XFALURCRIGINGT-UHFFFAOYSA-N	OC1=CC2=C(NC=CC2=O)C=C1	2.81095	3.67606	0.865114	9.33029	8.08176	0	0	10	11	19	12	0	0	3	7	0	9	1	2	0	0	0	0	0	0	0	186	182	249	242	173	104	15	0	0	69	85	126	129	91	52	20	6	1	508
RP	Training	1H-Indole-3-ethanol	MBBOMCVGYCRMEA-UHFFFAOYSA-N	OCCC1=CNC2=CC=CC=C12	5.58427	4.77676	0.807517	9.11151	8.39091	0	0	9	10	23	12	0	0	2	11	0	10	1	1	0	0	0	0	0	0	0	142	145	194	155	111	73	36	15	0	71	91	141	142	117	81	47	22	7	484
RP	Training	2,4-Dimethylbenzenesulfonic acid	CHZLVSBMXZSPNN-UHFFFAOYSA-N	CC1=CC=C(C(C)=C1)S(O)(=O)=O	6.137	5.33031	0.806694	9.07877	8.63144	1	0	6	6	22	12	0	0	4	10	0	8	0	3	1	0	0	0	0	0	0	174.444	95	254.667	174.667	129.667	68.6667	17	0	0	70	80	122	120	110	63	35	10	3	746
RP	Training	3-Nitro-L-tyrosine	FBTSQILOGYXGMD-LURJTMIESA-N	N[C@@H](CC1=CC(=C(O)C=C1)[N+]([O-])=O)C(O)=O	2.4687	1.66527	0.803437	11.8487	10.9482	1	1	6	6	26	16	0	0	7	10	0	9	2	5	0	0	0	0	0	0	0	300	240	343	321	311	214	187	214	198	86	102	147	160	141	116	86	55	24	752
RP	Training	URIDINE DIPHOSPHATE-N-ACETYLGALACTOSAMINE	LFTYTUAZOPRMMI-NESSUJCYSA-N	CC(=O)N[C@@H]1[C@@H](O)[C@@H](O)[C@@H](CO)O[C@@H]1OP(O)(=O)OP(O)(=O)OC[C@H]1O[C@H]([C@H](O)[C@@H]1O)N1C=CC(=O)NC1=O	4.78952	5.54608	0.756568	30.1382	24.7752	2	0	6	6	66	39	0	0	22	27	0	17	3	17	0	2	0	0	0	0	0	748.617	479.556	1096.09	950.556	1237.33	1014.56	975.556	1032.78	741.222	233	294	455	525	520	502	464	412	357	2324
RP	Training	Monobenzyl phthalate	XIKIUQUXDNHBFR-UHFFFAOYSA-N	OC(=O)C1=C(C=CC=C1)C(=O)OCC1=CC=CC=C1	8.392	9.14102	0.749024	14.349	12.1863	1	0	12	12	31	19	0	0	4	12	0	15	0	4	0	0	0	0	0	0	0	298	271	384	372	374	351	182	188	165	104	127	182	198	170	136	124	116	106	808
RP	Training	Zearalanol	DWTTZBARDOXEAM-GXTWGEPZSA-N	C[C@H]1CCC[C@H](O)CCCCCC2=C(C(O)=CC(O)=C2)C(=O)O1	9.17	9.89424	0.724245	17.3962	13.0458	0	0	6	6	49	23	0	0	5	26	0	18	0	5	0	0	0	0	0	0	0	296	270	374	416	431	325	342	236	174	138	174	279	332	355	356	372	337	255	994
RP	Training	DL-Lipoamide	FCCDDURTIIUXBY-UHFFFAOYSA-N	NC(=O)CCCCC1CCSS1	6.14955	6.87311	0.723562	8.70406	8.20615	0	0	0	0	27	12	0	0	4	15	0	8	1	1	2	0	0	0	0	0	0	94.8889	75.7778	75.3333	46.6667	42.6667	40.6667	43	34.6667	24	67	83	130	130	106	93	75	58	32	928
RP	Training	Benzoic acid, 4-hydroxy-3-methoxy-, methyl ester	BVWTXUYLKBHMOX-UHFFFAOYSA-N	COC(=O)C1=CC(OC)=C(O)C=C1	5.85786	5.13875	0.71911	9.33029	8.9493	0	0	6	6	23	13	0	0	4	10	0	9	0	4	0	0	0	0	0	0	0	226	193	266	256	180	154	82	6	0	70	81	118	120	103	76	58	35	10	590
RP	Training	2-Amino-3-hydroxy-benzoic acid	WJXSWCUQABXPFS-UHFFFAOYSA-N	NC1=C(C=CC=C1O)C(O)=O	3.48266	2.78602	0.696641	8.09441	7.86119	1	0	6	6	18	11	0	0	4	7	0	7	1	3	0	0	0	0	0	0	0	186	166	234	221	166	88	0	0	0	59	69	97	99	71	40	13	2	0	500
RP	Training	D-Ribose 5-phosphate	PPQRONHOSHZGFQ-LMVFSUKVSA-N	O[C@H](COP(O)(O)=O)[C@@H](O)[C@@H](O)C=O	1.43654	2.10962	0.673083	9.91643	10.0443	2	0	0	0	25	14	0	0	9	11	0	5	0	8	0	1	0	0	0	0	0	273.309	120.222	327.111	249.667	204.444	222.444	168.444	131.333	96	73	85	114	123	110	89	63	39	19	928
RP	Training	Guanosine	NYHBQMYGNKIUIF-UUOKFMHZSA-N	NC1=NC(=O)C2=C(N1)N(C=N2)[C@@H]1O[C@H](CO)[C@@H](O)[C@H]1O	1.48499	2.1491	0.664103	15.7108	14.0574	0	0	9	10	33	20	0	0	10	13	0	10	5	5	0	0	0	0	0	0	0	360	334	536	602	507	380	340	275	138	123	160	255	265	248	211	173	126	76	938
RP	Training	2-Hydroxy-4-methylpentanoic acid	LVRFTAZAXQPQHI-UHFFFAOYSA-N	CC(C)CC(O)C(O)=O	4.96	4.29659	0.663411	6.16336	6.5159	1	0	0	0	21	9	0	0	3	12	0	6	0	3	0	0	0	0	0	0	0	126	89	115	110	51	22	0	0	0	48	54	85	82	75	45	21	6	0	420
RP	Training	Lauroylcarnitine	FUJLYHJROOYKRA-UHFFFAOYSA-N	CCCCCCCCCCCC(=O)OC(CC([O-])=O)C[N+](C)(C)C	10.5072	11.1191	0.61193	17.0684	14.5476	1	1	0	0	61	24	0	0	5	37	0	19	1	4	0	0	0	0	0	0	0	266	204	243	214	272	260	247	108	104	139	166	282	308	339	288	289	245	220	1026
RP	Training	2-HYDROXY-4-(METHYLTHIO)BUTANOATE	ONFOSYPQQXJWGS-UHFFFAOYSA-N	CSCCC(C(=O)O)O	3.63672	3.06225	0.574474	5.94458	6.28759	1	0	0	0	19	9	0	0	4	10	0	5	0	3	1	0	0	0	0	0	0	120.444	83	110.333	99	31	16.3333	11	0	0	44	50	71	68	55	37	22	10	3	638
RP	Training	URIDINE DIPHOSPHATE GLUCOSE	HSCJRCZFDFQWRP-JZMIEXBBSA-N	OC[C@H]1O[C@H](OP(O)(=O)OP(O)(=O)OC[C@H]2O[C@H]([C@H](O)[C@@H]2O)N2C=CC(=O)NC2=O)[C@H](O)[C@@H](O)[C@@H]1O	4.66097	5.21336	0.552396	27.9075	22.9513	2	0	6	6	60	36	0	0	21	24	0	15	2	17	0	2	0	0	0	0	0	704.617	438.556	1056.09	925.556	1123.89	859.333	845.222	894.556	636.333	216	275	419	477	454	423	382	337	299	2200
RP	Training	2,3-Dihydroxybenzoic acid	GLDQAMYCGOIJDV-UHFFFAOYSA-N	OC(=O)C1=CC=CC(O)=C1O	4.84137	4.29295	0.54842	8.09441	7.86119	1	0	6	6	17	11	0	0	4	6	0	7	0	4	0	0	0	0	0	0	0	202	174	250	251	194	88	0	0	0	58	68	93	93	63	33	11	2	0	514
RP	Training	URIDINE DIPHOSPHATEGALACTOSE	HSCJRCZFDFQWRP-ABVWGUQPSA-N	C1=CN(C(=O)NC1=O)[C@H]2[C@@H]([C@@H]([C@H](O2)COP(=O)(O)OP(=O)(O)O[C@@H]3[C@@H]([C@H]([C@H]([C@H](O3)CO)O)O)O)O)O	4.68045	5.21336	0.532909	27.9075	22.9513	2	0	6	6	60	36	0	0	21	24	0	15	2	17	0	2	0	0	0	0	0	704.617	438.556	1056.09	925.556	1123.89	859.333	845.222	894.556	636.333	216	275	419	477	454	423	382	337	299	2200
RP	Training	2-DEOXY-D-GLUCOSE	VRYALKFFQXWPIH-PBXRRBTRSA-N	OC[C@@H](O)[C@@H](O)[C@H](O)CC=O	0.95711	1.48805	0.53094	7.31836	7.88467	0	0	0	0	23	11	0	0	5	12	0	6	0	5	0	0	0	0	0	0	0	180	109	137	194	161	104	57	30	0	56	70	101	109	91	63	35	13	2	548
RP	Training	Xanthurenic acid	FBZONXHGGPHHIY-UHFFFAOYSA-N	OC(=O)C1=CC(=O)C2=C(N1)C(O)=CC=C2	4.90298	4.37863	0.524349	11.5895	10.1613	1	0	10	11	22	15	0	0	5	7	0	10	1	4	0	0	0	0	0	0	0	270	250	368	387	334	282	133	33	0	85	104	153	167	131	88	47	20	7	672
RP	Training	p-Hydroxybenzaldehyde	RGHHSNMVTDWUBI-UHFFFAOYSA-N	OC1=CC=C(C=O)C=C1	4.49621	3.97439	0.521823	6.47335	6.12758	0	0	6	6	15	9	0	0	2	6	0	7	0	2	0	0	0	0	0	0	0	138	116	138	118	68	39	30	0	0	46	54	74	69	43	19	4	2	0	386
RP	Training	Glycyrrhetinic acid	MPDGHEJMBKOTSU-YKLVYJNSSA-N	[H][C@@]12C[C@](C)(CC[C@]1(C)CC[C@]1(C)C2=CC(=O)[C@]2([H])[C@@]3(C)CC[C@H](O)C(C)(C)[C@]3([H])CC[C@@]12C)C(O)=O	15.27	14.7484	0.521648	27.7516	21.5488	1	0	0	0	80	34	0	0	4	46	0	30	0	4	0	0	0	0	0	0	0	354	369	569	633	599	569	497	418	312	256	345	675	898	1032	992	838	680	566	1382
RP	Training	Benzoic acid, 4-amino-, ion(1-)	ALYNCZNDIQEVRV-UHFFFAOYSA-M	NC1=CC=C(C=C1)C([O-])=O	3.10229	2.59623	0.506064	7.3588	6.90974	1	0	6	6	16	10	0	0	3	6	0	7	1	2	0	0	0	0	0	0	0	178	146	202	154	106	64	39	0	0	52	60	82	79	54	25	8	4	0	435
RP	Training	FAD	VWWQXMAJTJZDQX-UYBVJOGSSA-N	CC1=CC2=C(C=C1C)N(C[C@H](O)[C@H](O)[C@H](O)COP(O)(=O)OP(O)(=O)OC[C@H]1O[C@H]([C@H](O)[C@@H]1O)N1C=NC3=C1N=CN=C3N)C1=NC(=O)NC(=O)C1=N2	7.18439	7.68814	0.503751	42.1352	31.5765	2	0	23	25	86	53	0	0	26	33	0	27	9	15	0	2	0	0	0	0	0	952.617	752.556	1526.53	1403.22	1552.67	1356.89	1368.89	1440.22	1145.67	327	411	644	730	744	755	713	674	606	2856
RP	Training	2'-Deoxy-5'-adenosine monophosphate	KHWCHTKSEGGWEX-RRKCRQDMSA-N	NC1=NC=NC2=C1N=CN2[C@H]1C[C@H](O)[C@@H](COP(O)(O)=O)O1	2.17947	1.67749	0.501972	17.4639	14.8023	2	0	9	10	36	22	0	0	12	14	0	10	5	6	0	1	0	0	0	0	0	393.309	301.222	624.111	480.667	426	392.556	408.778	264.889	217.778	134	167	257	270	254	239	195	162	122	1228
RP	Training	NICOTINAMIDE HYPOXANTHINE DINUCLEOTIDE	DGVSIBCCYUVRNA-NNYOXOHSSA-O	C1=CC(=C[N+](=C1)[C@H]2[C@@H]([C@@H]([C@H](O2)COP(=O)(O)OP(=O)(O)OC[C@@H]3[C@H]([C@H]([C@@H](O3)N4C=NC5=C4N=CNC5=O)O)O)O)O)C(=O)N	2.36099	2.84753	0.486539	34.8572	26.9685	2	1	15	16	71	44	0	0	23	27	0	21	6	15	0	2	0	0	0	0	0	804.617	581.556	1259.53	1093.22	1201.22	1035.56	1050.56	1093.44	879.222	269	343	529	583	571	557	521	475	420	2487
RP	Training	Acadesine	RTRQQBHATOEIAF-UUOKFMHZSA-N	NC(=O)C1=C(N)N(C=N1)[C@@H]1O[C@H](CO)[C@@H](O)[C@H]1O	1.99761	1.52103	0.47658	13.6989	13.1647	0	0	5	5	32	18	0	0	9	14	0	9	4	5	0	0	0	0	0	0	0	312	274	428	485	396	294	244	187	83	108	139	220	226	214	179	136	92	55	854
RP	Training	2,5-DIHYDROBENZOIC ACID	GMKMEZVLHJARHF-UHFFFAOYSA-L	OC(=O)C1=C(O)C=CC(O)=C1	4.34797	3.8747	0.473274	8.13485	7.80879	1	0	6	6	17	11	0	0	4	6	0	7	0	4	0	0	0	0	0	0	0	202	173	240	227	204	113	0	0	0	58	67	93	92	63	34	11	3	0	514
RP	Training	SORBATE	WSWCOQWTEOXDQX-MQQKCMAXSA-M	C/C=C/C=C/C(=O)[O-]	5.78961	5.32294	0.466668	5.16853	5.36185	1	0	0	0	15	8	0	0	2	7	0	6	0	2	0	0	0	0	0	0	0	138	94	114	63	54	43	13	0	0	35	37	46	42	33	23	16	6	0	351
RP	Training	NAD	BAWFJGJZGIEFAR-NNYOXOHSSA-N	NC(=O)C1=C[N+](=CC=C1)[C@@H]1O[C@H](COP([O-])(=O)OP(O)(=O)OC[C@H]2O[C@H]([C@H](O)[C@@H]2O)N2C=NC3=C2N=CN=C3N)[C@@H](O)[C@H]1O	1.66556	2.12427	0.458712	34.8572	26.9685	2	1	15	16	71	44	0	0	23	27	0	21	7	14	0	2	0	0	0	0	0	810.617	577.667	1283.53	1071.33	1210.22	1051.56	1060.56	1107.44	899.222	269	342	527	581	574	559	516	468	415	2472
RP	Training	4-oxo-1H-quinoline-2-carboxylic acid	HCZHHEIFKROPDY-UHFFFAOYSA-N	C1=CC=C2C(=C1)C(=O)C=C(N2)C(=O)O	5.03348	4.5755	0.457979	10.8135	9.38716	1	0	10	11	21	14	0	0	4	7	0	10	1	3	0	0	0	0	0	0	0	238	223	322	321	266	206	78	33	0	79	97	142	152	116	75	39	17	6	608
RP	Training	5'-Deoxyadenosine	XGYIMTFOTBMPFP-KQYNXXCUSA-N	C[C@H]1O[C@H]([C@H](O)[C@@H]1O)N1C=NC2=C(N)N=CN=C12	2.82951	2.39097	0.438537	14.2966	12.8383	0	0	9	10	31	18	0	0	8	13	0	10	5	3	0	0	0	0	0	0	0	298	295	464	486	362	283	233	130	48	113	146	235	238	218	184	136	101	56	810
RP	Training	7,8-Dimethylalloxazine	ZJTJUVIJVLLGSP-UHFFFAOYSA-N	CC1=CC2=C(C=C1C)N=C1C(=O)NC(=O)NC1=N2	6.10878	6.50126	0.392481	14.4179	11.482	0	0	14	16	28	18	0	0	6	10	0	12	4	2	0	0	0	0	0	0	0	302	312	468	493	410	258	188	120	44	110	134	212	220	187	156	113	85	53	766
RP	Training	Pantothenate	GHOKWGTUZJEAQD-ZETCQYMHSA-M	CC(C)(CO)[C@@H](O)C(=O)NCCC([O-])=O	3.16112	2.77265	0.388472	10.5528	10.5892	1	0	0	0	31	15	0	0	6	16	0	9	1	5	0	0	0	0	0	0	0	258	177	239	219	189	164	171	143	72	82	96	151	159	158	114	89	76	59	709
RP	Training	(E)-3-(3,4-dihydroxyphenyl)prop-2-enoic acid	QAIPRVGONGVQAS-DUXPYHPUSA-N	C1=CC(=C(C=C1/C=C/C(=O)O)O)O	4.49214	4.10408	0.388065	9.58951	8.71557	1	0	6	6	21	13	0	0	4	8	0	9	0	4	0	0	0	0	0	0	0	220	190	248	215	151	136	128	119	55	68	78	107	109	87	70	47	28	13	588
RP	Training	Melatonin	DRLFMBDRBRZALE-UHFFFAOYSA-N	COC1=CC2=C(NC=C2CCNC(C)=O)C=C1	5.44113	5.05481	0.386328	12.8658	11.2443	0	0	9	10	33	17	0	0	4	16	0	13	2	2	0	0	0	0	0	0	0	230	223	281	229	198	182	148	143	89	100	122	194	201	186	166	139	107	84	710
RP	Training	Lauryl sulfate	MOTZDAYCYVMXPC-UHFFFAOYSA-N	CCCCCCCCCCCCOS(O)(=O)=O	16.48	16.1413	0.338677	11.7905	10.044	1	0	0	0	43	17	0	0	5	26	0	12	0	4	1	0	0	0	0	0	0	178.444	69.3333	249.333	81.3333	77.3333	73.3333	69.3333	65.3333	61.3333	94	114	169	194	182	168	152	136	120	970
RP	Training	Indole-3-acetic acid	SEOVTRFCIGRIMH-UHFFFAOYSA-N	OC(=O)CC1=CNC2=C1C=CC=C2	5.57587	5.24793	0.327936	10.0374	9.13192	1	0	9	10	22	13	0	0	3	9	0	10	1	2	0	0	0	0	0	0	0	190	183	244	193	175	151	78	33	0	75	93	143	141	120	79	45	19	6	546
RP	Training	N-ACETYLCYSTEINE	PWKSKIMOESPYIA-UHFFFAOYSA-N	CC(=O)NC(CS)C(O)=O	3.92266	3.59866	0.323999	6.76108	7.23293	1	0	0	0	19	10	0	0	5	9	0	5	1	3	1	0	0	0	0	0	0	159.309	119.111	142.667	115.444	94.3333	80.8889	0	0	0	49	55	79	78	61	41	20	6	0	686
RP	Training	(3aR)-(+)-Sclareolide	IMKJGXCIJJXALX-SHUKQUCYSA-N	C[C@@]12CC[C@H]3C(C)(C)CCC[C@]3(C)[C@H]1CC(=O)O2	12.74	13.0603	0.320341	14.6408	12.7373	0	0	0	0	44	18	0	0	2	26	0	16	0	2	0	0	0	0	0	0	0	182	192	279	248	194	142	80	24	0	134	177	348	417	454	359	232	92	32	730
RP	Training	Thymidine 5Ã¢â‚¬Â²-(trihydrogen diphosphate)	UJLXYODCHAELLY-XLPZGREQSA-N	[H][C@@]1(C[C@H](O)[C@@H](COP(O)(=O)OP(O)(O)=O)O1)N1C=C(C)C(=O)NC1=O	1.18028	1.49958	0.319303	19.4552	16.6803	3	0	6	6	41	25	0	0	15	16	0	10	2	11	0	2	0	0	0	0	0	486.617	277	761.42	448	687.111	419.222	443.778	393.444	361.556	148	178	268	290	271	258	230	203	161	1628
RP	Training	quinoline-2-carboxylic acid	LOAUVZALPPNFOQ-UHFFFAOYSA-N	C1=CC=C2C(=C1)C=CC(=N2)C(=O)O	4.38715	4.70569	0.318539	10.0374	8.56278	1	0	10	11	20	13	0	0	3	7	0	10	1	2	0	0	0	0	0	0	0	204	200	283	261	171	122	78	33	0	73	89	127	132	99	67	38	17	6	544
RP	Training	Dodecanedioic acid	TVIDDXQYHWJXFK-UHFFFAOYSA-N	OC(=O)CCCCCCCCCCC(O)=O	9.389	9.6907	0.301699	11.0442	9.52844	2	0	0	0	38	16	0	0	4	22	0	12	0	4	0	0	0	0	0	0	0	194	140	152	88	84	80	76	72	68	84	102	154	174	160	144	128	112	96	710
RP	Training	3-Anthraniloylalanine	YGPSJZOEDVAXAB-UHFFFAOYSA-N	NC(CC(=O)C1=CC=CC=C1N)C(O)=O	1.81964	1.52924	0.290402	11.0322	10.3922	1	1	6	6	27	15	0	0	5	12	0	10	2	3	0	0	0	0	0	0	0	228	198	260	256	228	210	149	120	33	82	98	144	156	135	109	89	64	35	662
RP	Training	ADENOSINE 5'-DIPHOSPHATE	XTWYTFMLZFPYCI-KQYNXXCUSA-N	NC1=NC=NC2=C1N=CN2[C@@H]1O[C@H](COP(O)(=O)OP(O)(O)=O)[C@@H](O)[C@H]1O (ADENOSINE 5'-DIPHOSPHATE)	1.39559	1.68331	0.287728	21.3458	18.1304	3	0	9	10	42	27	0	0	17	15	0	10	5	10	0	2	0	0	0	0	0	520.617	335	871.42	605	767.111	542.778	534.556	545	406.333	163	201	304	321	312	295	261	234	192	1710
RP	Training	3-HYDROXYBENZYL ALCOHOL	OKVJCVWFVRATSG-UHFFFAOYSA-N	OCC1=CC(O)=CC=C1	3.50101	3.2202	0.280812	6.47335	6.19159	0	0	6	6	17	9	0	0	2	8	0	7	0	2	0	0	0	0	0	0	0	122	104	129	112	66	40	0	0	0	48	57	82	78	56	28	11	2	0	388
RP	Training	4-Pentenoic acid	HVAMZGADVCBITI-UHFFFAOYSA-N	OC(=O)CCC=C	0.71964	0.993142	0.273503	4.46142	4.73671	1	0	0	0	15	7	0	0	2	8	0	5	0	2	0	0	0	0	0	0	0	98	68	70	38	41	22	0	0	0	32	35	48	45	30	18	6	2	0	316
RP	Training	1-Acetyl-L-proline	GNMSLDIYJOSUSW-LURJTMIESA-N	CC(=O)N1CCC[C@H]1C(O)=O	3.21934	2.95352	0.265814	8.09441	8.41359	1	0	0	0	22	11	0	0	4	11	0	7	1	3	0	0	0	0	0	0	0	176	143	188	160	144	77	0	0	0	63	78	126	132	91	59	24	3	0	504
RP	Training	FOLATE	OVBPIULPVIDEAO-LBPRGKRZSA-N	NC1=NC(=O)C2=NC(CNC3=CC=C(C=C3)C(=O)N[C@@H](CCC(O)=O)C(O)=O)=CN=C2N1	4.31865	4.0574	0.261252	24.6456	18.0744	2	0	16	17	51	32	0	0	13	19	0	19	7	6	0	0	0	0	0	0	0	552	511	719	710	657	639	609	500	446	181	220	326	363	337	311	282	264	240	1430
RP	Training	P-HYDROXYPHENYLACETATE	XQXPVVBIMDBYFF-UHFFFAOYSA-N	OC(=O)CC1=CC=C(O)C=C1	4.20141	3.95823	0.243171	8.10634	7.42705	1	0	6	6	19	11	0	0	3	8	0	8	0	3	0	0	0	0	0	0	0	174	146	176	144	118	92	64	55	0	58	67	97	94	74	50	23	12	3	488
RP	Training	dTTP	NHVNXKFIZYSCEB-XLPZGREQSA-N	CC1=CN([C@H]2C[C@H](O)[C@@H](COP(O)(=O)OP(O)(=O)OP(O)(O)=O)O2)C(=O)NC1=O	2.18499	2.42753	0.242545	22.6014	19.2207	4	0	6	6	46	29	0	0	19	17	0	10	2	14	0	3	0	0	0	0	0	583.926	289.778	959.728	466.889	976.42	439.556	719.889	436.111	424.556	171	203	301	327	311	296	266	241	207	2046
RP	Training	Succinate	KDYFGRWQOYBRFD-UHFFFAOYSA-L	[O-]C(=O)CCC([O-])=O	1.21138	1.44821	0.236828	5.38731	5.58056	2	0	0	0	12	8	0	0	4	4	0	4	0	4	0	0	0	0	0	0	0	210	124	152	68	104	169	0	0	0	34	36	44	41	20	4	0	0	0	404
RP	Training	Cytidine	UHDGCWIWMRVCDJ-XVFCMESISA-N	NC1=NC(=O)N(C=C1)[C@@H]1O[C@H](CO)[C@@H](O)[C@H]1O	0.795097	1.02414	0.22904	12.9633	11.8712	0	0	6	6	30	17	0	0	8	13	0	9	3	5	0	0	0	0	0	0	0	296	256	401	452	366	298	204	131	41	101	130	203	215	190	153	110	74	44	804
RP	Training	2'-Deoxyadenosine	OLXZPDWKRNYJJZ-RRKCRQDMSA-N	NC1=C2N=CN([C@H]3C[C@H](O)[C@@H](CO)O3)C2=NC=N1	1.8184	1.5964	0.221995	14.1587	12.4999	0	0	9	10	31	18	0	0	8	13	0	10	5	3	0	0	0	0	0	0	0	296	287	439	438	363	238	239	167	91	111	144	229	235	209	183	136	104	64	810
RP	Training	Orotic acid	PXQPEWDEAKTCGB-UHFFFAOYSA-N	OC(=O)C1=CC(O)=NC(O)=N1	2.39005	2.16808	0.221967	8.17529	7.77034	1	0	6	6	15	11	0	0	6	4	0	5	2	4	0	0	0	0	0	0	0	234	204	299	252	213	165	0	0	0	56	62	81	76	51	28	10	2	0	538
RP	Training	Methionine sulfoximine	SXTAYKAGBXMACB-UHFFFAOYSA-N	CS(=N)(=O)CCC(N)C(O)=O	0.89017	1.10818	0.218014	7.83555	7.96686	1	1	0	0	23	11	0	0	6	12	0	5	2	3	1	0	0	0	0	0	0	156.444	83.6667	152.333	93	59.6667	84.3333	121	0	0	60	66	100	102	88	65	38	19	4	738
RP	Training	GLUCOSE 6-PHOSPHATE	VFRROHXSMXFLSN-SLPGGIOYSA-N	O[C@H](COP(O)(O)=O)[C@@H](O)[C@H](O)[C@@H](O)C=O	1.74106	1.95018	0.209124	11.3996	11.4543	2	0	0	0	29	16	0	0	10	13	0	6	0	9	0	1	0	0	0	0	0	307.309	144.222	366.111	313.667	268.444	284.444	222.444	168.444	131.333	85	101	139	155	144	122	92	65	39	1030
RP	Training	2Ã¢â‚¬Â²-Deoxycytidine-5Ã¢â‚¬Â²-monophosphate	NCMVOABPESMRCP-SHYZEUOFSA-N	NC1=NC(=O)N(C=C1)[C@H]1C[C@H](O)[C@@H](COP(O)(O)=O)O1	1.13114	1.33648	0.205335	15.5328	13.3916	2	0	6	6	34	20	0	0	11	14	0	9	3	7	0	1	0	0	0	0	0	363.309	249.222	537.111	390.667	365	353.556	350.778	213.889	164.778	118	144	217	234	215	195	159	123	94	1158
RP	Training	N-Formylmethionine	PYUSHNKNPOHWEZ-YFKPBYRVSA-N	CSCC[C@H](NC=O)C(O)=O	3.70885	3.51113	0.197711	7.24941	7.61301	1	0	0	0	22	11	0	0	5	11	0	6	1	3	1	0	0	0	0	0	0	156.444	110	137.333	122	105.333	95.3333	18	6	0	53	62	90	94	84	60	37	18	9	724
RP	Training	Glycochenodeoxycholic acid	GHCZAUBVMUEKKP-GYPHWSFCSA-N	[H][C@@]1(CC[C@@]2([H])[C@]3([H])[C@H](O)C[C@]4([H])C[C@H](O)CC[C@]4(C)[C@@]3([H])CC[C@]12C)[C@H](C)CCC(=O)NCC(O)=O	12.8726	13.0695	0.196934	25.3147	19.668	1	0	0	0	75	32	0	0	6	43	0	26	1	5	0	0	0	0	0	0	0	346	319	441	450	451	437	330	291	258	221	300	554	724	785	765	648	533	453	1348
RP	Training	6-PHOSPHOGLUCONATE	BIRSGZKFKXLSJQ-SQOUGZDYSA-N	O[C@H](COP(O)(O)=O)[C@@H](O)[C@H](O)[C@@H](O)C(O)=O	2.24032	2.04707	0.193256	12.285	12.245	3	0	0	0	30	17	0	0	11	13	0	6	0	10	0	1	0	0	0	0	0	339.309	173.222	419.111	361.667	316.444	331.444	263.444	199	150.111	91	107	147	165	155	133	103	74	47	1094
RP	Training	Thiamine pyrophosphate	AYEKOFBPNLCAJY-UHFFFAOYSA-N	CC1=C(CCOP([O-])(=O)OP(O)(O)=O)SC=[N+]1CC1=CN=C(C)N=C1N	0.995909	1.17849	0.18258	20.0933	16.838	3	1	11	11	44	26	0	0	14	18	0	12	4	7	1	2	0	0	0	0	0	431.062	237.778	685.086	283.889	547	320.37	267	313.37	201	152	176	262	273	275	261	233	216	184	1800
RP	Training	Thymine	RWQNBRDOKXIBIV-UHFFFAOYSA-N	CC1=CNC(=O)NC1=O	1.62254	1.4411	0.181435	6.65169	6.35589	0	0	6	6	15	9	0	0	4	6	0	5	2	2	0	0	0	0	0	0	0	162	140	191	142	88	6	0	0	0	48	55	79	70	39	18	3	0	0	412
RP	Training	2-Aminophenol	CDAWCLOXVUBKRW-UHFFFAOYSA-N	NC1=C(O)C=CC=C1	1.03683	1.21767	0.18084	5.83519	5.60621	0	0	6	6	15	8	0	0	2	7	0	6	1	1	0	0	0	0	0	0	0	102	99	122	96	24	0	0	0	0	43	50	70	65	38	17	3	0	0	336
RP	Training	ADP-Glucose	WFPZSXYXPSUOPY-ROYWQJLOSA-N	NC1=C2N=CN([C@@H]3O[C@H](COP(O)(=O)OP(O)(=O)O[C@H]4O[C@H](CO)[C@@H](O)[C@H](O)[C@H]4O)[C@@H](O)[C@H]3O)C2=NC=N1	4.18971	4.01373	0.17598	29.8386	24.247	2	0	9	10	63	38	0	0	22	25	0	16	5	15	0	2	0	0	0	0	0	716.617	486.556	1139.09	1000.56	1160.89	903.333	903.222	943.556	668.889	233	298	460	514	501	471	421	383	341	2256
RP	Training	MANDELATE	IWYDHOAUDWTVEP-UHFFFAOYSA-N	OC(C(O)=O)C1=CC=CC=C1	4.19298	4.01805	0.174935	8.02546	7.68038	1	0	6	6	19	11	0	0	3	8	0	8	0	3	0	0	0	0	0	0	0	172	143	197	201	129	93	33	0	0	58	70	97	99	76	48	23	7	1	488
RP	Training	Tryptamine	APJYDQYYACXCRM-UHFFFAOYSA-N	NCCC1=CNC2=CC=CC=C12	1.56999	1.73427	0.164274	9.11151	8.39091	0	1	9	10	24	12	0	0	2	12	0	10	2	0	0	0	0	0	0	0	0	126	141	190	147	97	51	24	9	0	72	92	144	146	122	86	55	28	11	470
RP	Training	2-amino-4-carboxyphenolate	MRBKRZAPGUCWOS-UHFFFAOYSA-M	C1=CC(=C(C=C1C(=O)O)N)[O-]	1.36723	1.52646	0.15923	8.13485	7.73189	2	0	6	6	17	11	0	0	4	6	0	7	1	3	0	0	0	0	0	0	0	210	173	241	215	142	105	77	0	0	58	67	92	91	63	34	13	3	0	499
RP	Training	Niacinamide	DFPAKSUCGFBDDF-UHFFFAOYSA-N	NC(=O)C1=CC=CN=C1	1.44117	1.2831	0.158072	6.5423	6.2361	0	0	6	6	15	9	0	0	3	6	0	6	2	1	0	0	0	0	0	0	0	138	124	152	122	84	27	0	0	0	46	53	72	67	41	22	8	2	0	384
RP	Training	Purine	KDCGOANMDULRCW-UHFFFAOYSA-N	N1C=NC2=CN=CN=C12	1.50924	1.66401	0.154773	7.03063	6.54761	0	0	9	10	13	9	0	0	4	4	0	5	4	0	0	0	0	0	0	0	0	150	156	213	145	59	0	0	0	0	50	61	86	66	36	13	1	0	0	380
RP	Training	2-Aminoethyl dihydrogen phosphate	SUHOOTKUPISOBE-UHFFFAOYSA-N	NCCOP(O)(O)=O	0.927618	1.08125	0.153631	5.4265	5.65522	2	1	0	0	16	8	0	0	6	8	0	2	1	4	0	1	0	0	0	0	0	139.309	34.2222	200.111	51.1111	33.6667	48	0	0	0	40	42	52	50	37	25	12	4	0	610
RP	Training	RIBOSE 1,5-BISPHOSPHATE	AAAFZMYJJHWUPN-TXICZTDVSA-N	C([C@@H]1[C@H]([C@H]([C@H](O1)OP(=O)(O)O)O)O)OP(=O)(O)O	2.39491	2.54575	0.150836	13.7789	12.8154	4	0	0	0	30	18	0	0	13	12	0	5	0	11	0	2	0	0	0	0	0	370.617	153.444	577.778	343.667	321.111	396	297.444	272.309	17.7778	104	123	176	185	174	151	118	81	49	1346
RP	Training	(RS)-Homocystine	ZTVZLYBCZNMWCF-UHFFFAOYSA-N	NC(CCSSCCC(N)C(O)=O)C(O)=O	0.937932	1.08823	0.150296	11.1821	10.3805	2	2	0	0	32	16	0	0	8	16	0	8	2	4	2	0	0	0	0	0	0	206.889	153.111	195.333	148.667	65.3333	40	54.6667	81	86	82	96	136	148	124	100	84	85	86	1170
RP	Training	3-amino-5-carboxyphenolate	QPEJHSFTZVMSJH-UHFFFAOYSA-M	C1=C(C=C(C=C1N)[O-])C(=O)O	1.40091	1.54739	0.146481	8.17529	7.77034	2	0	6	6	17	11	0	0	4	6	0	7	1	3	0	0	0	0	0	0	0	210	172	233	214	191	143	0	0	0	58	66	94	90	65	33	12	3	0	499
RP	Training	Serotonin	QZAYGJVTTNCVMB-UHFFFAOYSA-N	NCCC1=CNC2=CC=C(O)C=C12	0.852956	0.998469	0.145513	9.928	9.09695	0	1	9	10	25	13	0	0	3	12	0	10	2	1	0	0	0	0	0	0	0	158	167	227	190	146	98	37	24	0	78	98	154	157	135	99	64	36	14	534
RP	Training	Pidolic acid	ODHCTXKNWHHXJC-VKHMYHEASA-N	OC(=O)[C@@H]1CCC(=O)N1	1.71527	1.57319	0.142084	6.65169	6.74143	1	0	0	0	16	9	0	0	4	7	0	5	1	3	0	0	0	0	0	0	0	162	126	165	120	90	66	0	0	0	49	60	90	82	39	14	3	0	0	428
RP	Training	piperidine-2-carboxylic acid	HXEACLLIILLPRG-UHFFFAOYSA-N	C1CCNC(C1)C(=O)O	1.05476	1.19559	0.140833	6.5423	6.2361	1	1	0	0	20	9	0	0	3	11	0	6	1	2	0	0	0	0	0	0	0	118	94	123	100	52	22	0	0	0	51	65	100	110	75	33	10	2	0	404
RP	Training	TREHALOSE-6-PHOSPHATE	LABSPYBHMPDTEL-LIZSDCNHSA-N	C([C@@H]1[C@H]([C@@H]([C@H]([C@H](O1)O[C@@H]2[C@@H]([C@H]([C@@H]([C@H](O2)COP(=O)(O)O)O)O)O)O)O)O)O	1.76214	1.90277	0.140631	20.6086	17.7444	2	0	0	0	50	27	0	0	15	23	0	12	0	14	0	1	0	0	0	0	0	503.309	316.222	692.111	774.667	643	642.111	602.778	637.444	464	163	211	325	383	368	345	327	308	268	1576
RP	Training	2-Amino-2-deoxy-6-O-phosphono-alpha-D-glucopyranose	XHMJOUIAFHJHBW-UKFBFLRUSA-N	N[C@H]1[C@@H](O)O[C@H](COP(O)(O)=O)[C@@H](O)[C@@H]1O	0.904198	1.04294	0.138741	12.0663	11.2315	2	1	0	0	30	16	0	0	10	14	0	6	1	8	0	1	0	0	0	0	0	291.309	156.222	413.111	332.667	254	259.111	201.222	209.667	48	94	116	173	196	173	137	97	65	36	1016
RP	Training	D-Gluconic acid, 2-amino-2-deoxy-	UFYKDFXCZBTLOO-TXICZTDVSA-N	N[C@H]([C@@H](O)[C@H](O)[C@H](O)CO)C(O)=O	0.90487	0.766424	0.138446	8.97986	9.60357	1	1	0	0	26	13	0	0	7	13	0	6	1	6	0	0	0	0	0	0	0	226	153	220	282	240	177	112	55	0	69	85	123	138	121	91	56	27	8	662
RP	Training	DL-Tryptophan	QIVBCDIJIAJPQS-UHFFFAOYSA-N	NC(CC1=CNC2=CC=CC=C12)C(O)=O	3.02794	2.88972	0.138223	11.5206	10.4647	1	1	9	10	27	15	0	0	4	12	0	11	2	2	0	0	0	0	0	0	0	208	202	277	225	180	178	172	87	33	88	110	169	177	158	125	92	57	27	634
RP	Training	DEOXYURIDINE-MONOPHOSPHATE	JSRLJPSBLDHEIO-SHYZEUOFSA-N	O[C@H]1C[C@@H](O[C@@H]1COP(O)(O)=O)N1C=CC(=O)NC1=O	2.57945	2.44141	0.138039	15.5328	13.3916	2	0	6	6	33	20	0	0	11	13	0	9	2	8	0	1	0	0	0	0	0	381.309	253.222	541.111	405.667	390	356.556	367.778	225.889	185.222	117	144	216	233	209	191	161	118	83	1172
RP	Training	dUMP	JSRLJPSBLDHEIO-SHYZEUOFSA-N	O[C@H]1C[C@@H](O[C@@H]1COP(O)(O)=O)N1C=CC(=O)NC1=O	2.57896	2.44141	0.13755	15.5328	13.3916	2	0	6	6	33	20	0	0	11	13	0	9	2	8	0	1	0	0	0	0	0	381.309	253.222	541.111	405.667	390	356.556	367.778	225.889	185.222	117	144	216	233	209	191	161	118	83	1172
RP	Training	Dihydrosphingosine	OTKJDMGTUTTYMP-ZWKOTPCHSA-N	CCCCCCCCCCCCCCC[C@H]([C@H](CO)N)O	12.59	12.727	0.136966	14.3205	11.7751	0	1	0	0	60	21	0	0	3	39	0	18	1	2	0	0	0	0	0	0	0	138	109	123	133	109	80	76	72	68	121	156	249	294	279	259	237	220	204	864
RP	Training	DIHYDROXYACETONE PHOSPHATE	GNGACRATGGDKBX-UHFFFAOYSA-N	OCC(=O)COP(O)(O)=O	1.83181	1.96774	0.13593	6.95011	7.14154	2	0	0	0	17	10	0	0	7	7	0	3	0	6	0	1	0	0	0	0	0	207.309	74.2222	254.111	122.222	98.4444	130.778	80	0	0	49	52	64	60	47	35	19	9	2	724
RP	Training	1-Methyladenosine	GFYLSDSUCHVORB-IOSLPCCCSA-N	CN1C=NC2=C(N=CN2[C@@H]2O[C@H](CO)[C@@H](O)[C@H]2O)C1=N	0.716661	0.847469	0.130808	15.6704	13.9777	0	0	9	10	35	20	0	0	9	15	0	11	5	4	0	0	0	0	0	0	0	334	317	504	567	449	351	294	227	109	125	163	263	274	256	217	172	132	92	912
RP	Training	Aminolevulinic acid	ZGXJTSGNIOSYLO-UHFFFAOYSA-N	NCC(=O)CCC(O)=O	0.706347	0.836906	0.13056	5.98502	6.25559	1	1	0	0	18	9	0	0	4	9	0	5	1	3	0	0	0	0	0	0	0	150	102	108	78	82	100	33	0	0	43	48	67	67	47	34	19	7	2	430
RP	Training	FRUCTOSE 6-PHOSPHATE	GSXOAOHZAIYLCY-HSUXUTPPSA-N	OCC(=O)[C@@H](O)[C@H](O)[C@H](O)COP(O)(O)=O	1.76877	1.89702	0.128247	11.3996	11.4543	2	0	0	0	29	16	0	0	10	13	0	6	0	9	0	1	0	0	0	0	0	309.309	147.222	373.111	318.667	267.444	282.444	216	178.444	130.778	85	100	137	151	140	122	93	66	41	1030
RP	Training	Benzothiazole-2-sulfonic acid	ZCXGMSGCBDSEOY-UHFFFAOYSA-N	OS(=O)(=O)C1=NC2=CC=CC=C2S1	5.851	5.97917	0.128175	10.2742	9.28071	1	0	9	10	18	13	0	0	6	5	0	7	1	3	2	0	0	0	0	0	0	206.889	126.333	308.778	192.667	181	106	102	0	0	75	90	124	112	84	53	30	12	2	1010
RP	Training	MALATE	BJEPYKJPYRNKOW-UHFFFAOYSA-N	O[C@H](CC(O)=O)C(O)=O	1.4884	1.61456	0.126159	6.16336	6.5159	2	0	0	0	15	9	0	0	5	6	0	4	0	5	0	0	0	0	0	0	0	192	129	165	146	143	121	0	0	0	42	46	60	56	36	17	5	1	0	470
RP	Training	ISOCITRATE	ODBLHEXUDAPZAU-UHFFFAOYSA-M	OC(C(CC(O)=O)C([O-])=O)C(O)=O	1.48483	1.61032	0.125482	9.12969	9.59576	3	0	0	0	20	13	0	0	7	7	0	6	0	7	0	0	0	0	0	0	0	302	202	281	268	348	429	121	0	0	63	73	101	111	89	49	20	5	1	671
RP	Training	6-Hydroxynicotinic acid	BLHCMGRVFXRYRN-UHFFFAOYSA-N	OC(=O)C1=CN=C(O)C=C1	2.02439	1.90257	0.121816	7.3588	6.90974	1	0	6	6	15	10	0	0	4	5	0	6	1	3	0	0	0	0	0	0	0	186	160	218	168	124	64	55	0	0	51	58	76	72	45	23	9	3	1	462
RP	Training	2-acetamido-3-hydroxypropanoic acid	JJIHLJJYMXLCOY-UHFFFAOYSA-N	CC(=O)NC(CO)C(O)=O	1.44946	1.57123	0.12178	6.76108	7.23293	1	0	0	0	19	10	0	0	5	9	0	5	1	4	0	0	0	0	0	0	0	184	128	156	151	161	112	0	0	0	49	55	79	78	61	41	20	6	0	494
RP	Training	DL-Cysteine	XUJNEKJLAYXESH-UHFFFAOYSA-N	NC(CS)C(O)=O	0.890845	1.01244	0.121598	4.53037	5.00409	1	1	0	0	14	7	0	0	4	7	0	3	1	2	1	0	0	0	0	0	0	99.3086	72.1111	90.6667	58.8889	6.11111	0	0	0	0	33	37	48	44	25	9	1	0	0	548
RP	Training	2-Amino-6-((1R,2S)-1,2-dihydroxypropyl)-7,8-dihydro-4(1H)-pteridinone	FEMXZDUTFRTWPE-DZSWIPIPSA-N	C[C@H](O)[C@H](O)C1=NC2=C(NC1)NC(N)=NC2=O	1.30004	1.1789	0.121134	13.1131	11.269	0	0	6	6	30	17	0	0	8	13	0	9	5	3	0	0	0	0	0	0	0	280	266	398	433	336	216	192	131	48	101	124	192	206	185	151	114	81	47	774
RP	Training	URIDINE	DRTQHJPVMGBUCF-XVFCMESISA-N	OC[C@H]1O[C@H]([C@H](O)[C@@H]1O)N1C=CC(=O)NC1=O	1.26285	1.37847	0.11562	12.9633	11.8712	0	0	6	6	29	17	0	0	8	12	0	9	2	6	0	0	0	0	0	0	0	314	260	405	467	390	296	224	159	62	100	130	202	214	184	150	112	68	32	818
RP	Training	S-HEXYL-GLUTATHIONE	HXJDWCWJDCOHDG-RYUDHWBXSA-N	CCCCCCSC[C@@H](C(=O)NCC(=O)O)NC(=O)CC[C@@H](C(=O)O)N	6.91509	6.79971	0.115373	18.3625	16.1539	2	1	0	0	55	26	0	0	10	29	0	16	3	6	1	0	0	0	0	0	0	354.444	273.667	342.333	313.667	308.667	410	345.667	278.333	349.667	139	168	252	289	281	273	274	264	259	1392
RP	Training	LACTOSE	GUBGYTABKSRVRQ-DCSYEGIMSA-N	[H][C@]1(O[C@@H]2O[C@H](CO)[C@H](O)[C@H](O)[C@H]2O)[C@H](O)[C@@H](O)[C@H](O)O[C@@H]1CO	0.94041	1.05434	0.113929	17.3034	15.4901	0	0	0	0	45	23	0	0	11	22	0	12	0	11	0	0	0	0	0	0	0	406	302	504	728	570	494	448	408	345	140	188	298	352	332	302	278	250	195	1158
RP	Training	PHOSPHONOACETATE	XUYJLQHKOGNDPB-UHFFFAOYSA-N	C(C(=O)O)P(=O)(O)O	1.92854	2.04138	0.112842	5.64528	5.87393	3	0	0	0	13	8	0	0	6	5	0	2	0	5	0	1	0	0	0	0	0	167.309	62	171.222	70.1111	176	0	0	0	0	39	39	52	38	23	7	2	0	0	622
RP	Training	Cyclic AMP	IVOMOUWHDPKRLL-KQYNXXCUSA-N	NC1=C2N=CN([C@@H]3O[C@@H]4COP(O)(=O)O[C@H]4[C@H]3O)C2=NC=N1	3.55326	3.44074	0.112517	17.9312	14.7942	1	0	9	10	34	22	0	0	12	12	0	10	5	6	0	1	0	0	0	0	0	409.309	325.778	697.778	625.333	486.778	513.778	361.889	312.778	263.889	140	181	287	306	283	238	191	158	105	1226
RP	Training	Oxfenicine	LJCWONGJFPCTTL-ZETCQYMHSA-N	N[C@H](C(O)=O)C1=CC=C(O)C=C1	0.936612	1.04725	0.110639	8.84196	8.31106	1	1	6	6	21	12	0	0	4	9	0	8	1	3	0	0	0	0	0	0	0	188	163	217	201	140	109	79	55	0	65	77	110	115	91	65	34	14	5	538
RP	Training	Aminoethylphosphonic acid	QQVDJLLNRSOCEL-UHFFFAOYSA-N	NCCP(O)(O)=O	0.936171	1.04644	0.110273	4.7194	5.00409	2	1	0	0	15	7	0	0	5	8	0	2	1	3	0	1	0	0	0	0	0	103.309	20	124.111	33.6667	48	0	0	0	0	36	38	52	46	30	12	4	0	0	546
RP	Training	N-[3-[4-(3-aminopropylamino)butylamino]propyl]acetamide	GUNURVWAJRRUAV-UHFFFAOYSA-N	CC(=O)NCCCNCCCCNCCCN	0.584166	0.69335	0.109185	11.5325	9.6734	0	3	0	0	45	17	0	0	5	28	0	12	4	1	0	0	0	0	0	0	0	150	118	112	88	90	84	82	64	60	92	113	175	195	181	169	154	143	125	720
RP	Training	3-Methoxytyrosine	PFDUUKDQEHURQC-UHFFFAOYSA-N	COC1=CC(CC(N)C(O)=O)=CC=C1O	1.4884	1.38044	0.107957	10.9633	10.1764	1	1	6	6	28	15	0	0	5	13	0	10	1	4	0	0	0	0	0	0	0	236	202	267	261	177	160	165	152	66	83	98	147	157	143	125	93	64	34	678
RP	Training	Deoxyuridine	MXHRCPNRJAMMIM-SHYZEUOFSA-N	OC[C@H]1O[C@H](C[C@@H]1O)N1C=CC(=O)NC1=O	1.44264	1.33557	0.107074	12.2277	11.027	0	0	6	6	28	16	0	0	7	12	0	9	2	5	0	0	0	0	0	0	0	284	239	356	363	327	202	198	129	62	94	121	188	198	164	135	102	62	31	754
RP	Training	O-Acetyl-DL-serine	VZXPDPZARILFQX-UHFFFAOYSA-N	CC(=O)OCC(N)C(O)=O	0.984463	1.08657	0.102104	6.87047	7.09151	1	1	0	0	19	10	0	0	5	9	0	5	1	4	0	0	0	0	0	0	0	188	135	163	123	115	93	77	0	0	49	53	74	72	55	43	26	14	3	494
RP	Training	SHIKIMATE	JXOHGGNKMLTUBP-HSUXUTPPSA-N	O[C@@H]1CC(=C[C@@H](O)[C@H]1O)C(O)=O	1.12743	1.22883	0.101398	8.91091	8.56808	1	0	0	0	22	12	0	0	5	10	0	7	0	5	0	0	0	0	0	0	0	208	158	233	251	188	163	55	0	0	68	85	128	140	105	57	22	6	1	582
RP	Training	S-Adenosylhomocysteine	ZJUKTBDSGOFHSH-WFMPWKQPSA-N	N[C@@H](CCSC[C@H]1O[C@H]([C@H](O)[C@@H]1O)N1C=NC2=C(N)N=CN=C12)C(O)=O	1.21822	1.11783	0.100387	20.1318	16.7686	1	1	9	10	46	26	0	0	12	20	0	14	6	5	1	0	0	0	0	0	0	404.444	375.667	575.333	584	436	367	363.667	309.333	308.667	156	200	314	334	319	294	263	246	209	1394
RP	Training	N,N-Dimethyl-methanamine-N-oxide	UYPYRKYUKCHHIB-UHFFFAOYSA-N	C[N+](C)(C)[O-]	0.693728	0.793406	0.0996777	3.4641	3.4641	0	1	0	0	14	5	0	0	2	9	0	3	1	1	0	0	0	0	0	0	0	68	40	24	0	0	0	0	0	0	29	25	51	27	27	0	0	0	0	230
RP	Training	TREHALOSE	HDTRYLNUVZCQOY-LIZSDCNHSA-N	[H][C@]1(O[C@H]2O[C@H](CO)[C@@H](O)[C@H](O)[C@H]2O)O[C@H](CO)[C@@H](O)[C@H](O)[C@H]1O	0.960422	1.05954	0.0991177	17.3034	15.39	0	0	0	0	45	23	0	0	11	22	0	12	0	11	0	0	0	0	0	0	0	406	302	507	732	579	478	411	400	320	140	188	297	348	322	284	258	240	203	1158
RP	Training	4-ACETAMIDOBUTANOATE	UZTFMUBKZQVKLK-UHFFFAOYSA-N	CC(=O)NCCCC(O)=O	1.71257	1.80944	0.0968718	6.80152	6.72605	1	0	0	0	21	10	0	0	4	11	0	6	1	3	0	0	0	0	0	0	0	158	112	114	60	60	74	72	77	0	49	54	79	78	65	52	34	23	8	468
RP	Training	(+/-)-Homocysteine	FFFHZYDWPBMWHY-UHFFFAOYSA-N	NC(CCS)C(O)=O	0.947351	1.04375	0.0963965	5.23748	5.6753	1	1	0	0	17	8	0	0	4	9	0	4	1	2	1	0	0	0	0	0	0	103.309	76.1111	96.1111	70.6667	25.8889	6.11111	0	0	0	39	45	62	63	44	23	7	1	0	586
RP	Training	Pyridoxine	LXNHXLLTXMVWPM-UHFFFAOYSA-N	CC1=C(O)C(CO)=C(CO)C=N1	0.78353	0.879654	0.0961239	8.58274	8.48419	0	0	6	6	23	12	0	0	4	11	0	8	1	3	0	0	0	0	0	0	0	182	155	215	226	174	102	5	0	0	67	81	123	130	110	80	37	15	3	540
RP	Training	BOVINOCIDIN	WBLZUCOIBUDNBV-UHFFFAOYSA-N	OC(=O)CC[N+]([O-])=O	1.61691	1.71202	0.0951094	5.38731	5.58056	1	0	0	0	13	8	0	0	5	5	0	3	1	4	0	0	0	0	0	0	0	186	116	136	64	96	143	0	0	0	35	37	47	44	24	9	2	0	0	418
RP	Training	Acetyltryptophan	DZTHIGRZJZPRDV-UHFFFAOYSA-N	CC(=O)NC(CC1=CNC2=CC=CC=C12)C(O)=O	5.37134	5.27826	0.0930727	13.7513	12.3931	1	0	9	10	32	18	0	0	5	14	0	13	2	3	0	0	0	0	0	0	0	268	249	329	285	289	322	271	191	87	104	128	200	213	202	177	147	107	72	772
RP	Training	4-Butyrobetaine	JHPNVNIEXXLNTR-UHFFFAOYSA-N	C[N+](C)(C)CCCC([O-])=O	0.717025	0.809884	0.0928586	7.0595	7.05164	1	1	0	0	25	10	0	0	3	15	0	7	1	2	0	0	0	0	0	0	0	132	88	97	48	48	64	39	0	0	57	61	110	100	113	63	51	18	0	444
RP	Training	(2S)-2-(methylamino)pentanedioic acid	XLBVNMSMFQMKEY-BYPYZUCNSA-N	CN[C@@H](CCC(=O)O)C(=O)O	1.03702	1.1289	0.0918827	7.46819	7.78994	2	1	0	0	22	11	0	0	5	11	0	6	1	4	0	0	0	0	0	0	0	188	134	164	122	100	136	132	0	0	55	63	91	98	87	61	37	12	4	532
RP	Training	ASPARTYLGLYCOSAMINE	YTTRPBWEMMPYSW-HRRFRDKFSA-N	CC(=O)N[C@@H]1[C@@H](O)[C@H](O)[C@@H](CO)O[C@H]1NC(=O)C[C@H](N)C(O)=O	0.892756	0.984343	0.0915875	16.9364	15.5624	1	1	0	0	44	23	0	0	11	21	0	12	3	8	0	0	0	0	0	0	0	396	305	428	517	537	540	390	381	294	131	164	259	304	298	274	244	219	179	1112
RP	Training	2,4(1H,3H)-Pyrimidinedione, dihydro-	OIVLITBTBDPEFK-UHFFFAOYSA-N	O=C1CCNC(=O)N1	1.10557	1.19691	0.0913365	5.87563	5.56604	0	0	0	0	14	8	0	0	4	6	0	4	2	2	0	0	0	0	0	0	0	144	116	148	104	72	0	0	0	0	42	50	72	65	29	5	0	0	0	376
RP	Training	Tyramine	DZGWFCGJZKJUFP-UHFFFAOYSA-N	NCCC1=CC=C(O)C=C1	0.78926	0.880023	0.0907634	7.18046	6.67404	0	1	6	6	21	10	0	0	2	11	0	8	1	1	0	0	0	0	0	0	0	110	104	122	100	58	36	22	15	0	55	66	98	100	77	55	33	17	5	412
RP	Training	OPHTHALMATE	JCMUOFQHZLPHQP-BQBZGAKWSA-M	CC[C@@H](C(=O)NCC(=O)[O-])NC(=O)CC[C@@H](C(=O)[O-])[NH3+]	1.52165	1.43203	0.0896229	14.1199	13.3951	2	1	0	0	38	20	0	0	9	18	0	11	3	6	0	0	0	0	0	0	0	374	265	346	283	284	362	299	203	251	104	123	181	207	194	177	161	148	122	945
RP	Training	Nicotinamide mononucleotide	DAYLJWODMCOQEW-TURQNECASA-N	NC(=O)C1=C[N+](=CC=C1)[C@@H]1O[C@H](COP(O)([O-])=O)[C@@H](O)[C@H]1O	0.956377	1.04544	0.0890659	16.9756	14.6975	2	1	6	6	37	22	0	0	11	15	0	11	2	8	0	1	0	0	0	0	0	401.309	254.333	574.111	462.667	388	458.111	446	355.333	216.889	129	160	240	266	256	240	204	158	114	1246
RP	Training	Creatinine	DDRJAANPRJIHGJ-UHFFFAOYSA-N	CN1CC(=O)NC1=N	0.710251	0.796143	0.0858912	5.94458	6.06845	0	3	0	0	15	8	0	0	4	7	0	4	3	1	0	0	0	0	0	0	0	130	115	150	90	30	0	0	0	0	45	52	82	58	38	12	0	0	0	362
RP	Training	2'-Deoxyguanosine 5'-phosphate	LTFMZDNNPPEQNG-KVQBGUIXSA-N	NC1=NC2=C(N=CN2[C@H]2C[C@H](O)[C@@H](COP(O)(O)=O)O2)C(=O)N1	1.77934	1.69383	0.0855107	18.2804	15.5063	2	0	9	10	37	23	0	0	13	14	0	10	5	7	0	1	0	0	0	0	0	427.309	327.222	671.111	546.667	513	439.556	454.778	301.889	258.778	140	174	269	282	266	248	213	174	135	1292
RP	Training	DL-Asparagine	DCXYFEDJOCDNAF-UHFFFAOYSA-N	NC(CC(N)=O)C(O)=O	0.89977	0.98517	0.0853997	6.16336	6.5159	1	1	0	0	17	9	0	0	5	8	0	4	2	3	0	0	0	0	0	0	0	160	115	137	110	107	99	0	0	0	44	48	68	65	48	25	10	2	0	442
RP	Training	GLUTARATE	JFCQEDHGNNZCLN-UHFFFAOYSA-N	OC(=O)CCCC(O)=O	2.11231	2.02705	0.0852657	6.09441	6.17209	2	0	0	0	17	9	0	0	4	8	0	5	0	4	0	0	0	0	0	0	0	166	112	124	60	60	88	121	0	0	42	46	63	62	49	28	14	4	1	444
RP	Training	S-Adenosylmethionine	MEFKEPWMEQBLKI-AIRLBKTGSA-N	C[S+](CC[C@H](N)C([O-])=O)C[C@H]1O[C@H]([C@H](O)[C@@H]1O)N1C=NC2=C(N)N=CN=C12	0.670132	0.754743	0.0846105	20.9483	17.6803	1	2	9	10	49	27	0	0	12	22	0	15	6	5	1	0	0	0	0	0	0	429.309	383.778	596.778	597.667	450	383.778	389.889	320.778	339.889	164	209	336	362	366	345	315	291	235	1432
RP	Training	4-PYRIDOXATE	HXACOUQIXZGNBF-UHFFFAOYSA-N	CC1=NC=C(CO)C(C(O)=O)=C1O	1.86933	1.78567	0.0836591	9.46819	9.30293	1	0	6	6	22	13	0	0	5	9	0	8	1	4	0	0	0	0	0	0	0	230	197	285	302	280	168	5	0	0	71	84	125	131	110	76	33	15	3	602
RP	Training	GALACTURONATE	AEMOLEFTQBMNLQ-BKBMJHBISA-N	[C@@H]1([C@H]([C@H](O[C@@H]([C@@H]1O)O)C(=O)O)O)O	1.15672	1.23965	0.0829304	9.64653	9.44597	1	0	0	0	23	13	0	0	7	10	0	6	0	7	0	0	0	0	0	0	0	258	188	306	404	298	188	55	0	0	74	95	143	155	118	66	26	7	1	674
RP	Training	Cyclic guanosine monophosphate	ZOOGRGPOEVQQDX-UUOKFMHZSA-N	[H][C@@]12COP(O)(=O)O[C@@]1([H])[C@@H](O)[C@@]([H])(O2)N1C=NC2=C1NC(N)=NC2=O	3.6983	3.61603	0.0822606	18.7477	15.4964	1	0	9	10	35	23	0	0	13	12	0	10	5	7	0	1	0	0	0	0	0	443.309	351.778	745.778	685.333	566.778	553.778	418.889	380.222	307.444	146	188	299	320	300	251	213	174	121	1290
RP	Training	Allantoin	POJWUDADGALRAB-UHFFFAOYSA-N	NC(=O)NC1NC(=O)NC1=O	0.990634	1.07052	0.0798837	8.17529	8.12236	0	0	0	0	17	11	0	0	7	6	0	4	4	3	0	0	0	0	0	0	0	222	184	260	205	188	150	54	0	0	58	68	99	83	57	34	18	4	0	538
RP	Training	Lumazine	UYEUUXMDVNYCAM-UHFFFAOYSA-N	O=C1NC(=O)C2=NC=CNC2=N1	1.45976	1.37988	0.0798802	9.33029	8.10947	0	0	10	10	16	12	0	0	6	4	0	6	4	2	0	0	0	0	0	0	0	236	224	333	326	243	90	18	0	0	66	80	113	107	67	35	13	2	0	544
RP	Training	Cyclamic acid	HCAJEUSONLESMK-UHFFFAOYSA-N	OS(=O)(=O)NC1CCCCC1	5.62	5.69855	0.0785469	8.25493	7.63495	1	0	0	0	24	11	0	0	5	13	0	6	1	3	1	0	0	0	0	0	0	142.444	54	210	83.6667	78.6667	69.3333	34	0	0	65	80	123	139	115	73	36	12	2	726
RP	Training	N-Acetyl-methionine	XUYPXLNMDZIRQH-UHFFFAOYSA-N	CSCCC(NC(C)=O)C(O)=O	4.03185	3.95354	0.0783044	8.17529	8.4182	1	0	0	0	25	12	0	0	5	13	0	7	1	3	1	0	0	0	0	0	0	164.444	124	150.333	131	124.333	109	19.6667	7	0	61	69	106	109	102	83	56	36	12	762
RP	Training	alpha-D-Glucosamine 1-phosphate	YMJBYRVFGYXULK-QZABAPFNSA-N	N[C@@H]1[C@@H](O)[C@H](O)[C@@H](CO)O[C@@H]1OP(O)(O)=O	0.91499	0.99195	0.0769601	11.9569	11.3893	2	1	0	0	30	16	0	0	10	14	0	6	1	8	0	1	0	0	0	0	0	291.309	157.222	419.667	352	349	255.556	180.556	160	0	94	117	177	204	186	149	99	55	20	1016
RP	Training	(2S)-2-acetamidopentanedioic acid	RFMMMVDNIPUKGG-YFKPBYRVSA-N	CC(=O)N[C@@H](CCC(=O)O)C(=O)O	1.82544	1.90221	0.0767674	9.10118	9.1911	2	0	0	0	24	13	0	0	6	11	0	7	1	5	0	0	0	0	0	0	0	240	174	207	161	181	239	193	77	0	65	73	107	115	105	85	53	30	9	632
RP	Training	Dexfosfoserine	BZQFBWGGLXLEPQ-REOHCLBHSA-N	N[C@@H](COP(O)(O)=O)C(O)=O	1.80316	1.72698	0.076177	7.83555	7.96686	3	1	0	0	19	11	0	0	8	8	0	3	1	6	0	1	0	0	0	0	0	221.309	95.2222	289.111	130.667	117.889	118.111	176	0	0	56	60	76	78	64	47	26	11	2	774
RP	Training	Picolinic acid	SIOXPEMLGUPBBT-UHFFFAOYSA-N	OC(=O)C1=CC=CC=N1	1.18822	1.26379	0.0755725	6.5423	6.2361	1	0	6	6	14	9	0	0	3	5	0	6	1	2	0	0	0	0	0	0	0	154	134	178	148	78	33	0	0	0	45	52	67	62	37	17	6	1	0	398
RP	Training	Succinic anhydride	RINCXYDBBGOEEQ-UHFFFAOYSA-N	O=C1CCC(=O)O1	1.55279	1.62784	0.0750476	5.16853	5.23996	0	0	0	0	11	7	0	0	3	4	0	4	0	3	0	0	0	0	0	0	0	148	116	152	72	36	0	0	0	0	36	42	59	38	5	0	0	0	0	340
RP	Training	glucosamine 6-sulfate	MTDHILKWIRSIHB-QZABAPFNSA-N	C([C@@H]1[C@H]([C@@H]([C@H]([C@@H](O1)O)N)O)O)OS(=O)(=O)O	0.90615	0.981009	0.0748588	12.0663	11.2315	1	1	0	0	29	16	0	0	10	13	0	6	1	8	1	0	0	0	0	0	0	302.444	159.333	430.333	335	258	269.333	213.667	223	51	93	115	169	192	170	132	91	57	28	1046
RP	Training	INOSINE-MONOPHOSPHATE	GRSZFWQUAKGDAV-KQYNXXCUSA-N	C1=NC2=C(C(=O)N1)N=CN2[C@H]3[C@@H]([C@@H]([C@H](O3)COP(=O)(O)O)O)O	2.55034	2.62489	0.0745493	18.1995	15.631	2	0	9	10	36	23	0	0	13	13	0	10	4	8	0	1	0	0	0	0	0	441.309	327.222	685.111	611.667	522	506.111	488.556	406.889	231.778	139	176	269	283	268	246	210	169	121	1306
RP	Training	Trimethylamine	GETQZCLCWQTVFV-UHFFFAOYSA-N	CN(C)C	0.674963	0.749127	0.0741638	2.44949	2.44949	0	1	0	0	13	4	0	0	1	9	0	3	1	0	0	0	0	0	0	0	0	28	15	3	0	0	0	0	0	0	21	18	39	18	27	0	0	0	0	166
RP	Training	Imidazole-4-acetic acid	PRJKNHOMHKJCEJ-UHFFFAOYSA-N	OC(=O)CC1=CN=CN1	0.823949	0.897834	0.0738855	6.58274	6.62158	1	0	5	5	15	9	0	0	4	6	0	5	2	2	0	0	0	0	0	0	0	156	130	155	88	109	88	0	0	0	46	53	76	59	47	21	8	1	0	412
RP	Training	Allothreonine	AYFVYJQAPQTCCC-HSGWWGIINA-N	C[C@H](O)[C@H](N)C(O)=O	0.913943	0.987013	0.0730703	5.41582	5.89401	1	1	0	0	17	8	0	0	4	9	0	4	1	3	0	0	0	0	0	0	0	130	92	119	108	66	0	0	0	0	41	46	66	63	44	21	4	0	0	394
RP	Training	2-Amino-3-hydroxybutanoic acid	AYFVYJQAPQTCCC-UHFFFAOYSA-N	CC(O)C(N)C(O)=O	0.914111	0.987013	0.0729021	5.41582	5.89401	1	1	0	0	17	8	0	0	4	9	0	4	1	3	0	0	0	0	0	0	0	130	92	119	108	66	0	0	0	0	41	46	66	63	44	21	4	0	0	394
RP	Training	Choline phosphochloride	PYJNAPOPMIJKJZ-UHFFFAOYSA-N	[Cl-].C[N+](C)(C)CCOP(O)(O)=O	0.919651	0.990677	0.0710251	8.02458	7.92144	3	1	0	0	27	12	0	0	7	15	0	5	1	4	0	1	0	1	0	0	1	150.099	48.2222	211.111	63.1111	52.2222	65.6667	48	0	0	65	67	113	102	116	74	57	33	18	1014
RP	Training	N-METHYL-ALANINE	WKPWGQKGSOKKOO-RSFHAFMBSA-N	[H][C@@](C)(NC)C(O)=O	0.922443	0.992464	0.0700208	4.53037	5.00409	1	1	0	0	16	7	0	0	3	9	0	4	1	2	0	0	0	0	0	0	0	104	75	90	60	11	0	0	0	0	35	38	55	52	35	20	3	0	0	330
RP	Training	TSH-releasing hormone	XNSAINXGIQZQOO-SRVKXCTJSA-N	[H]C(CC1=CN=CN1)(NC(=O)[C@]1([H])CCC(=O)N1)C(=O)N1CCC[C@@]1([H])C(N)=O	0.748286	0.817201	0.0689144	20.1437	18.4899	0	0	5	5	48	26	0	0	10	22	0	16	6	4	0	0	0	0	0	0	0	400	361	491	456	514	587	525	510	466	156	201	323	353	327	325	351	341	314	1148
RP	Training	5-Aminovaleric acid	JJMDCOVWQOJGCB-UHFFFAOYSA-N	NCCCCC(O)=O	0.709682	0.778287	0.0686052	5.16853	5.36185	1	1	0	0	19	8	0	0	3	11	0	5	1	2	0	0	0	0	0	0	0	102	70	74	40	36	34	33	0	0	39	45	65	67	52	35	20	7	2	368
RP	Training	methylÂ 4-aminobutanoate	KVQGGLZHHFGHPU-UHFFFAOYSA-N	COC(=O)CCCN	0.718283	0.785432	0.0671484	5.05914	5.4365	0	1	0	0	19	8	0	0	3	11	0	5	1	2	0	0	0	0	0	0	0	110	76	82	46	38	38	3	0	0	39	44	64	64	48	35	21	11	6	368
RP	Training	N-METYL-ALANINE	GDFAOVXKHJXLEI-VKHMYHEASA-N	C[C@@H](C(=O)O)NC	0.925744	0.992464	0.06672	4.53037	5.00409	1	1	0	0	16	7	0	0	3	9	0	4	1	2	0	0	0	0	0	0	0	104	75	90	60	11	0	0	0	0	35	38	55	52	35	20	3	0	0	330
RP	Training	Trigonelline	WWNNZCOKKKDOPX-UHFFFAOYSA-N	C[N+]1=CC(=CC=C1)C([O-])=O	0.9384	1.00469	0.066289	7.3588	6.98947	1	1	6	6	17	10	0	0	3	7	0	7	1	2	0	0	0	0	0	0	0	170	138	191	146	110	52	0	0	0	53	61	88	84	63	31	11	0	0	436
RP	Training	CYTIDINE MONOPHOSPHATE	IERHLVCPSMICTF-XVFCMESISA-N	C1=CN(C(=O)N=C1N)[C@H]2[C@@H]([C@@H]([C@H](O2)COP(=O)(O)O)O)O	1.12137	1.18693	0.0655554	16.2685	14.2219	2	0	6	6	35	21	0	0	12	14	0	9	3	8	0	1	0	0	0	0	0	393.309	270.222	586.111	494.667	430	458.111	392.556	308.889	164.778	124	153	231	250	236	212	173	135	98	1222
RP	Training	L-Aspartic acid	CKLJMWTZIZZHCS-REOHCLBHSA-N	N[C@@H](CC(O)=O)C(O)=O	1.09519	1.16068	0.0654922	6.16336	6.5159	2	1	0	0	16	9	0	0	5	7	0	4	1	4	0	0	0	0	0	0	0	176	123	153	116	121	121	0	0	0	43	47	64	62	43	20	6	1	0	456
RP	Training	Metolachlor ESA	CIGKZVUEZXGYSV-UHFFFAOYSA-N	CCC1=CC=CC(C)=C1N(C(C)COC)C(=O)CS(O)(=O)=O	9.526	9.58948	0.0634794	16.1591	15.3698	1	0	6	6	45	22	0	0	7	23	0	15	1	5	1	0	0	0	0	0	0	310.444	214.667	399.667	359.333	458.667	361.333	311	291.333	89	129	154	252	290	325	338	326	262	148	1188
RP	Training	2,3-DIAMINOPROPIONATE	PECYZEOJVXMISF-UHFFFAOYSA-N	C(C(C(=O)O)N)N	0.686776	0.750055	0.0632789	4.53037	5.00409	1	2	0	0	15	7	0	0	4	8	0	3	2	2	0	0	0	0	0	0	0	108	77	98	76	33	0	0	0	0	34	38	51	49	30	13	2	0	0	342
RP	Training	(+-)-Norvaline	SNDPXSYFESPGGJ-UHFFFAOYSA-N	CCCC(N)C(O)=O	1.06603	1.12886	0.062833	5.23748	5.6753	1	1	0	0	19	8	0	0	3	11	0	5	1	2	0	0	0	0	0	0	0	104	77	97	72	29	11	0	0	0	41	47	69	71	54	33	15	3	0	368
RP	Training	N2-Acetyl-L-asparagine	HXFOXFJUNFFYMO-UFLUHPNLNA-N	CC(=O)N[C@@H](CC(N)=O)C(O)=O	1.41971	1.48164	0.0619289	8.39407	8.66455	1	0	0	0	22	12	0	0	6	10	0	6	2	4	0	0	0	0	0	0	0	220	162	189	170	218	240	63	0	0	60	66	99	101	89	65	41	15	6	580
RP	Training	DL-Leucine	ROHFNLRQFUQHCH-UHFFFAOYSA-N	CC(C)CC(N)C(O)=O	1.41476	1.47661	0.0618528	6.16336	6.5159	1	1	0	0	22	9	0	0	3	13	0	6	1	2	0	0	0	0	0	0	0	110	83	103	82	47	22	0	0	0	49	55	89	88	82	49	27	6	0	406
RP	Training	L-ALANINE	QNAYBMKLOCPYGJ-REOHCLBHSA-N	C[C@H](N)C(O)=O	0.880797	0.942024	0.0612272	3.93265	4.24438	1	1	0	0	13	6	0	0	3	7	0	3	1	2	0	0	0	0	0	0	0	96	68	82	44	0	0	0	0	0	29	30	41	35	19	5	0	0	0	292
RP	Training	2-amino-3-sulfinopropanoic acid	ADVPTQAUNPRNPO-UHFFFAOYSA-N	N[C@@H](CS(=O)=O)C(O)=O (3-SULFINOALANINE)	1.79837	1.73747	0.0609023	6.16336	6.5159	1	1	0	0	16	9	0	0	6	7	0	3	1	4	1	0	0	0	0	0	0	171.309	78.7778	150.667	94.8889	90.1111	132	0	0	0	43	49	65	64	43	19	3	0	0	676
RP	Training	Adenosine 5'-phosphate	UDMBCSSLTHHNCD-KQYNXXCUSA-N	NC1=NC=NC2=C1N=CN2[C@@H]1O[C@H](COP(O)(O)=O)[C@@H](O)[C@H]1O	1.79011	1.85062	0.0605102	18.1995	15.631	2	0	9	10	37	23	0	0	13	14	0	10	5	7	0	1	0	0	0	0	0	423.309	322.222	673.111	584.667	491	500.111	470.556	384.889	217.778	140	176	271	286	277	257	214	175	129	1292
RP	Training	DL-Proline	ONIBWKKTOPOVIA-UHFFFAOYSA-N	OC(=O)C1CCCN1	0.961288	1.02114	0.0598486	5.83519	6.01963	1	1	0	0	17	8	0	0	3	9	0	5	1	2	0	0	0	0	0	0	0	114	90	119	82	44	0	0	0	0	45	57	87	84	43	15	4	0	0	366
RP	Training	Cytosine	OPTASPLRGRRNAP-UHFFFAOYSA-N	NC1=CC=NC(=O)N1	0.712148	0.770896	0.0587481	5.87563	5.56604	0	0	6	6	13	8	0	0	4	5	0	4	3	1	0	0	0	0	0	0	0	136	124	162	107	51	0	0	0	0	41	46	63	52	29	10	0	0	0	360
RP	Training	N1,N4-Bis(3-aminopropyl)-1,4-butanediamine	PFNFFQXMRSDOHW-UHFFFAOYSA-N	NCCCNCCCCNCCCN	0.595691	0.653447	0.0577555	9.19239	8.16491	0	4	0	0	40	14	0	0	4	26	0	10	4	0	0	0	0	0	0	0	0	90	72	68	64	64	52	44	40	36	76	96	148	168	152	138	124	113	96	582
RP	Training	L-Valine	KZSNJWFQEVHDMF-BYPYZUCNSA-N	CC(C)[C@H](N)C(O)=O	1.03754	1.09243	0.0548972	5.41582	5.89401	1	1	0	0	19	8	0	0	3	11	0	5	1	2	0	0	0	0	0	0	0	106	80	103	80	22	0	0	0	0	43	48	75	73	60	29	6	0	0	368
RP	Training	Adenosine	OIRDTQYFTABQOQ-KQYNXXCUSA-N	NC1=NC=NC2=C1N=CN2[C@@H]1O[C@H](CO)[C@@H](O)[C@H]1O	1.70704	1.76115	0.0541172	14.8943	13.3364	0	0	9	10	32	19	0	0	9	13	0	10	5	4	0	0	0	0	0	0	0	326	308	488	542	427	340	282	207	91	117	153	243	251	231	198	151	112	68	874
RP	Training	Cadaverine	VHRGRCVQAFMJIZ-UHFFFAOYSA-N	NCCCCCN	0.606384	0.659731	0.0533464	4.24264	4.53095	0	2	0	0	21	7	0	0	2	14	0	5	2	0	0	0	0	0	0	0	0	38	28	24	20	16	12	9	0	0	36	44	67	72	56	40	25	12	4	292
RP	Training	N-Acetylputrescine	KLZGKIDSEJWEDW-UHFFFAOYSA-N	CC(=O)NCCCCN	0.701853	0.754291	0.0524373	5.87563	5.94378	0	1	0	0	23	9	0	0	3	14	0	6	2	1	0	0	0	0	0	0	0	94	70	64	40	36	34	26	21	0	46	53	81	83	69	56	40	26	13	392
RP	Training	Riboflavin	AUNGANRZJHBGPY-SCRDCRAPSA-N	CC1=CC2=C(C=C1C)N(C[C@H](O)[C@H](O)[C@H](O)CO)C1=NC(=O)NC(=O)C1=N2	4.75393	4.70219	0.0517421	20.9483	17.3625	0	0	14	15	47	27	0	0	10	20	0	17	4	6	0	0	0	0	0	0	0	446	415	634	754	704	629	627	604	440	164	206	329	380	382	385	354	320	259	1212
RP	Training	N-ACETYLNEURAMINATE	SQVRNKJHWKZAKO-LUWBGTNYSA-N	CC(=O)N[C@@H]1[C@@H](O)C[C@](O)(O[C@H]1[C@H](O)[C@H](O)CO)C(O)=O	1.69679	1.64773	0.0490653	15.5505	14.7726	1	0	0	0	40	21	0	0	10	19	0	11	1	9	0	0	0	0	0	0	0	376	289	442	566	529	567	447	333	167	123	155	247	298	301	279	228	163	86	1040
RP	Training	GUANIDINOACETATE	BPMFZUMJYQTVII-UHFFFAOYSA-N	NC(=N)NCC(O)=O	0.865447	0.913891	0.0484445	5.38731	5.58056	1	3	0	0	15	8	0	0	5	7	0	3	3	2	0	0	0	0	0	0	0	138	104	116	74	72	77	0	0	0	37	38	51	46	33	23	8	3	0	390
RP	Training	O-SUCCINYL-HOMOSERINE	GNISQJGXJIDKDJ-YFKPBYRVSA-N	C(COC(=O)CCC(=O)O)C(C(=O)O)N	1.1595	1.11236	0.0471387	10.5154	10.0012	2	1	0	0	28	15	0	0	7	13	0	8	1	6	0	0	0	0	0	0	0	276	199	243	173	188	262	136	136	83	75	86	120	130	108	89	78	70	58	734
RP	Training	PAPS	GACDQMDRPRGCTN-KQYNXXCUSA-N	C1=NC(=C2C(=N1)N(C=N2)[C@H]3[C@@H]([C@@H]([C@H](O3)COP(=O)(O)OS(=O)(=O)O)OP(=O)(O)O)O)N	3.76338	3.80999	0.0466025	24.5416	20.7704	4	0	9	10	46	31	0	0	21	15	0	10	5	13	1	2	0	0	0	0	0	629.062	353.333	1077.15	674.778	900.222	814.778	749.753	701	943.704	185	224	333	365	374	371	344	320	277	2158
RP	Training	(2S)-2-(diaminomethylideneamino)butanedioic acid	VVHOUVWJCQOYGG-REOHCLBHSA-N	C([C@@H](C(=O)O)N=C(N)N)C(=O)O	0.988991	1.03545	0.04646	8.39407	8.66455	2	3	0	0	21	12	0	0	7	9	0	5	3	4	0	0	0	0	0	0	0	226	173	216	188	239	255	66	0	0	59	64	91	93	81	62	41	15	4	592
RP	Training	DIHYDROOROTATE	UFIVEPVSAGBUSI-UHFFFAOYSA-N	OC(=O)C1CC(=O)NC(=O)N1	1.76961	1.72424	0.045365	8.17529	7.77034	1	0	0	0	17	11	0	0	6	6	0	5	2	4	0	0	0	0	0	0	0	226	178	243	218	224	176	0	0	0	58	69	101	101	61	24	6	1	0	540
RP	Training	2-acetamido-6-aminohexanoic acid	VEYYWZRYIYDQJM-UHFFFAOYSA-N	CC(=O)NC(CCCCN)C(=O)O	0.818683	0.863781	0.0450987	8.8824	8.94078	1	1	0	0	29	13	0	0	5	16	0	8	2	3	0	0	0	0	0	0	0	180	136	161	143	144	146	68	59	21	68	80	122	135	125	109	84	57	33	594
RP	Training	Creatine	CVSVTCORWBXHQV-UHFFFAOYSA-N	CN(CC(O)=O)C(N)=N	0.892398	0.937281	0.0448829	6.16336	6.5159	1	3	0	0	18	9	0	0	5	9	0	4	3	2	0	0	0	0	0	0	0	148	115	133	96	83	77	0	0	0	45	47	70	66	55	38	11	3	0	428
RP	Training	DIAMINOPIMELATE	GMKMEZVLHJARHF-UHFFFAOYSA-L	N[C@@H](CCC[C@H](N)C(O)=O)C(O)=O	0.867259	0.827213	0.0400456	9.06074	9.02796	2	2	0	0	27	13	0	0	6	14	0	7	2	4	0	0	0	0	0	0	0	202	150	194	150	81	86	115	154	121	68	80	115	128	113	94	73	50	26	620
RP	Training	N-[4-(3-aminopropylamino)butyl]acetamide	FONIWJIDLJEJTL-UHFFFAOYSA-N	CC(=O)NCCCCNCCCN	0.601082	0.640905	0.0398232	8.70406	7.96833	0	2	0	0	34	13	0	0	4	21	0	9	3	1	0	0	0	0	0	0	0	122	94	88	64	62	56	52	54	36	69	83	128	139	125	113	98	84	70	556
RP	Training	DL-Phenylalanine	COLNVLDHVKWLRT-UHFFFAOYSA-N	NC(CC1=CC=CC=C1)C(O)=O	2.13625	2.09697	0.0392754	8.77301	8.18202	1	1	6	6	23	12	0	0	3	11	0	9	1	2	0	0	0	0	0	0	0	160	139	173	143	110	117	87	33	0	65	78	114	121	101	77	53	27	8	512
RP	Training	GALACTITOL	FBPFZTCFMRRESA-GUCUJZIJNA-N	OC[C@H](O)[C@@H](O)[C@@H](O)[C@H](O)CO	0.953793	0.914715	0.0390783	8.09441	8.78007	0	0	0	0	26	12	0	0	6	14	0	6	0	6	0	0	0	0	0	0	0	194	119	170	256	192	129	70	25	0	64	81	118	131	114	85	52	26	8	614
RP	Training	L-Glutamic acid	WHUUTDBJXJRKMK-VKHMYHEASA-N	N[C@@H](CCC(O)=O)C(O)=O	1.01304	1.0514	0.0383685	6.87047	7.09151	2	1	0	0	19	10	0	0	5	9	0	5	1	4	0	0	0	0	0	0	0	180	127	155	103	83	121	121	0	0	49	55	76	80	63	41	18	6	1	494
RP	Training	METHYL GALACTOSIDE	HOVAGTYPODGVJG-VOQCIKJUSA-N	CO[C@@H]1O[C@H](CO)[C@H](O)[C@H](O)[C@H]1O	1.02722	0.989155	0.0380601	9.3588	9.27195	0	0	0	0	27	13	0	0	6	14	0	7	0	6	0	0	0	0	0	0	0	222	157	252	348	227	120	35	0	0	76	99	156	171	145	100	58	26	7	650
RP	Training	D-Ornithine	AHLPHDHHMVZTML-SCSAIBSYSA-N	NCCC[C@@H](N)C(O)=O	0.661822	0.697346	0.0355243	5.94458	6.28759	1	2	0	0	21	9	0	0	4	12	0	5	2	2	0	0	0	0	0	0	0	116	85	105	81	45	43	33	0	0	46	54	78	84	67	47	26	11	2	418
RP	Training	(2S)-2-amino-5-[[amino(dimethylamino)methylidene]amino]pentanoic acid	YDGMGEXADBMOMJ-LURJTMIESA-N	CN(C)C(=NCCC[C@@H](C(=O)O)N)N	0.69296	0.660119	0.0328411	9.76785	9.49833	1	4	0	0	32	14	0	0	6	18	0	8	4	2	0	0	0	0	0	0	0	184	151	181	125	79	89	111	106	102	76	86	132	140	131	113	95	80	69	630
RP	Training	2,4-dioxo-1H-pyrimidine-5-carboxylateÂ	ZXYAAVBXHKCJJB-UHFFFAOYSA-M	C1=C(C(=O)NC(=O)N1)C(=O)[O-]	1.36061	1.39296	0.0323536	8.13485	7.77034	1	0	6	6	14	11	0	0	6	3	0	5	2	4	0	0	0	0	0	0	0	262	204	306	275	282	76	78	0	0	55	64	84	77	43	15	2	0	0	537
RP	Training	Betaine	KWIUHFFTVRNATP-UHFFFAOYSA-N	C[N+](C)(C)CC([O-])=O	0.937635	0.905652	0.0319831	5.64528	5.87393	1	1	0	0	19	8	0	0	3	11	0	5	1	2	0	0	0	0	0	0	0	124	80	93	64	39	0	0	0	0	45	45	86	63	78	18	0	0	0	368
RP	Training	2-Aminoethanesulfinic acid	VVIUBCNYACGLLV-UHFFFAOYSA-N	NCC[S@](O)=O	0.927689	0.958435	0.030746	3.75431	4.05706	1	1	0	0	13	6	0	0	4	7	0	2	1	2	1	0	0	0	0	0	0	78.4444	18.6667	59.3333	24	33	0	0	0	0	27	29	39	34	20	7	2	0	0	512
RP	Training	L-Ã¢â‚¬â€¹Lysine	KDXKERNSBIXSRK-YFKPBYRVSA-N	NCCCC[C@H](N)C(O)=O	0.670299	0.700839	0.0305397	6.65169	6.85581	1	2	0	0	24	10	0	0	4	14	0	6	2	2	0	0	0	0	0	0	0	120	89	109	85	48	45	43	33	0	52	62	91	100	84	65	45	26	11	456
RP	Training	Levodopa	WTDRDQBEARUVNC-LURJTMIESA-N	N[C@@H](CC1=CC=C(O)C(O)=C1)C(O)=O	1.07162	1.10205	0.0304308	10.3656	9.5843	1	1	6	6	25	14	0	0	5	11	0	9	1	4	0	0	0	0	0	0	0	224	192	256	242	160	152	155	134	55	77	91	133	141	122	98	70	42	18	640
RP	Training	N-Carbamoyl-beta-alanine	JSJWCHRYRHKBBW-UHFFFAOYSA-N	NC(=O)NCCC(O)=O	1.14145	1.1712	0.0297571	6.09441	6.17209	1	0	0	0	17	9	0	0	5	8	0	4	2	3	0	0	0	0	0	0	0	162	116	130	64	78	80	99	0	0	42	45	61	59	46	30	18	6	2	442
RP	Training	D-(+)-Mannosamine	FZHXIRIBWMQPQF-KVTDHHQDSA-N	N[C@H](C=O)[C@@H](O)[C@H](O)[C@H](O)CO	0.67647	0.70606	0.0295907	8.09441	8.78007	0	1	0	0	25	12	0	0	6	13	0	6	1	5	0	0	0	0	0	0	0	194	124	169	244	192	130	72	30	0	63	79	115	127	110	79	46	21	4	598
RP	Training	DL-Serine	MTCFGRXMJLQNBG-UHFFFAOYSA-N	NC(CO)C(O)=O	0.903989	0.932796	0.0288064	4.53037	5.00409	1	1	0	0	14	7	0	0	4	7	0	3	1	3	0	0	0	0	0	0	0	124	81	104	90	55	0	0	0	0	33	37	48	44	25	9	1	0	0	356
RP	Training	Pyridoxamine	NHZMQXZHNVQTQA-UHFFFAOYSA-N	CC1=C(O)C(CN)=C(CO)C=N1	0.656678	0.628427	0.0282508	8.58274	8.48419	0	1	6	6	24	12	0	0	4	12	0	8	2	2	0	0	0	0	0	0	0	166	151	207	210	146	80	5	0	0	68	82	126	135	116	88	45	19	3	526
RP	Training	N-Acetylglucosamine	MBLBDJOUHNCFQT-LXGUWJNJSA-N	CC(=O)N[C@@H](C=O)[C@@H](O)[C@H](O)[C@H](O)CO	0.988117	0.960948	0.027169	10.3251	10.8201	0	0	0	0	30	15	0	0	7	15	0	8	1	6	0	0	0	0	0	0	0	254	171	221	303	298	267	161	99	35	79	97	146	163	154	128	93	58	29	736
RP	Training	(+/-)-Homoserine	UKAUYVFTDYCKQA-UHFFFAOYSA-N	NC(CCO)C(O)=O	0.905266	0.932287	0.0270203	5.23748	5.6753	1	1	0	0	17	8	0	0	4	9	0	4	1	3	0	0	0	0	0	0	0	128	85	105	84	57	55	0	0	0	39	45	62	63	44	23	7	1	0	394
RP	Training	cis-4-Hydroxy-D-proline	PMMYEEVYMWASQN-QWWZWVQMSA-N	O[C@H]1CN[C@H](C1)C(O)=O	0.913368	0.940056	0.0266884	6.65169	6.74143	1	1	0	0	18	9	0	0	4	9	0	5	1	3	0	0	0	0	0	0	0	144	109	146	121	75	55	0	0	0	51	64	99	94	54	21	6	1	0	430
RP	Training	Diethanolamine	ZBCBWPMODOFKDW-UHFFFAOYSA-N	OCCNCCO	0.686411	0.712302	0.0258906	4.24264	4.53095	0	1	0	0	18	7	0	0	3	11	0	4	1	2	0	0	0	0	0	0	0	82	44	40	48	24	20	25	0	0	33	40	56	56	42	30	17	6	1	332
RP	Training	CITRATE	KRKNYBCHXYNGOX-UHFFFAOYSA-K	OC(CC([O-])=O)(CC([O-])=O)C([O-])=O	1.77895	1.75387	0.0250768	9.23893	9.62412	3	0	0	0	18	13	0	0	7	5	0	6	0	7	0	0	0	0	0	0	0	352	224	322	309	406	442	169	0	0	63	71	100	101	81	32	4	0	0	669
RP	Training	Hydroxyproline	PMMYEEVYMWASQN-DMTCNVIQSA-N	O[C@H]1CN[C@@H](C1)C(O)=O	0.915551	0.940056	0.0245054	6.65169	6.74143	1	1	0	0	18	9	0	0	4	9	0	5	1	3	0	0	0	0	0	0	0	144	109	146	121	75	55	0	0	0	51	64	99	94	54	21	6	1	0	430
RP	Training	Dopamine	VYFYYTLLBUKUHU-UHFFFAOYSA-N	NCCC1=CC(O)=C(O)C=C1	0.74186	0.763973	0.0221128	7.95651	7.49031	0	1	6	6	22	11	0	0	3	11	0	8	1	2	0	0	0	0	0	0	0	142	131	169	165	85	49	37	15	0	61	73	108	111	89	64	40	20	7	476
RP	Training	QUINOLINATE	GJAWHXHKYYXBSV-UHFFFAOYSA-N	C1=CC(=C(N=C1)C(=O)O)C(=O)O	2.35724	2.33638	0.0208541	8.80152	8.51943	2	0	6	6	17	12	0	0	5	5	0	7	1	4	0	0	0	0	0	0	0	238	201	292	287	266	187	0	0	0	61	71	95	97	70	39	15	3	0	562
RP	Training	Afalanine	CBQJSKKFNMDLON-UHFFFAOYSA-N	CC(=O)NC(CC1=CC=CC=C1)C(O)=O	5.38492	5.40489	0.0199689	11.0037	10.1779	1	0	6	6	28	15	0	0	4	13	0	11	1	3	0	0	0	0	0	0	0	220	186	225	203	218	252	156	87	21	81	96	145	157	144	125	100	63	36	650
RP	Training	(+/-)-Normetanephrine	YNYAYWLBAHXHLL-UHFFFAOYSA-N	COC1=CC(=CC=C1O)C(O)CN	0.754112	0.773828	0.0197163	9.33029	8.9493	0	1	6	6	26	13	0	0	4	13	0	9	1	3	0	0	0	0	0	0	0	184	162	219	236	147	112	72	18	0	73	88	132	142	123	101	71	39	20	578
RP	Training	5-Hydroxylysine	YSMODUONRAFBET-UHFFFAOYSA-N	NCC(O)CCC(N)C(O)=O	0.653267	0.67248	0.0192131	7.46819	7.72529	1	2	0	0	25	11	0	0	5	14	0	6	2	3	0	0	0	0	0	0	0	150	108	134	113	70	91	98	33	0	58	69	101	112	96	76	51	30	12	520
RP	Training	2-amino-3-sulfopropanoic acidÂ Â	XVOYSCVBGLVSOL-UHFFFAOYSA-N	C(C(C(=O)O)N)S(=O)(=O)O	1.82603	1.84498	0.0189523	7.12845	7.4171	2	1	0	0	17	10	0	0	7	7	0	3	1	5	1	0	0	0	0	0	0	196.444	83.6667	221	110.667	126.333	187	0	0	0	51	55	74	73	52	25	7	1	0	740
RP	Training	1-Methylguanidine	CHJJGSNFBQVOTG-UHFFFAOYSA-N	CNC(N)=N	0.682858	0.701293	0.0184347	3.04721	3.30518	0	3	0	0	12	5	0	0	3	7	0	2	3	0	0	0	0	0	0	0	0	58	48	44	7	0	0	0	0	0	23	22	31	25	14	9	0	0	0	226
RP	Training	GLUCOSE 1-PHOSPHATE	HXXFSFRBOHSIMQ-VFUOTHLCSA-N	OC[C@H]1O[C@H](OP(O)(O)=O)[C@H](O)[C@@H](O)[C@@H]1O	1.7814	1.76321	0.0181878	11.9569	11.3893	2	0	0	0	29	16	0	0	10	13	0	6	0	9	0	1	0	0	0	0	0	307.309	163.222	431.667	392	366.111	291.556	190.556	160	0	93	116	173	197	176	139	92	50	19	1030
RP	Training	L-Ornithine	AHLPHDHHMVZTML-BYPYZUCNSA-N	NCCC[C@H](N)C(O)=O	0.680021	0.697346	0.0173251	5.94458	6.28759	1	2	0	0	21	9	0	0	4	12	0	5	2	2	0	0	0	0	0	0	0	116	85	105	81	45	43	33	0	0	46	54	78	84	67	47	26	11	2	418
RP	Training	DEOXYRIBOSE-5-PHOSPHATE	KKZFLSZAWCYPOC-VPENINKCSA-N	C1[C@@H]([C@H](O[C@H]1O)COP(=O)(O)O)O	1.93141	1.94784	0.0164296	9.84748	9.48465	2	0	0	0	24	13	0	0	8	11	0	5	0	7	0	1	0	0	0	0	0	243.309	117.222	337.111	182.667	148	179.556	162.778	80	0	75	90	132	130	106	83	58	33	13	864
RP	Training	Xanthosine monophosphate	DCTLYFZHFGENCW-UUOKFMHZSA-N	O[C@@H]1[C@@H](COP(O)(O)=O)O[C@H]([C@@H]1O)N1C=NC2=C1NC(=O)NC2=O	2.73953	2.75581	0.0162843	19.016	16.3355	2	0	9	10	37	24	0	0	14	13	0	10	4	9	0	1	0	0	0	0	0	475.309	352.222	728.111	659.667	608	570.111	546.556	473.889	279.222	145	183	282	299	286	261	226	181	131	1370
RP	Training	N-FORMYLGLYCINE	UGJBHEZMOKVTIM-UHFFFAOYSA-N	OC(=O)CNC=O	1.26034	1.27523	0.0148851	4.46142	4.73671	1	0	0	0	12	7	0	0	4	5	0	3	1	3	0	0	0	0	0	0	0	142	90	98	68	57	66	0	0	0	29	31	38	32	20	7	2	0	0	354
RP	Training	Glucosamine	FZHXIRIBWMQPQF-SLPGGIOYSA-N	N[C@@H](C=O)[C@@H](O)[C@H](O)[C@H](O)CO	0.691578	0.70606	0.0144822	8.09441	8.78007	0	1	0	0	25	12	0	0	6	13	0	6	1	5	0	0	0	0	0	0	0	194	124	169	244	192	130	72	30	0	63	79	115	127	110	79	46	21	4	598
RP	Training	L-Tyrosine	OUYCCCASQSFEME-QMMMGPOBSA-N	N[C@@H](CC1=CC=C(O)C=C1)C(O)=O	1.19925	1.18505	0.0141946	9.58951	8.78803	1	1	6	6	24	13	0	0	4	11	0	9	1	3	0	0	0	0	0	0	0	192	165	209	177	132	130	109	79	55	71	84	123	130	109	87	60	36	14	576
RP	Training	4-Aminobutanoic acid	BTCSSZJGUNDROE-UHFFFAOYSA-N	NCCCC(O)=O	0.707537	0.72148	0.0139426	4.46142	4.73671	1	1	0	0	16	7	0	0	3	9	0	4	1	2	0	0	0	0	0	0	0	98	66	70	36	34	33	0	0	0	33	37	52	51	35	20	7	2	0	330
RP	Training	N-ACETYLGALACTOSAMINE	MBLBDJOUHNCFQT-DKXJUACHSA-N	CC(=O)N[C@@H](C=O)[C@H](O)[C@H](O)[C@@H](O)CO	0.974885	0.960948	0.0139368	10.3251	10.8201	0	0	0	0	30	15	0	0	7	15	0	8	1	6	0	0	0	0	0	0	0	254	171	221	303	298	267	161	99	35	79	97	146	163	154	128	93	58	29	736
RP	Training	N-ACETYL CARNOSINE	BKAYIFDRRZZKNF-VIFPVBQESA-N	CC(=O)NCCC(=O)N[C@@H](CC1=CN=CN1)C(=O)O	0.951335	0.965006	0.0136704	13.9415	12.9106	1	0	5	5	35	19	0	0	8	16	0	11	4	4	0	0	0	0	0	0	0	310	256	308	241	308	381	312	183	146	102	121	182	189	184	169	150	119	100	864
RP	Training	Uracil	ISAKRJDGNUQOIC-UHFFFAOYSA-N	O=C1NC=CC(=O)N1	1.14279	1.12935	0.0134384	5.87563	5.56604	0	0	6	6	12	8	0	0	4	4	0	4	2	2	0	0	0	0	0	0	0	154	129	170	124	78	0	0	0	0	40	46	61	50	20	3	0	0	0	374
RP	Training	Deoxyguanosine	YKBGVTZYEHREMT-KVQBGUIXSA-N	NC1=NC2=C(N=CN2[C@H]2C[C@H](O)[C@@H](CO)O2)C(=O)N1	1.64218	1.65524	0.013069	14.9752	13.2217	0	0	9	10	32	19	0	0	9	13	0	10	5	4	0	0	0	0	0	0	0	330	313	486	504	450	285	285	204	131	117	151	241	247	221	192	154	116	76	874
RP	Training	1-Methyl-L-histidine	BRMWTNUJHUMWMS-LURJTMIESA-N	CN1C=NC(C[C@H](N)C(O)=O)=C1	0.663709	0.676594	0.0128854	8.8824	8.73533	1	1	5	5	23	12	0	0	5	11	0	7	3	2	0	0	0	0	0	0	0	184	161	204	132	126	147	95	11	0	67	78	120	109	104	69	53	29	14	538
RP	Training	Glutathione	RWSXRVCMGQZWBV-WDSKDSINSA-N	N[C@@H](CCC(=O)N[C@@H](CS)C(=O)NCC(O)=O)C(O)=O	1.39719	1.38432	0.0128763	14.1199	13.3951	2	1	0	0	37	20	0	0	10	17	0	10	3	6	1	0	0	0	0	0	0	333.309	254.111	322.667	291.444	273.778	351.556	270.333	192.778	241.889	103	122	175	198	184	168	155	134	113	1164
RP	Training	N-ACETYL-GLUCOSAMINE 1-PHOSPHATE	FZLJPEPAYPUMMR-RTRLPJTCSA-N	CC(=O)N[C@@H]1[C@H]([C@@H]([C@H](OC1OP(=O)(O)O)CO)O)O	1.88062	1.89271	0.0120905	14.1876	13.3369	2	0	0	0	35	19	0	0	11	16	0	8	1	9	0	1	0	0	0	0	0	351.309	204.222	471.667	417	479.556	447.778	317.444	306	35	110	135	209	245	242	217	168	110	53	1154
RP	Training	Anserine	MYYIAHXIVFADCU-QMMMGPOBSA-N	CN1C=NC=C1C[C@H](NC(=O)CCN)C(O)=O	0.652051	0.663894	0.0118433	12.3775	12.0875	1	1	5	5	33	17	0	0	7	16	0	10	4	3	0	0	0	0	0	0	0	260	222	281	228	279	333	247	133	42	94	113	174	182	181	161	137	105	72	764
RP	Training	N-Methylglycine	FSYKKLYZXJSNPZ-UHFFFAOYSA-N	CNCC(O)=O	0.905837	0.917219	0.0113817	3.75431	4.05706	1	1	0	0	13	6	0	0	3	7	0	3	1	2	0	0	0	0	0	0	0	98	64	70	48	11	0	0	0	0	27	28	39	30	23	8	3	0	0	292
RP	Training	Adenine	GFFGJBXGBJISGV-UHFFFAOYSA-N	NC1=NC=NC2=C1N=CN2	0.937895	0.926872	0.0110234	7.80668	7.34358	0	0	9	10	15	10	0	0	5	5	0	5	5	0	0	0	0	0	0	0	0	166	177	252	193	95	0	0	0	0	57	69	100	83	52	27	5	0	0	430
RP	Training	(5-amino-5-carboxypentyl)-trimethylazanium	MXNRLFUSFKVQSK-UHFFFAOYSA-O	C[N+](C)(C)CCCCC(C(=O)O)N	0.673545	0.662995	0.01055	9.24977	8.9752	1	2	0	0	34	13	0	0	4	21	0	9	2	2	0	0	0	0	0	0	0	130	103	120	93	56	54	59	65	33	77	87	152	152	163	120	101	88	63	571
RP	Training	3-Methylhistamine	CPAGZVLINCPJEH-UHFFFAOYSA-N	CN1C=NC=C1CCN	0.597064	0.606916	0.00985253	6.43291	6.66243	0	1	5	5	20	9	0	0	3	11	0	6	3	0	0	0	0	0	0	0	0	102	100	118	54	42	27	0	0	0	51	61	96	85	74	47	24	8	0	374
RP	Training	DL-Cystathionine	ILRYLPWNYFXEMH-UHFFFAOYSA-N	NC(CCSCC(N)C(O)=O)C(O)=O	0.879659	0.872042	0.00761653	9.76785	9.49833	2	2	0	0	28	14	0	0	7	14	0	7	2	4	1	0	0	0	0	0	0	202.444	148.667	191.333	140.667	60	66.3333	86	115	154	72	84	119	126	108	91	80	71	50	876
RP	Training	GALACTARATE	DSLZVSRJTYRBFB-DUHBMQHGSA-N	O[C@@H]([C@@H](O)[C@H](O)C(O)=O)[C@@H](O)C(O)=O	1.30743	1.31474	0.00731304	9.86531	10.4199	2	0	0	0	24	14	0	0	8	10	0	6	0	8	0	0	0	0	0	0	0	290	199	298	384	320	257	198	121	0	72	87	120	131	114	84	48	21	6	738
RP	Training	3-Methyl-L-histidine	JDHILDINMRGULE-LURJTMIESA-N	CN1C=NC=C1C[C@H](N)C(O)=O	0.667157	0.659877	0.00727974	8.84196	8.9248	1	1	5	5	23	12	0	0	5	11	0	7	3	2	0	0	0	0	0	0	0	184	161	205	133	127	151	99	0	0	67	79	121	116	108	80	49	22	4	538
RP	Training	Norspermidine	OTBHHUPVCYLGQO-UHFFFAOYSA-N	NCCCNCCCN	0.59432	0.587679	0.00664054	5.65685	5.71548	0	3	0	0	26	9	0	0	3	17	0	6	3	0	0	0	0	0	0	0	0	58	44	40	36	36	20	16	12	9	47	58	88	96	80	66	52	40	25	380
RP	Training	3-DEHYDROSHIKIMATE	HFMGXSXAGHUXTI-RXMQYKEDSA-N	C1[C@H](C(=C(C=C1C(=O)O)O)O)O	1.64976	1.65625	0.00648058	8.91091	8.56808	1	0	0	0	20	12	0	0	5	8	0	7	0	5	0	0	0	0	0	0	0	222	181	260	266	203	174	55	0	0	66	79	115	122	89	49	19	5	1	580
RP	Training	Nicotinic acid	PVNIIMVLHYAWGP-UHFFFAOYSA-N	OC(=O)C1=CC=CN=C1	1.43058	1.43659	0.00600352	6.5423	6.2361	1	0	6	6	14	9	0	0	3	5	0	6	1	2	0	0	0	0	0	0	0	154	132	172	134	100	33	0	0	0	45	52	68	63	37	16	5	1	0	398
RP	Training	5-METHYLCYTIDINE	ZAYHVCMSTBRABG-JXOAFFINSA-N	CC1=CN(C(=O)N=C1N)[C@H]2[C@@H]([C@@H]([C@H](O2)CO)O)O	0.842999	0.848866	0.00586715	13.7393	12.6498	0	0	6	6	33	18	0	0	8	15	0	10	3	5	0	0	0	0	0	0	0	304	267	421	472	388	324	222	143	46	109	139	222	238	218	185	137	102	63	842
RP	Training	Hypoxanthine	FDGQSTZJBFJUBT-UHFFFAOYSA-N	O=C1N=CNC2=C1NC=N2	1.20735	1.20228	0.00507125	7.80668	7.34358	0	0	9	10	14	10	0	0	5	4	0	5	4	1	0	0	0	0	0	0	0	184	182	266	209	133	0	0	0	0	56	69	98	82	45	14	2	0	0	444
RP	Training	Histamine	NTYJJOPFIAHURM-UHFFFAOYSA-N	NCCC1=CN=CN1	0.626683	0.631009	0.004326	5.65685	5.80092	0	1	5	5	17	8	0	0	3	9	0	5	3	0	0	0	0	0	0	0	0	92	88	101	42	37	24	0	0	0	43	52	77	65	50	30	15	2	0	336
RP	Training	Histidinol	ZQISRDCJNBUVMM-UHFFFAOYSA-N	NC(CO)CC1=CN=CN1	0.600978	0.596916	0.00406299	7.18046	7.27129	0	1	5	5	21	10	0	0	4	11	0	6	3	1	0	0	0	0	0	0	0	126	109	130	82	79	75	40	0	0	55	67	102	93	85	56	38	11	1	438
RP	Training	GLUCONATE	RGHNJXZEOKUKBD-SQOUGZDYSA-N	OC[C@@H](O)[C@@H](O)[C@H](O)[C@@H](O)C(O)=O	1.13903	1.14298	0.00394833	8.97986	9.60357	1	0	0	0	25	13	0	0	7	12	0	6	0	7	0	0	0	0	0	0	0	242	159	234	320	256	191	122	55	0	68	84	119	131	114	84	51	23	7	676
RP	Training	Uridine monophosphate	DJJCXFVJDGTHFX-XVFCMESISA-N	O[C@H]1[C@@H](O)[C@@H](O[C@@H]1COP(O)(O)=O)N1C=CC(=O)NC1=O	2.33779	2.3411	0.00331438	16.2685	14.2219	2	0	6	6	34	21	0	0	12	13	0	9	2	9	0	1	0	0	0	0	0	411.309	274.222	590.111	509.667	454	456.111	412.556	335.889	185.222	123	153	230	249	230	209	175	129	87	1236
RP	Training	2-Methylalanine	FUOOLUPWFVMBKG-UHFFFAOYSA-N	CC(C)(N)C(O)=O	0.928319	0.931205	0.00288665	4.87657	5.20985	1	1	0	0	16	7	0	0	3	9	0	4	1	2	0	0	0	0	0	0	0	104	80	101	55	0	0	0	0	0	39	39	63	51	40	8	0	0	0	330
RP	Training	Cytidine, 2'-deoxy-	CKTSBUTUHBMZGZ-SHYZEUOFSA-N	NC1=NC(=O)N(C=C1)[C@H]1C[C@H](O)[C@@H](CO)O1	0.806545	0.804277	0.00226835	12.2277	11.027	0	0	6	6	29	16	0	0	7	13	0	9	3	4	0	0	0	0	0	0	0	266	235	352	348	302	199	181	116	41	95	121	189	199	170	139	100	67	43	740
RP	Training	2-Amino-4-(2-amino-3-hydroxyphenyl)-4-oxobutanoicacid	VCKPUUFAIGNJHC-UHFFFAOYSA-N	NC(CC(=O)C1=C(N)C(O)=CC=C1)C(O)=O	1.22853	1.23071	0.0021782	11.8083	11.1384	1	1	6	6	28	16	0	0	6	12	0	10	2	4	0	0	0	0	0	0	0	260	225	305	313	271	253	171	166	88	88	105	154	169	146	122	98	73	41	726
RP	Training	3-(carbamoylamino)propanoic acid	JSJWCHRYRHKBBW-UHFFFAOYSA-N	NC(=O)NCCC(O)=O	1.16911	1.1712	0.0020907	6.09441	6.17209	1	0	0	0	17	9	0	0	5	8	0	4	2	3	0	0	0	0	0	0	0	162	116	130	64	78	80	99	0	0	42	45	61	59	46	30	18	6	2	442
RP	Training	N-(3-Aminopropyl)-4-aminobutylamine	ATHGHQPFGPMSJY-UHFFFAOYSA-N	NCCCCNCCCN	0.590421	0.591837	0.00141618	6.36396	6.25464	0	3	0	0	29	10	0	0	3	19	0	7	3	0	0	0	0	0	0	0	0	62	48	44	40	38	30	20	16	12	53	66	101	112	96	81	67	54	40	418
RP	Training	Octopamine	QHGUCRYDKWKLMG-UHFFFAOYSA-N	NCC(O)C1=CC=C(O)C=C1	0.828812	0.828411	0.00040051	7.95651	7.52178	0	1	6	6	22	11	0	0	3	11	0	8	1	2	0	0	0	0	0	0	0	140	125	161	151	92	61	47	15	0	61	74	108	114	89	64	39	18	6	476
HILIC	Training	TRIGONELLINE	WWNNZCOKKKDOPX-UHFFFAOYSA-N	C[N+]1=CC(=CC=C1)C([O-])=O	8.8633	6.30599	2.55731	7.3588	6.98947	1	1	6	6	17	10	0	0	3	7	0	7	1	2	0	0	0	0	0	0	0	170	138	191	146	110	52	0	0	0	53	61	88	84	63	31	11	0	0	436
HILIC	Training	4-IMIDAZOLEACETATE	PRJKNHOMHKJCEJ-UHFFFAOYSA-N	OC(=O)CC1=CN=CN1	5.93746	4.4531	1.48436	6.58274	6.62158	1	0	5	5	15	9	0	0	4	6	0	5	2	2	0	0	0	0	0	0	0	156	130	155	88	109	88	0	0	0	46	53	76	59	47	21	8	1	0	412
HILIC	Training	N-ACETYL CARNOSINE	BKAYIFDRRZZKNF-VIFPVBQESA-N	CC(=O)NCCC(=O)N[C@@H](CC1=CN=CN1)C(=O)O	8.70309	7.58518	1.11791	13.9415	12.9106	1	0	5	5	35	19	0	0	8	16	0	11	4	4	0	0	0	0	0	0	0	310	256	308	241	308	381	312	183	146	102	121	182	189	184	169	150	119	100	864
HILIC	Training	N,N,N-TRIMETHYLLYSINE	MXNRLFUSFKVQSK-UHFFFAOYSA-O	C[N+](C)(C)CCCCC(C(=O)O)N	11.2066	10.1201	1.08649	9.24977	8.9752	1	2	0	0	34	13	0	0	4	21	0	9	2	2	0	0	0	0	0	0	0	130	103	120	93	56	54	59	65	33	77	87	152	152	163	120	101	88	63	571
HILIC	Training	N-METHYLASPARTATE	HOKKHZGPKSLGJE-GSVOUGTGSA-N	CN[C@H](CC(O)=O)C(O)=O	7.32857	6.3389	0.989672	6.76108	7.23293	2	1	0	0	19	10	0	0	5	9	0	5	1	4	0	0	0	0	0	0	0	184	130	162	137	147	132	0	0	0	49	55	79	81	64	42	15	4	0	494
HILIC	Training	N-METHYL-ALANINE	GDFAOVXKHJXLEI-VKHMYHEASA-N	C[C@@H](C(=O)O)NC	7.87155	6.8892	0.982352	4.53037	5.00409	1	1	0	0	16	7	0	0	3	9	0	4	1	2	0	0	0	0	0	0	0	104	75	90	60	11	0	0	0	0	35	38	55	52	35	20	3	0	0	330
HILIC	Training	PROLINE	ONIBWKKTOPOVIA-UHFFFAOYSA-N	OC(=O)C1CCCN1	7.97023	7.04144	0.928798	5.83519	6.01963	1	1	0	0	17	8	0	0	3	9	0	5	1	2	0	0	0	0	0	0	0	114	90	119	82	44	0	0	0	0	45	57	87	84	43	15	4	0	0	366
HILIC	Training	PYRIDOXAMINE	NHZMQXZHNVQTQA-UHFFFAOYSA-N	CC1=C(O)C(CN)=C(CO)C=N1	9.04015	8.13804	0.902114	8.58274	8.48419	0	1	6	6	24	12	0	0	4	12	0	8	2	2	0	0	0	0	0	0	0	166	151	207	210	146	80	5	0	0	68	82	126	135	116	88	45	19	3	526
HILIC	Training	SPERMIDINE	ATHGHQPFGPMSJY-UHFFFAOYSA-N	NCCCCNCCCN	12.0866	11.2875	0.7991	6.36396	6.25464	0	3	0	0	29	10	0	0	3	19	0	7	3	0	0	0	0	0	0	0	0	62	48	44	40	38	30	20	16	12	53	66	101	112	96	81	67	54	40	418
HILIC	Training	4-GUANIDINOBUTANOATE	TUHVEAJXIMEOSA-UHFFFAOYSA-N	NC(N)=NCCCC(O)=O	4.5905	5.38785	0.797347	6.80152	6.72605	1	3	0	0	21	10	0	0	5	11	0	5	3	2	0	0	0	0	0	0	0	148	114	121	60	62	83	68	66	0	49	53	76	75	64	51	36	27	10	466
HILIC	Training	N1-ACETYLSPERMINE	GUNURVWAJRRUAV-UHFFFAOYSA-N	CC(=O)NCCCNCCCCNCCCN	11.3964	10.6164	0.780099	11.5325	9.6734	0	3	0	0	45	17	0	0	5	28	0	12	4	1	0	0	0	0	0	0	0	150	118	112	88	90	84	82	64	60	92	113	175	195	181	169	154	143	125	720
HILIC	Training	N-METHYLGLUTAMATE	XLBVNMSMFQMKEY-BYPYZUCNSA-N	CN[C@@H](CCC(=O)O)C(=O)O	7.1417	6.4046	0.737096	7.46819	7.78994	2	1	0	0	22	11	0	0	5	11	0	6	1	4	0	0	0	0	0	0	0	188	134	164	122	100	136	132	0	0	55	63	91	98	87	61	37	12	4	532
HILIC	Training	1-METHYL-L-HISTIDINE	BRMWTNUJHUMWMS-LURJTMIESA-N	CN1C=NC(C[C@H](N)C(O)=O)=C1	10.0966	9.36092	0.735712	8.8824	8.73533	1	1	5	5	23	12	0	0	5	11	0	7	3	2	0	0	0	0	0	0	0	184	161	204	132	126	147	95	11	0	67	78	120	109	104	69	53	29	14	538
HILIC	Training	ASPARTYLGLYCOSAMINE	YTTRPBWEMMPYSW-HRRFRDKFSA-N	CC(=O)N[C@@H]1[C@H]([C@@H]([C@H](O[C@H]1NC(=O)C[C@@H](C(=O)O)N)CO)O)O	8.95909	8.2372	0.721887	16.9364	15.5624	1	1	0	0	44	23	0	0	11	21	0	12	3	8	0	0	0	0	0	0	0	396	305	428	517	537	540	390	381	294	131	164	259	304	298	274	244	219	179	1112
HILIC	Training	L-CARNITINE	PHIQHXFUZVPYII-ZCFIWIBFSA-N	C[N+](C)(C)C[C@H](O)CC([O-])=O	7.84828	7.12642	0.721858	7.87599	7.98609	1	1	0	0	26	11	0	0	4	15	0	7	1	3	0	0	0	0	0	0	0	162	107	125	104	128	64	39	0	0	63	68	124	110	133	68	60	18	0	508
HILIC	Training	CITICOLINE	RZZPDXZPRHQOCG-OJAKKHQRSA-N	C[N+](C)(C)CCOP([O-])(=O)OP(O)(=O)OC[C@H]1O[C@H]([C@H](O)[C@@H]1O)N1C=CC(N)=NC1=O	12.025	11.3064	0.718597	23.9752	20.0412	2	1	6	6	57	31	0	0	17	26	0	14	4	11	0	2	0	0	0	0	0	552.617	320.667	867.531	585.778	816.444	619.556	562.778	575.667	469.333	188	225	356	377	389	341	313	284	255	1880
HILIC	Training	HISTIDINE	HNDVDQJCIGZPNO-UHFFFAOYSA-N	NC(CC1=CN=CN1)C(O)=O	9.48263	8.7818	0.700834	8.0659	8.0894	1	1	5	5	20	11	0	0	5	9	0	6	3	2	0	0	0	0	0	0	0	174	149	188	120	117	133	88	0	0	59	70	102	95	82	58	33	10	1	500
HILIC	Training	ASPARAGINE	DCXYFEDJOCDNAF-UHFFFAOYSA-N	NC(CC(N)=O)C(O)=O	7.90527	7.23995	0.665317	6.16336	6.5159	1	1	0	0	17	9	0	0	5	8	0	4	2	3	0	0	0	0	0	0	0	160	115	137	110	107	99	0	0	0	44	48	68	65	48	25	10	2	0	442
HILIC	Training	TRANS-4-HYDROXY-L-PROLINE	PMMYEEVYMWASQN-DMTCNVIQSA-N	O[C@H]1CN[C@@H](C1)C(O)=O	7.90033	7.23601	0.664315	6.65169	6.74143	1	1	0	0	18	9	0	0	4	9	0	5	1	3	0	0	0	0	0	0	0	144	109	146	121	75	55	0	0	0	51	64	99	94	54	21	6	1	0	430
HILIC	Training	CIS-4-HYDROXY-D-PROLINE	PMMYEEVYMWASQN-QWWZWVQMSA-N	O[C@H]1CN[C@H](C1)C(O)=O	7.88001	7.23601	0.643997	6.65169	6.74143	1	1	0	0	18	9	0	0	4	9	0	5	1	3	0	0	0	0	0	0	0	144	109	146	121	75	55	0	0	0	51	64	99	94	54	21	6	1	0	430
HILIC	Training	ASPARTATE	CKLJMWTZIZZHCS-REOHCLBHSA-N	N[C@@H](CC(O)=O)C(O)=O	6.81445	6.19441	0.620046	6.16336	6.5159	2	1	0	0	16	9	0	0	5	7	0	4	1	4	0	0	0	0	0	0	0	176	123	153	116	121	121	0	0	0	43	47	64	62	43	20	6	1	0	456
HILIC	Training	PYRIDOXAL-PHOSPHATE	NGVDGCNFYWLIFO-UHFFFAOYSA-N	CC1=C(O)C(C=O)=C(COP(O)(O)=O)C=N1	7.09731	7.69884	0.601524	11.8879	11.0633	2	0	6	6	26	16	0	0	8	10	0	8	1	6	0	1	0	0	0	0	0	295.309	181.222	413.111	289.222	278.889	246.667	206.333	240.556	16	88	101	144	153	139	119	79	54	30	956
HILIC	Training	CYANOCOBALAMIN	FDJOLVPMNUYSCM-WZHZPDAFSA-LÂ	CC1=CC2=C(C=C1C)N(C=N2)[C@@H]3[C@@H]([C@@H]([C@H](O3)CO)OP(=O)([O-])O[C@H](C)CNC(=O)CC[C@@]4([C@H]([C@@H]5[C@]6([C@@]([C@@H](/C(=C(/C7=N/C(=C\C8=N/C(=C(\C4=N5)/C)/[C@H](C8(C)C)CCC(=O)N)/[C@H]([C@]7(C)CC(=O)N)CCC(=O)N)\C)/[N-]6)CCC(=O)N)(C)CC(=O)N)C)CC(=O)N)C)O.[C-]#N.[Co+3]	10.6993	10.1017	0.597632	70.7449	52.947	3	0	9	10	181	93	0	8	30	88	0	63	14	14	0	1	0	0	0	0	0	1349.43	1186.89	1871.33	1871	2224.11	2907.78	2921.33	3009.78	3076.11	588	748	1319	1617	1992	2215	2424	2690	2685	4892
HILIC	Training	O-ACETYLCARNITINE	RDHQFKQIGNGIED-MRVPVSSYSA-N	CC(=O)O[C@H](CC([O-])=O)C[N+](C)(C)C	7.313	6.73617	0.576824	10.1067	10.091	1	1	0	0	31	14	0	0	5	17	0	9	1	4	0	0	0	0	0	0	0	226	162	189	149	204	184	151	0	0	79	85	152	146	179	124	121	51	27	646
HILIC	Training	PANTOTHENATE	GHOKWGTUZJEAQD-UHFFFAOYSA-N	CC(C)(CO)C(O)C(=O)NCCC(O)=O	1.5825	2.15698	0.574487	10.5528	10.5892	1	0	0	0	32	15	0	0	6	17	0	9	1	5	0	0	0	0	0	0	0	234	169	223	215	181	156	153	125	64	83	97	154	162	162	118	93	80	65	710
HILIC	Training	S-CARBOXYMETHYLCYSTEINE	GBFLZEXEOZUWRN-VKHMYHEASA-N	N[C@@H](CSCC(O)=O)C(O)=O	7.40546	6.83582	0.569635	7.57758	7.63055	2	1	0	0	20	11	0	0	6	9	0	5	1	4	1	0	0	0	0	0	0	180.444	125.667	149.667	81	55.3333	83	121	121	0	53	59	80	75	67	51	37	18	6	750
HILIC	Training	CYTOSINE	OPTASPLRGRRNAP-UHFFFAOYSA-N	NC1=CC=NC(=O)N1	4.86391	4.32342	0.540489	5.87563	5.56604	0	0	6	6	13	8	0	0	4	5	0	4	3	1	0	0	0	0	0	0	0	136	124	162	107	51	0	0	0	0	41	46	63	52	29	10	0	0	0	360
HILIC	Training	DEOXYGUANOSINE-MONOPHOSPHATE	LTFMZDNNPPEQNG-KVQBGUIXSA-N	NC1=NC2=C(N=CN2[C@H]2C[C@H](O)[C@@H](COP(O)(O)=O)O2)C(=O)N1	8.25037	7.72864	0.52173	18.2804	15.5063	2	0	9	10	37	23	0	0	13	14	0	10	5	7	0	1	0	0	0	0	0	427.309	327.222	671.111	546.667	513	439.556	454.778	301.889	258.778	140	174	269	282	266	248	213	174	135	1292
HILIC	Training	ALLOTHREONINE	AYFVYJQAPQTCCC-HSGWWGIINA-N	C[C@H](O)[C@H](N)C(O)=O	7.15169	6.63339	0.518295	5.41582	5.89401	1	1	0	0	17	8	0	0	4	9	0	4	1	3	0	0	0	0	0	0	0	130	92	119	108	66	0	0	0	0	41	46	66	63	44	21	4	0	0	394
HILIC	Training	GLUCOSAMINATE	UFYKDFXCZBTLOO-TXICZTDVSA-N	N[C@H]([C@@H](O)[C@H](O)[C@H](O)CO)C(O)=O	8.11141	7.60816	0.503248	8.97986	9.60357	1	1	0	0	26	13	0	0	7	13	0	6	1	6	0	0	0	0	0	0	0	226	153	220	282	240	177	112	55	0	69	85	123	138	121	91	56	27	8	662
HILIC	Training	3-METHYL-L-HISTIDINE	JDHILDINMRGULE-LURJTMIESA-N	CN1C=NC=C1C[C@H](N)C(O)=O	10.1026	9.6018	0.500778	8.84196	8.9248	1	1	5	5	23	12	0	0	5	11	0	7	3	2	0	0	0	0	0	0	0	184	161	205	133	127	151	99	0	0	67	79	121	116	108	80	49	22	4	538
HILIC	Training	CYTIDINE 2',3'-CYCLIC PHOSPHATE	NMPZCCZXCOMSDQ-ZRTZXPPTSA-N	C1=CN(C(=O)N=C1N)C2[C@H]3[C@@H]([C@H](O2)CO)OP(=O)(O3)O	7.8949	7.41813	0.476773	15.8908	13.806	1	0	6	6	32	20	0	0	11	12	0	9	3	7	0	1	0	0	0	0	0	379.309	274.778	614.333	521.333	458.222	473.667	361.778	294.222	89.6667	124	159	252	268	242	210	159	106	61	1156
HILIC	Training	THREONINE	AYFVYJQAPQTCCC-UHFFFAOYSA-N	CC(O)C(N)C(O)=O	7.10114	6.63339	0.467752	5.41582	5.89401	1	1	0	0	17	8	0	0	4	9	0	4	1	3	0	0	0	0	0	0	0	130	92	119	108	66	0	0	0	0	41	46	66	63	44	21	4	0	0	394
HILIC	Training	CYSTATHIONINE	ILRYLPWNYFXEMH-UHFFFAOYSA-N	NC(CCSCC(N)C(O)=O)C(O)=O	9.49123	9.02746	0.463771	9.76785	9.49833	2	2	0	0	28	14	0	0	7	14	0	7	2	4	1	0	0	0	0	0	0	202.444	148.667	191.333	140.667	60	66.3333	86	115	154	72	84	119	126	108	91	80	71	50	876
HILIC	Training	ANSERINE	MYYIAHXIVFADCU-QMMMGPOBSA-N	CN1C=NC=C1C[C@H](NC(=O)CCN)C(O)=O	10.4102	9.95772	0.45244	12.3775	12.0875	1	1	5	5	33	17	0	0	7	16	0	10	4	3	0	0	0	0	0	0	0	260	222	281	228	279	333	247	133	42	94	113	174	182	181	161	137	105	72	764
HILIC	Training	3,5-DIIODO-L-THYRONINE	ZHSOTLOTTDYIIK-ZDUSSCGKSA-N	N[C@@H](CC1=CC(I)=C(OC2=CC=C(O)C=C2)C(I)=C1)C(O)=O	3.90135	4.3532	0.451854	16.7985	13.8704	1	1	12	12	35	22	0	0	7	13	0	15	1	4	0	0	0	0	0	2	2	310.048	294.244	392.178	353.356	284.824	294.8	258.044	202.667	171.556	123	148	217	233	211	193	168	130	97	6476
HILIC	Training	AICAR	RTRQQBHATOEIAF-UUOKFMHZSA-N	NC(=O)C1=C(N)N(C=N1)[C@@H]1O[C@H](CO)[C@@H](O)[C@H]1O	7.94937	7.50016	0.449213	13.6989	13.1647	0	0	5	5	32	18	0	0	9	14	0	9	4	5	0	0	0	0	0	0	0	312	274	428	485	396	294	244	187	83	108	139	220	226	214	179	136	92	55	854
HILIC	Training	ARGININE	ODKSFYDXXFIFQN-BYPYZUCNSA-N	N[C@@H](CCCNC(N)=N)C(O)=O	9.45224	9.00873	0.443509	8.28468	8.13958	1	4	0	0	26	12	0	0	6	14	0	6	4	2	0	0	0	0	0	0	0	164	131	155	105	70	76	93	93	77	62	71	103	111	99	82	62	45	27	554
HILIC	Training	DIAMINOPIMELATE	GMKMEZVLHJARHF-UHFFFAOYSA-L	C(CC(C(=O)[O-])N)CC(C(=O)[O-])N	9.66227	9.22287	0.439398	9.06074	9.02796	2	2	0	0	25	13	0	0	6	12	0	7	2	4	0	0	0	0	0	0	0	250	166	230	170	89	94	127	182	169	66	78	109	120	105	82	65	40	16	618
HILIC	Training	INOSINE-MONOPHOSPHATE	GRSZFWQUAKGDAV-KQYNXXCUSA-N	C1=NC2=C(C(=O)N1)N=CN2[C@H]3[C@@H]([C@@H]([C@H](O3)COP(=O)(O)O)O)O	7.82056	7.39169	0.428864	18.1995	15.631	2	0	9	10	36	23	0	0	13	13	0	10	4	8	0	1	0	0	0	0	0	441.309	327.222	685.111	611.667	522	506.111	488.556	406.889	231.778	139	176	269	283	268	246	210	169	121	1306
HILIC	Training	HOMOSERINE	UKAUYVFTDYCKQA-VKHMYHEASA-N	N[C@@H](CCO)C(O)=O	7.64518	7.21647	0.428708	5.23748	5.6753	1	1	0	0	17	8	0	0	4	9	0	4	1	3	0	0	0	0	0	0	0	128	85	105	84	57	55	0	0	0	39	45	62	63	44	23	7	1	0	394
HILIC	Training	3,5-DIIODO-L-TYROSINE	NYPYHUZRZVSYKL-ZETCQYMHSA-N	N[C@@H](CC1=CC(I)=C(O)C(I)=C1)C(O)=O	4.18897	4.61242	0.423445	11.1416	10.4041	1	1	6	6	24	15	0	0	6	9	0	9	1	3	0	0	0	0	0	2	2	206.048	180.244	236.178	191.044	139.58	144.933	133.178	82.4222	55	81	96	138	142	121	97	68	38	14	6192
HILIC	Training	STACHYOSE	UQZIYBXSHAGNOE-SWXGLOGKSA-N	[H][C@]1(O[C@]2(CO)O[C@H](CO)[C@@H](O)[C@@H]2O)O[C@H](CO[C@H]2O[C@H](CO[C@H]3O[C@H](CO)[C@@H](O)[C@H](O)[C@H]3O)[C@H](O)[C@H](O)[C@H]2O)[C@H](O)[C@H](O)[C@H]1O	8.28491	7.86802	0.416891	34.5166	27.7013	0	0	0	0	87	45	0	0	21	42	0	24	0	21	0	0	0	0	0	0	0	800	617	1048	1510	1194	1118	1100	1188	1204	282	381	613	719	708	682	686	708	682	2250
HILIC	Training	4-HYDROXY-L-PHENYLGLYCINE	LJCWONGJFPCTTL-ZETCQYMHSA-N	N[C@H](C(O)=O)C1=CC=C(O)C=C1	5.21634	4.80839	0.40795	8.84196	8.31106	1	1	6	6	21	12	0	0	4	9	0	8	1	3	0	0	0	0	0	0	0	188	163	217	201	140	109	79	55	0	65	77	110	115	91	65	34	14	5	538
HILIC	Training	ADP-GLUCOSE	WFPZSXYXPSUOPY-ROYWQJLOSA-N	NC1=C2N=CN([C@@H]3O[C@H](COP(O)(=O)OP(O)(=O)O[C@H]4O[C@H](CO)[C@@H](O)[C@H](O)[C@H]4O)[C@@H](O)[C@H]3O)C2=NC=N1	8.90417	9.30928	0.40511	29.8386	24.247	2	0	9	10	63	38	0	0	22	25	0	16	5	15	0	2	0	0	0	0	0	716.617	486.556	1139.09	1000.56	1160.89	903.333	903.222	943.556	668.889	233	298	460	514	501	471	421	383	341	2256
HILIC	Training	GLUTATHIONE REDUCED	RWSXRVCMGQZWBV-WDSKDSINSA-N	N[C@@H](CCC(=O)N[C@@H](CS)C(=O)NCC(O)=O)C(O)=O	9.34971	8.94511	0.404594	14.1199	13.3951	2	1	0	0	37	20	0	0	10	17	0	10	3	6	1	0	0	0	0	0	0	333.309	254.111	322.667	291.444	273.778	351.556	270.333	192.778	241.889	103	122	175	198	184	168	155	134	113	1164
HILIC	Training	SERINE	MTCFGRXMJLQNBG-UHFFFAOYSA-N	NC(CO)C(O)=O	7.37395	6.97192	0.402036	4.53037	5.00409	1	1	0	0	14	7	0	0	4	7	0	3	1	3	0	0	0	0	0	0	0	124	81	104	90	55	0	0	0	0	33	37	48	44	25	9	1	0	0	356
HILIC	Training	O-PHOSPHOETHANOLAMINE	SUHOOTKUPISOBE-UHFFFAOYSA-N	NCCOP(O)(O)=O	8.84904	8.45824	0.390804	5.4265	5.65522	2	1	0	0	16	8	0	0	6	8	0	2	1	4	0	1	0	0	0	0	0	139.309	34.2222	200.111	51.1111	33.6667	48	0	0	0	40	42	52	50	37	25	12	4	0	610
HILIC	Training	THYROTROPIN RELEASING HORMONE	XNSAINXGIQZQOO-SRVKXCTJSA-N	[H]C(CC1=CN=CN1)(NC(=O)[C@]1([H])CCC(=O)N1)C(=O)N1CCC[C@@]1([H])C(N)=O	8.94064	8.56188	0.378764	20.1437	18.4899	0	0	5	5	48	26	0	0	10	22	0	16	6	4	0	0	0	0	0	0	0	400	361	491	456	514	587	525	510	466	156	201	323	353	327	325	351	341	314	1148
HILIC	Training	2-HYDROXYBUTYRATE	AFENDNXGAFYKQO-UHFFFAOYSA-N	CCC(O)C(O)=O	1.45251	1.82983	0.377318	4.53037	5.00409	1	0	0	0	15	7	0	0	3	8	0	4	0	3	0	0	0	0	0	0	0	116	79	104	86	11	0	0	0	0	34	38	51	48	30	13	3	0	0	344
HILIC	Training	dUMP	JSRLJPSBLDHEIO-SHYZEUOFSA-N	O[C@H]1C[C@@H](O[C@@H]1COP(O)(O)=O)N1C=CC(=O)NC1=O	7.30173	6.92861	0.373121	15.5328	13.3916	2	0	6	6	33	20	0	0	11	13	0	9	2	8	0	1	0	0	0	0	0	381.309	253.222	541.111	405.667	390	356.556	367.778	225.889	185.222	117	144	216	233	209	191	161	118	83	1172
HILIC	Training	1-METHYLADENOSINE	GFYLSDSUCHVORB-IOSLPCCCSA-N	CN1C=NC2=C(N=CN2[C@@H]2O[C@H](CO)[C@@H](O)[C@H]2O)C1=N	7.25271	6.88076	0.371948	15.6704	13.9777	0	0	9	10	35	20	0	0	9	15	0	11	5	4	0	0	0	0	0	0	0	334	317	504	567	449	351	294	227	109	125	163	263	274	256	217	172	132	92	912
HILIC	Training	HISTAMINE	NTYJJOPFIAHURM-UHFFFAOYSA-N	NCCC1=CN=CN1	9.49194	9.13107	0.36087	5.65685	5.80092	0	1	5	5	17	8	0	0	3	9	0	5	3	0	0	0	0	0	0	0	0	92	88	101	42	37	24	0	0	0	43	52	77	65	50	30	15	2	0	336
HILIC	Training	XANTHOSINE-MONOPHOSPHATE	DCTLYFZHFGENCW-UUOKFMHZSA-N	O[C@@H]1[C@@H](COP(O)(O)=O)O[C@H]([C@@H]1O)N1C=NC2=C1NC(=O)NC2=O	7.58109	7.22527	0.355821	19.016	16.3355	2	0	9	10	37	24	0	0	14	13	0	10	4	9	0	1	0	0	0	0	0	475.309	352.222	728.111	659.667	608	570.111	546.556	473.889	279.222	145	183	282	299	286	261	226	181	131	1370
HILIC	Training	CARNOSINE	CQOVPNPJLQNMDC-ZETCQYMHSA-N	NCCC(=O)N[C@@H](CC1=CN=CN1)C(O)=O	9.8647	9.51406	0.35065	11.6014	11.2804	1	1	5	5	30	16	0	0	7	14	0	9	4	3	0	0	0	0	0	0	0	250	210	264	215	268	310	224	123	37	86	104	155	161	154	137	115	83	57	726
HILIC	Training	METHYL 4-AMINOBUTYRATE	KVQGGLZHHFGHPU-UHFFFAOYSA-N	COC(=O)CCCN	5.20731	5.55253	0.345222	5.05914	5.4365	0	1	0	0	19	8	0	0	3	11	0	5	1	2	0	0	0	0	0	0	0	110	76	82	46	38	38	3	0	0	39	44	64	64	48	35	21	11	6	368
HILIC	Training	GLYCEROL 3-PHOSPHATE	AWUCVROLDVIAJX-UHFFFAOYSA-N	OCC(O)COP(O)(O)=O	7.53828	7.19586	0.342417	6.95011	7.14154	2	0	0	0	19	10	0	0	7	9	0	3	0	6	0	1	0	0	0	0	0	189.309	61.2222	239.111	110.667	81.8889	114.778	80	0	0	51	56	72	72	59	43	24	11	2	726
HILIC	Training	D-ORNITHINE	AHLPHDHHMVZTML-SCSAIBSYSA-N	NCCC[C@@H](N)C(O)=O	9.63479	9.29461	0.340185	5.94458	6.28759	1	2	0	0	21	9	0	0	4	12	0	5	2	2	0	0	0	0	0	0	0	116	85	105	81	45	43	33	0	0	46	54	78	84	67	47	26	11	2	418
HILIC	Training	L-ORNITHINE	AHLPHDHHMVZTML-BYPYZUCNSA-N	NCCC[C@H](N)C(O)=O	9.62215	9.29461	0.327541	5.94458	6.28759	1	2	0	0	21	9	0	0	4	12	0	5	2	2	0	0	0	0	0	0	0	116	85	105	81	45	43	33	0	0	46	54	78	84	67	47	26	11	2	418
HILIC	Training	PALMITOYLCARNITINE	XOMRRQXKHMYMOC-UHFFFAOYSA-N	CCCCCCCCCCCCCCCC(=O)OC(CC([O-])=O)C[N+](C)(C)C	3.83815	3.51441	0.323739	19.8968	15.8918	1	1	0	0	73	28	0	0	5	45	0	23	1	4	0	0	0	0	0	0	0	282	220	259	230	288	276	263	124	120	163	198	334	372	403	352	353	309	284	1178
HILIC	Training	BETA-NICOTINAMIDE ADENINE DINUCLEOTIDE	BAWFJGJZGIEFAR-NNYOXOHSSA-N	NC(=O)C1=C[N+](=CC=C1)[C@@H]1O[C@H](COP([O-])(=O)OP(O)(=O)OC[C@H]2O[C@H]([C@H](O)[C@@H]2O)N2C=NC3=C2N=CN=C3N)[C@@H](O)[C@H]1O	10.1577	9.83783	0.319845	34.8572	26.9685	2	1	15	16	71	44	0	0	23	27	0	21	7	14	0	2	0	0	0	0	0	810.617	577.667	1283.53	1071.33	1210.22	1051.56	1060.56	1107.44	899.222	269	342	527	581	574	559	516	468	415	2472
HILIC	Training	PHOSPHOCREATINE	DRBBFCLWYRJSJZ-UHFFFAOYSA-N	CN(CC(O)=O)C(=N)NP(O)(O)=O	8.35823	8.04122	0.317008	9.35916	9.44923	3	3	0	0	23	13	0	0	9	10	0	4	3	5	0	1	0	0	0	0	0	241.309	130.111	293.222	168	232.667	138.222	70.1111	176	0	68	72	103	102	96	84	50	28	7	846
HILIC	Training	GUANIDINOACETATE	BPMFZUMJYQTVII-UHFFFAOYSA-N	C(C(=O)O)N=C(N)N	5.82178	6.13774	0.315957	5.38731	5.58056	1	3	0	0	15	8	0	0	5	7	0	3	3	2	0	0	0	0	0	0	0	140	106	119	83	68	66	0	0	0	37	37	50	42	32	27	10	4	0	390
HILIC	Training	HYPOXANTHINE	FDGQSTZJBFJUBT-UHFFFAOYSA-N	O=C1N=CNC2=C1NC=N2	2.80532	2.49349	0.311828	7.80668	7.34358	0	0	9	10	14	10	0	0	5	4	0	5	4	1	0	0	0	0	0	0	0	184	182	266	209	133	0	0	0	0	56	69	98	82	45	14	2	0	0	444
HILIC	Training	ADENOSINE	OIRDTQYFTABQOQ-KQYNXXCUSA-N	NC1=NC=NC2=C1N=CN2[C@@H]1O[C@H](CO)[C@@H](O)[C@H]1O	3.25272	3.55711	0.304389	14.8943	13.3364	0	0	9	10	32	19	0	0	9	13	0	10	5	4	0	0	0	0	0	0	0	326	308	488	542	427	340	282	207	91	117	153	243	251	231	198	151	112	68	874
HILIC	Training	OPHTHALMATE	JCMUOFQHZLPHQP-BQBZGAKWSA-M	CC[C@@H](C(=O)NCC(=O)[O-])NC(=O)CC[C@@H](C(=O)[O-])[NH3+]	7.84235	8.14413	0.301782	14.1199	13.3951	2	1	0	0	38	20	0	0	9	18	0	11	3	6	0	0	0	0	0	0	0	374	265	346	283	284	362	299	203	251	104	123	181	207	194	177	161	148	122	945
HILIC	Training	N,N-DIMETHYLARGININE	YDGMGEXADBMOMJ-LURJTMIESA-N	CN(C)C(=NCCC[C@@H](C(=O)O)N)N	9.94727	9.653	0.294264	9.76785	9.49833	1	4	0	0	32	14	0	0	6	18	0	8	4	2	0	0	0	0	0	0	0	184	151	181	125	79	89	111	106	102	76	86	132	140	131	113	95	80	69	630
HILIC	Training	TYROSINE	OUYCCCASQSFEME-QMMMGPOBSA-N	N[C@@H](CC1=CC=C(O)C=C1)C(O)=O	5.522	5.81225	0.29025	9.58951	8.78803	1	1	6	6	24	13	0	0	4	11	0	9	1	3	0	0	0	0	0	0	0	192	165	209	177	132	130	109	79	55	71	84	123	130	109	87	60	36	14	576
HILIC	Training	PYRIDOXINE	LXNHXLLTXMVWPM-UHFFFAOYSA-N	CC1=C(O)C(CO)=C(CO)C=N1	4.49964	4.78933	0.289686	8.58274	8.48419	0	0	6	6	23	12	0	0	4	11	0	8	1	3	0	0	0	0	0	0	0	182	155	215	226	174	102	5	0	0	67	81	123	130	110	80	37	15	3	540
HILIC	Training	PURINE	KDCGOANMDULRCW-UHFFFAOYSA-N	N1C=NC2=CN=CN=C12	3.03469	2.75557	0.279114	7.03063	6.54761	0	0	9	10	13	9	0	0	4	4	0	5	4	0	0	0	0	0	0	0	0	150	156	213	145	59	0	0	0	0	50	61	86	66	36	13	1	0	0	380
HILIC	Training	QUINATE	XHKUDCCTVQUHJQ-LCYSNFERSA-N	OC[C@@H](O)[C@@H](O)[C@H](O)[C@@H](O)C(O)=O.[H][C@@]1(C[C@@H]2CC[N@]1C[C@@H]2C=C)[C@@H](O)C1=CC=NC2=C1C=C(OC)C=C2	2.91628	2.63749	0.27879	27.9385	24.4552	1	1	10	11	73	37	0	2	11	36	0	26	2	9	0	0	0	0	0	0	0	528	457	659	780	658	574	445	302	174	224	291	469	553	509	447	373	308	243	1646
HILIC	Training	TREHALOSE-6-PHOSPHATE	LABSPYBHMPDTEL-LIZSDCNHSA-N	C([C@@H]1[C@H]([C@@H]([C@H]([C@H](O1)O[C@@H]2[C@@H]([C@H]([C@@H]([C@H](O2)COP(=O)(O)O)O)O)O)O)O)O)O	8.38182	8.11585	0.265973	20.6086	17.7444	2	0	0	0	50	27	0	0	15	23	0	12	0	14	0	1	0	0	0	0	0	503.309	316.222	692.111	774.667	643	642.111	602.778	637.444	464	163	211	325	383	368	345	327	308	268	1576
HILIC	Training	N-FORMYLGLYCINE	UGJBHEZMOKVTIM-UHFFFAOYSA-N	OC(=O)CNC=O	1.78529	2.05032	0.265036	4.46142	4.73671	1	0	0	0	12	7	0	0	4	5	0	3	1	3	0	0	0	0	0	0	0	142	90	98	68	57	66	0	0	0	29	31	38	32	20	7	2	0	0	354
HILIC	Training	Rebaudioside C	QSRAJVGDWKFOGU-WBXIDTKBSA-N	[H][C@@]12CC[C@@]3(C[C@]1(CC3=C)CC[C@]1([H])[C@@](C)(CCC[C@@]21C)C(=O)O[C@@H]1O[C@H](CO)[C@@H](O)[C@H](O)[C@H]1O)O[C@@H]1O[C@H](CO)[C@@H](O)[C@H](O[C@@H]2O[C@H](CO)[C@@H](O)[C@H](O)[C@H]2O)[C@H]1O[C@@H]1O[C@@H](C)[C@H](O)[C@@H](O)[C@H]1O	4.4595	4.19491	0.264594	52.342	38.3084	0	0	0	0	136	66	1	2	22	70	0	44	0	22	0	0	0	0	0	0	0	998	857	1436	1959	1737	1741	1825	1958	1990	448	613	1073	1361	1470	1475	1552	1587	1689	3062
HILIC	Training	METHYLGUANIDINE	CHJJGSNFBQVOTG-UHFFFAOYSA-N	CNC(N)=N	5.05604	5.31731	0.261269	3.04721	3.30518	0	3	0	0	12	5	0	0	3	7	0	2	3	0	0	0	0	0	0	0	0	58	48	44	7	0	0	0	0	0	23	22	31	25	14	9	0	0	0	226
HILIC	Training	GUANOSINE DIPHOSPHATE MANNOSE	MVMSCBBUIHUTGJ-GDJBGNAASA-N	NC1=NC(=O)C2=C(N1)N(C=N2)[C@@H]1O[C@H](COP(O)(=O)OP(O)(=O)O[C@H]2O[C@H](CO)[C@@H](O)[C@H](O)[C@@H]2O)[C@@H](O)[C@H]1O	8.77451	9.03144	0.256924	30.655	24.9122	2	0	9	10	64	39	0	0	23	25	0	16	5	16	0	2	0	0	0	0	0	750.617	512.556	1187.09	1060.56	1240.89	943.333	961.222	1010.56	716.333	239	305	472	528	518	484	443	397	351	2320
HILIC	Training	SEROTONIN	QZAYGJVTTNCVMB-UHFFFAOYSA-N	NCCC1=CNC2=CC=C(O)C=C12	4.40123	4.65106	0.249828	9.928	9.09695	0	1	9	10	25	13	0	0	3	12	0	10	2	1	0	0	0	0	0	0	0	158	167	227	190	146	98	37	24	0	78	98	154	157	135	99	64	36	14	534
HILIC	Training	TRYPTOPHAN	QIVBCDIJIAJPQS-UHFFFAOYSA-N	NC(CC1=CNC2=CC=CC=C12)C(O)=O	4.85073	4.60094	0.24979	11.5206	10.4647	1	1	9	10	27	15	0	0	4	12	0	11	2	2	0	0	0	0	0	0	0	208	202	277	225	180	178	172	87	33	88	110	169	177	158	125	92	57	27	634
HILIC	Training	QUINOLINATE	GJAWHXHKYYXBSV-UHFFFAOYSA-N	C1=CC(=C(N=C1)C(=O)O)C(=O)O	0.659117	0.901375	0.242258	8.80152	8.51943	2	0	6	6	17	12	0	0	5	5	0	7	1	4	0	0	0	0	0	0	0	238	201	292	287	266	187	0	0	0	61	71	95	97	70	39	15	3	0	562
HILIC	Training	GALACTOSE 1-PHOSPHATE	HXXFSFRBOHSIMQ-FPRJBGLDSA-N	OC[C@H]1O[C@H](OP(O)(O)=O)[C@H](O)[C@@H](O)[C@H]1O	8.00577	7.76607	0.239701	11.9569	11.3893	2	0	0	0	29	16	0	0	10	13	0	6	0	9	0	1	0	0	0	0	0	307.309	163.222	431.667	392	366.111	291.556	190.556	160	0	93	116	173	197	176	139	92	50	19	1030
HILIC	Training	GALACTURONATE	AEMOLEFTQBMNLQ-BKBMJHBISA-N	[C@@H]1([C@H]([C@H](O[C@@H]([C@@H]1O)O)C(=O)O)O)O	2.87464	2.63914	0.235506	9.64653	9.44597	1	0	0	0	23	13	0	0	7	10	0	6	0	7	0	0	0	0	0	0	0	258	188	306	404	298	188	55	0	0	74	95	143	155	118	66	26	7	1	674
HILIC	Training	INOSINE	UGQMRVRMYYASKQ-KQYNXXCUSA-N	OC[C@H]1O[C@H]([C@H](O)[C@@H]1O)N1C=NC2=C1NC=NC2=O	2.2246	2.45806	0.233455	14.8943	13.3364	0	0	9	10	31	19	0	0	9	12	0	10	4	5	0	0	0	0	0	0	0	344	313	501	563	451	338	302	235	112	116	153	241	250	227	190	151	106	56	888
HILIC	Training	4,6-DIHYDROXYQUINOLINE	XFALURCRIGINGT-UHFFFAOYSA-N	OC1=CC2=C(NC=CC2=O)C=C1	2.1515	1.9207	0.230808	9.33029	8.08176	0	0	10	11	19	12	0	0	3	7	0	9	1	2	0	0	0	0	0	0	0	186	182	249	242	173	104	15	0	0	69	85	126	129	91	52	20	6	1	508
HILIC	Training	CREATININE	DDRJAANPRJIHGJ-UHFFFAOYSA-N	CN1CC(=O)NC1=N	4.60736	4.83186	0.224499	5.94458	6.06845	0	3	0	0	15	8	0	0	4	7	0	4	3	1	0	0	0	0	0	0	0	130	115	150	90	30	0	0	0	0	45	52	82	58	38	12	0	0	0	362
HILIC	Training	FRUCTOSE 6-PHOSPHATE	GSXOAOHZAIYLCY-HSUXUTPPSA-N	OCC(=O)[C@@H](O)[C@H](O)[C@H](O)COP(O)(O)=O	7.54205	7.76205	0.220002	11.3996	11.4543	2	0	0	0	29	16	0	0	10	13	0	6	0	9	0	1	0	0	0	0	0	309.309	147.222	373.111	318.667	267.444	282.444	216	178.444	130.778	85	100	137	151	140	122	93	66	41	1030
HILIC	Training	3-NITRO-L-TYROSINE	FBTSQILOGYXGMD-LURJTMIESA-N	N[C@@H](CC1=CC(=C(O)C=C1)[N+]([O-])=O)C(O)=O	5.20952	5.42783	0.218306	11.8487	10.9482	1	1	6	6	26	16	0	0	7	10	0	9	2	5	0	0	0	0	0	0	0	300	240	343	321	311	214	187	214	198	86	102	147	160	141	116	86	55	24	752
HILIC	Training	SUCCINATE	KDYFGRWQOYBRFD-UHFFFAOYSA-L	[O-]C(=O)CCC([O-])=O	2.1128	1.89581	0.216991	5.38731	5.58056	2	0	0	0	12	8	0	0	4	4	0	4	0	4	0	0	0	0	0	0	0	210	124	152	68	104	169	0	0	0	34	36	44	41	20	4	0	0	0	404
HILIC	Training	N-ACETYLPUTRESCINE	KLZGKIDSEJWEDW-UHFFFAOYSA-N	CC(=O)NCCCCN	7.88375	7.67378	0.209968	5.87563	5.94378	0	1	0	0	23	9	0	0	3	14	0	6	2	1	0	0	0	0	0	0	0	94	70	64	40	36	34	26	21	0	46	53	81	83	69	56	40	26	13	392
HILIC	Training	MELATONIN	DRLFMBDRBRZALE-UHFFFAOYSA-N	COC1=CC2=C(NC=C2CCNC(C)=O)C=C1	1.49265	1.69971	0.207061	12.8658	11.2443	0	0	9	10	33	17	0	0	4	16	0	13	2	2	0	0	0	0	0	0	0	230	223	281	229	198	182	148	143	89	100	122	194	201	186	166	139	107	84	710
HILIC	Training	GAMMA-AMINOBUTYRATE	BTCSSZJGUNDROE-UHFFFAOYSA-N	NCCCC(O)=O	5.60153	5.80786	0.20633	4.46142	4.73671	1	1	0	0	16	7	0	0	3	9	0	4	1	2	0	0	0	0	0	0	0	98	66	70	36	34	33	0	0	0	33	37	52	51	35	20	7	2	0	330
HILIC	Training	ADENOSINE-MONOPHOSPHATE	UDMBCSSLTHHNCD-KQYNXXCUSA-N	NC1=NC=NC2=C1N=CN2[C@@H]1O[C@H](COP(O)(O)=O)[C@@H](O)[C@H]1O	8.36411	8.15785	0.206265	18.1995	15.631	2	0	9	10	37	23	0	0	13	14	0	10	5	7	0	1	0	0	0	0	0	423.309	322.222	673.111	584.667	491	500.111	470.556	384.889	217.778	140	176	271	286	277	257	214	175	129	1292
HILIC	Training	2-AMINOPHENOL	CDAWCLOXVUBKRW-UHFFFAOYSA-N	NC1=C(O)C=CC=C1	1.48028	1.66884	0.188562	5.83519	5.60621	0	0	6	6	15	8	0	0	2	7	0	6	1	1	0	0	0	0	0	0	0	102	99	122	96	24	0	0	0	0	43	50	70	65	38	17	3	0	0	336
HILIC	Training	PHENYLALANINE	COLNVLDHVKWLRT-UHFFFAOYSA-N	NC(CC1=CC=CC=C1)C(O)=O	5.28361	5.09758	0.186024	8.77301	8.18202	1	1	6	6	23	12	0	0	3	11	0	9	1	2	0	0	0	0	0	0	0	160	139	173	143	110	117	87	33	0	65	78	114	121	101	77	53	27	8	512
HILIC	Training	N-ACETYLALANINE	KTHDTJVBEPMMGL-VKHMYHEASA-N	C[C@H](NC(C)=O)C(O)=O	1.72428	1.9095	0.185229	6.16336	6.5159	1	0	0	0	18	9	0	0	4	9	0	5	1	3	0	0	0	0	0	0	0	156	115	133	96	79	77	0	0	0	45	48	71	67	52	32	17	3	0	430
HILIC	Training	HISTIDINOL	ZQISRDCJNBUVMM-UHFFFAOYSA-N	NC(CO)CC1=CN=CN1	9.37185	9.18724	0.184613	7.18046	7.27129	0	1	5	5	21	10	0	0	4	11	0	6	3	1	0	0	0	0	0	0	0	126	109	130	82	79	75	40	0	0	55	67	102	93	85	56	38	11	1	438
HILIC	Training	Cyclamic acid	HCAJEUSONLESMK-UHFFFAOYSA-N	OS(=O)(=O)NC1CCCCC1	1.827	1.65024	0.176757	8.25493	7.63495	1	0	0	0	24	11	0	0	5	13	0	6	1	3	1	0	0	0	0	0	0	142.444	54	210	83.6667	78.6667	69.3333	34	0	0	65	80	123	139	115	73	36	12	2	726
HILIC	Training	TYRAMINE	DZGWFCGJZKJUFP-UHFFFAOYSA-N	NCCC1=CC=C(O)C=C1	4.42907	4.60049	0.171416	7.18046	6.67404	0	1	6	6	21	10	0	0	2	11	0	8	1	1	0	0	0	0	0	0	0	110	104	122	100	58	36	22	15	0	55	66	98	100	77	55	33	17	5	412
HILIC	Training	AMINOADIPATE	OYIFNHCXNCRBQI-BYPYZUCNSA-N	C(C[C@@H](C(=O)O)N)CC(=O)O	6.32293	6.15594	0.166988	7.57758	7.63055	2	1	0	0	22	11	0	0	5	11	0	6	1	4	0	0	0	0	0	0	0	184	131	159	105	70	83	121	121	0	55	63	89	95	81	61	39	18	6	532
HILIC	Training	HOMOCYSTEINE THIOLACTONE	KIWQWJKWBHZMDT-UHFFFAOYSA-N	NC1CCSC1=O	4.94158	4.77819	0.163389	5.12809	5.32084	0	1	0	0	14	7	0	0	3	7	0	4	1	1	1	0	0	0	0	0	0	78.4444	59	65.3333	50	0	0	0	0	0	39	48	71	56	22	4	0	0	0	520
HILIC	Training	METHYL VANILLATE	BVWTXUYLKBHMOX-UHFFFAOYSA-N	COC(=O)C1=CC(OC)=C(O)C=C1	1.32778	1.48892	0.16114	9.33029	8.9493	0	0	6	6	23	13	0	0	4	10	0	9	0	4	0	0	0	0	0	0	0	226	193	266	256	180	154	82	6	0	70	81	118	120	103	76	58	35	10	590
HILIC	Training	METHYLMALONATE	ZIYVHBGGAOATLY-UHFFFAOYSA-N	CC(C(O)=O)C(O)=O	1.46267	1.62301	0.160343	5.41582	5.89401	2	0	0	0	14	8	0	0	4	6	0	4	0	4	0	0	0	0	0	0	0	164	115	150	110	121	0	0	0	0	38	41	54	49	26	10	1	0	0	406
HILIC	Training	GLUTARYLCARNITINE	NXJAXUYOQLTISD-SECBINFHSA-N	C[N+](C)(C)C[C@@H](CC([O-])=O)OC(=O)CCCC(O)=O	5.82045	5.66237	0.158088	13.7516	12.8883	2	1	0	0	40	19	0	0	7	21	0	12	1	6	0	0	0	0	0	0	0	314	226	273	214	276	298	335	97	108	105	118	198	203	236	181	183	143	124	886
HILIC	Training	GUANOSINE MONOPHOSPHATE	RQFCJASXJCIDSX-UUOKFMHZSA-N	NC1=NC2=C(N=CN2[C@@H]2O[C@H](COP(O)(O)=O)[C@@H](O)[C@H]2O)C(=O)N1	7.98892	7.83096	0.157954	19.016	16.3355	2	0	9	10	38	24	0	0	14	14	0	10	5	8	0	1	0	0	0	0	0	457.309	348.222	720.111	650.667	578	548.111	526.556	446.889	258.778	146	183	283	298	289	267	232	189	142	1356
HILIC	Training	N8-ACETYLSPERMIDINE	FONIWJIDLJEJTL-UHFFFAOYSA-N	CC(=O)NCCCCNCCCN	9.94535	9.78767	0.15768	8.70406	7.96833	0	2	0	0	34	13	0	0	4	21	0	9	3	1	0	0	0	0	0	0	0	122	94	88	64	62	56	52	54	36	69	83	128	139	125	113	98	84	70	556
HILIC	Training	INDOLE-3-ETHANOL	MBBOMCVGYCRMEA-UHFFFAOYSA-N	OCCC1=CNC2=CC=CC=C12	1.35476	1.51211	0.157346	9.11151	8.39091	0	0	9	10	23	12	0	0	2	11	0	10	1	1	0	0	0	0	0	0	0	142	145	194	155	111	73	36	15	0	71	91	141	142	117	81	47	22	7	484
HILIC	Training	BETA-GLYCEROPHOSPHATE	DHCLVCXQIBBOPH-UHFFFAOYSA-N	OCC(CO)OP(O)(O)=O	7.2436	7.08787	0.155737	6.84072	7.27129	2	0	0	0	19	10	0	0	7	9	0	3	0	6	0	1	0	0	0	0	0	189.309	62.2222	240.667	130.222	94.5556	160	0	0	0	51	57	75	77	65	42	19	4	0	726
HILIC	Training	N-ACETYLSERINE	JJIHLJJYMXLCOY-BYPYZUCNSA-N	CC(=O)N[C@@H](CO)C(O)=O	2.12734	2.28294	0.1556	6.76108	7.23293	1	0	0	0	19	10	0	0	5	9	0	5	1	4	0	0	0	0	0	0	0	184	128	156	151	161	112	0	0	0	49	55	79	78	61	41	20	6	0	494
HILIC	Training	GALACTITOL	FBPFZTCFMRRESA-GUCUJZIJNA-N	OC[C@H](O)[C@@H](O)[C@@H](O)[C@H](O)CO	3.72183	3.87442	0.152591	8.09441	8.78007	0	0	0	0	26	12	0	0	6	14	0	6	0	6	0	0	0	0	0	0	0	194	119	170	256	192	129	70	25	0	64	81	118	131	114	85	52	26	8	614
HILIC	Training	5-HYDROXYTRYPTOPHAN	LDCYZAJDBXYCGN-UHFFFAOYSA-N	NC(CC1=CNC2=CC=C(O)C=C12)C(O)=O	5.32829	5.1758	0.152485	12.3371	11.1535	1	1	9	10	28	16	0	0	5	12	0	11	2	3	0	0	0	0	0	0	0	240	228	314	268	229	226	194	133	88	94	116	179	188	171	139	103	68	33	698
HILIC	Training	GLUTARATE	JFCQEDHGNNZCLN-UHFFFAOYSA-N	OC(=O)CCCC(O)=O	1.41776	1.56774	0.149983	6.09441	6.17209	2	0	0	0	17	9	0	0	4	8	0	5	0	4	0	0	0	0	0	0	0	166	112	124	60	60	88	121	0	0	42	46	63	62	49	28	14	4	1	444
HILIC	Training	N-ACETYLGLYCINE	OKJIRPAQVSHGFK-UHFFFAOYSA-N	CC(=O)NCC(O)=O	1.84689	1.99572	0.148831	5.38731	5.58056	1	0	0	0	15	8	0	0	4	7	0	4	1	3	0	0	0	0	0	0	0	150	104	110	74	72	77	0	0	0	37	38	53	46	31	23	8	3	0	392
HILIC	Training	CREATINE	CVSVTCORWBXHQV-UHFFFAOYSA-N	CN(CC(O)=O)C(N)=N	6.53689	6.3884	0.148499	6.16336	6.5159	1	3	0	0	18	9	0	0	5	9	0	4	3	2	0	0	0	0	0	0	0	148	115	133	96	83	77	0	0	0	45	47	70	66	55	38	11	3	0	428
HILIC	Training	TREHALOSE	HDTRYLNUVZCQOY-LIZSDCNHSA-N	[H][C@]1(O[C@H]2O[C@H](CO)[C@@H](O)[C@H](O)[C@H]2O)O[C@H](CO)[C@@H](O)[C@H](O)[C@H]1O	5.62501	5.47686	0.148155	17.3034	15.39	0	0	0	0	45	23	0	0	11	22	0	12	0	11	0	0	0	0	0	0	0	406	302	507	732	579	478	411	400	320	140	188	297	348	322	284	258	240	203	1158
HILIC	Training	URIDINE MONOPHOSPHATE	DJJCXFVJDGTHFX-XVFCMESISA-N	O[C@H]1[C@@H](O)[C@@H](O[C@@H]1COP(O)(O)=O)N1C=CC(=O)NC1=O	7.27045	7.12413	0.146313	16.2685	14.2219	2	0	6	6	34	21	0	0	12	13	0	9	2	9	0	1	0	0	0	0	0	411.309	274.222	590.111	509.667	454	456.111	412.556	335.889	185.222	123	153	230	249	230	209	175	129	87	1236
HILIC	Training	URIDINE	DRTQHJPVMGBUCF-XVFCMESISA-N	OC[C@H]1O[C@H]([C@H](O)[C@@H]1O)N1C=CC(=O)NC1=O	1.9907	2.13587	0.145166	12.9633	11.8712	0	0	6	6	29	17	0	0	8	12	0	9	2	6	0	0	0	0	0	0	0	314	260	405	467	390	296	224	159	62	100	130	202	214	184	150	112	68	32	818
HILIC	Training	DEOXYADENOSINE	OLXZPDWKRNYJJZ-RRKCRQDMSA-N	NC1=C2N=CN([C@H]3C[C@H](O)[C@@H](CO)O3)C2=NC=N1	3.49529	3.63907	0.143783	14.1587	12.4999	0	0	9	10	31	18	0	0	8	13	0	10	5	3	0	0	0	0	0	0	0	296	287	439	438	363	238	239	167	91	111	144	229	235	209	183	136	104	64	810
HILIC	Training	3-HYDROXYANTHRANILATE	WJXSWCUQABXPFS-UHFFFAOYSA-N	NC1=C(C=CC=C1O)C(O)=O	1.34087	1.46841	0.127536	8.09441	7.86119	1	0	6	6	18	11	0	0	4	7	0	7	1	3	0	0	0	0	0	0	0	186	166	234	221	166	88	0	0	0	59	69	97	99	71	40	13	2	0	500
HILIC	Training	N6-(DELTA2-ISOPENTENYL)-ADENINE	HYVABZIGRDEKCD-UHFFFAOYSA-N	CC(=CCNC1=NC=NC2=C1NC=N2)C	2.3263	2.45356	0.127254	11.4516	10.1793	0	0	9	10	28	15	0	0	5	13	0	10	5	0	0	0	0	0	0	0	0	204	215	297	248	186	103	101	74	26	87	104	162	152	138	116	99	80	62	618
HILIC	Training	FOLATE	OVBPIULPVIDEAO-LBPRGKRZSA-N	C1=CC(=CC=C1C(=O)N[C@@H](CCC(=O)O)C(=O)O)NCC2=CN=C3C(=N2)C(=O)NC(=N3)N	2.71621	2.58902	0.127194	24.6456	18.0744	2	0	16	17	51	32	0	0	13	19	0	19	7	6	0	0	0	0	0	0	0	552	511	718	713	658	636	609	500	446	181	220	326	362	335	311	284	265	240	1430
HILIC	Training	3-AMINO-4-HYDROXYBENZOATE	MRBKRZAPGUCWOS-UHFFFAOYSA-M	C1=CC(=C(C=C1C(=O)O)N)[O-]	1.42884	1.5502	0.121353	8.13485	7.73189	2	0	6	6	17	11	0	0	4	6	0	7	1	3	0	0	0	0	0	0	0	210	173	241	215	142	105	77	0	0	58	67	92	91	63	34	13	3	0	499
HILIC	Training	URIDINE DIPHOSPHATE GLUCURONIC ACID	HDYANYHVCAPMJV-LXQIFKJMSA-N	O[C@@H]1[C@@H](COP(O)(=O)OP(O)(=O)O[C@H]2O[C@@H]([C@@H](O)[C@H](O)[C@H]2O)C(O)=O)O[C@H]([C@@H]1O)N1C=CC(=O)NC1=O	8.06778	8.18849	0.120709	28.7929	23.6744	3	0	6	6	59	37	0	0	22	22	0	15	2	18	0	2	0	0	0	0	0	752.617	478.556	1122.09	1001.56	1217.89	954.444	912.556	997.667	673.667	220	278	421	478	455	421	380	337	298	2262
HILIC	Training	URIDINE DIPHOSPHATE-N-ACETYLGLUCOSAMINE	LFTYTUAZOPRMMI-UBDZBXRQSA-N	CC(=O)N[C@@H]1[C@@H](O)[C@H](O)[C@@H](CO)O[C@H]1OP(O)(=O)OP(O)(=O)OC[C@H]1O[C@H]([C@H](O)[C@@H]1O)N1C=CC(=O)NC1=O	8.4332	8.55262	0.119426	30.1382	24.7752	2	0	6	6	66	39	0	0	22	27	0	17	3	17	0	2	0	0	0	0	0	748.617	479.556	1096.09	950.556	1237.33	1014.56	975.556	1032.78	741.222	233	294	455	525	520	502	464	412	357	2324
HILIC	Training	GLUCOSE 1-PHOSPHATE	HXXFSFRBOHSIMQ-VFUOTHLCSA-N	OC[C@H]1O[C@H](OP(O)(O)=O)[C@H](O)[C@@H](O)[C@@H]1O	7.88246	7.76607	0.116396	11.9569	11.3893	2	0	0	0	29	16	0	0	10	13	0	6	0	9	0	1	0	0	0	0	0	307.309	163.222	431.667	392	366.111	291.556	190.556	160	0	93	116	173	197	176	139	92	50	19	1030
HILIC	Training	METHYGLUTARATE	XJMMNTGIMDZPMU-UHFFFAOYSA-N	CC(CC(=O)O)CC(=O)O	1.39832	1.51456	0.116232	6.91091	7.10317	2	0	0	0	20	10	0	0	4	10	0	6	0	4	0	0	0	0	0	0	0	172	119	136	90	82	88	121	0	0	50	55	85	81	81	40	20	4	1	482
HILIC	Training	DEOXYCARNITINE	JHPNVNIEXXLNTR-UHFFFAOYSA-N	C[N+](C)(C)CCCC([O-])=O	7.59609	7.48306	0.113029	7.0595	7.05164	1	1	0	0	25	10	0	0	3	15	0	7	1	2	0	0	0	0	0	0	0	132	88	97	48	48	64	39	0	0	57	61	110	100	113	63	51	18	0	444
HILIC	Training	DOPAMINE	VYFYYTLLBUKUHU-UHFFFAOYSA-N	NCCC1=CC(O)=C(O)C=C1	4.129	4.23817	0.109169	7.95651	7.49031	0	1	6	6	22	11	0	0	3	11	0	8	1	2	0	0	0	0	0	0	0	142	131	169	165	85	49	37	15	0	61	73	108	111	89	64	40	20	7	476
HILIC	Training	CITRULLINE	RHGKLRLOHDJJDR-BYPYZUCNSA-N	N[C@@H](CCCNC(N)=O)C(O)=O	8.49656	8.60213	0.105573	8.28468	8.13958	1	1	0	0	25	12	0	0	6	13	0	6	3	3	0	0	0	0	0	0	0	184	139	169	109	74	80	99	107	99	61	70	100	108	94	78	58	40	22	568
HILIC	Training	RIBOFLAVIN	AUNGANRZJHBGPY-SCRDCRAPSA-N	CC1=CC2=C(C=C1C)N(C[C@H](O)[C@H](O)[C@H](O)CO)C1=NC(=O)NC(=O)C1=N2	2.62047	2.72452	0.104055	20.9483	17.3625	0	0	14	15	47	27	0	0	10	20	0	17	4	6	0	0	0	0	0	0	0	446	415	634	754	704	629	627	604	440	164	206	329	380	382	385	354	320	259	1212
HILIC	Training	3-Hydroxynonanoic acid	XBUXARJOYUQNTC-UHFFFAOYSA-N	CCCCCCC(O)CC(O)=O	1.332	1.43547	0.10347	8.10634	7.91772	1	0	0	0	30	12	0	0	3	18	0	9	0	3	0	0	0	0	0	0	0	136	97	108	91	111	52	47	37	26	64	77	120	130	118	98	80	63	42	534
HILIC	Training	OXOADIPIC ACID	FGSBNBBHOZHUBO-UHFFFAOYSA-N	OC(=O)CCCC(=O)C(O)=O	1.80098	1.69991	0.101066	7.57758	7.63055	2	0	0	0	19	11	0	0	5	8	0	6	0	5	0	0	0	0	0	0	0	218	152	190	146	80	106	154	121	0	52	58	76	77	64	46	27	13	4	544
HILIC	Training	Neoline (Bullatine B)	XRARAKHBJHWUHW-UHFFFAOYSA-N	CCN1CC2(CCC(C34C2C(C(C31)C5(CC(C6CC4C5C6O)OC)O)OC)O)COC	1.324	1.42476	0.10076	25.0788	20.3848	0	1	0	0	70	31	1	7	7	39	0	24	1	6	0	0	0	0	0	0	0	378	360	611	866	1002	755	568	277	112	233	335	669	921	1031	986	810	606	358	1336
HILIC	Training	L-DOPA	WTDRDQBEARUVNC-LURJTMIESA-N	N[C@@H](CC1=CC=C(O)C(O)=C1)C(O)=O	5.58522	5.68241	0.0971875	10.3656	9.5843	1	1	6	6	25	14	0	0	5	11	0	9	1	4	0	0	0	0	0	0	0	224	192	256	242	160	152	155	134	55	77	91	133	141	122	98	70	42	18	640
HILIC	Training	O-SUCCINYL-HOMOSERINE	GNISQJGXJIDKDJ-YFKPBYRVSA-N	C(COC(=O)CCC(=O)O)[C@@H](C(=O)O)N	6.7473	6.65174	0.0955625	10.5154	10.0012	2	1	0	0	28	15	0	0	7	13	0	8	1	6	0	0	0	0	0	0	0	276	199	243	173	188	262	136	136	83	75	86	120	130	108	89	78	70	58	734
HILIC	Training	CYTIDINE	UHDGCWIWMRVCDJ-XVFCMESISA-N	NC1=NC(=O)N(C=C1)[C@@H]1O[C@H](CO)[C@@H](O)[C@H]1O	4.77898	4.68372	0.0952506	12.9633	11.8712	0	0	6	6	30	17	0	0	8	13	0	9	3	5	0	0	0	0	0	0	0	296	256	401	452	366	298	204	131	41	101	130	203	215	190	153	110	74	44	804
HILIC	Training	NORLEUCINE	LRQKBLKVPFOOQJ-UHFFFAOYSA-N	CCCCC(N)C(O)=O	5.53104	5.6249	0.0938628	5.94458	6.28759	1	1	0	0	22	9	0	0	3	13	0	6	1	2	0	0	0	0	0	0	0	108	81	101	77	39	29	11	0	0	47	55	82	88	71	52	31	15	3	406
HILIC	Training	DEOXYGUANOSINE	YKBGVTZYEHREMT-KVQBGUIXSA-N	NC1=NC2=C(N=CN2[C@H]2C[C@H](O)[C@@H](CO)O2)C(=O)N1	3.48922	3.39596	0.0932585	14.9752	13.2217	0	0	9	10	32	19	0	0	9	13	0	10	5	4	0	0	0	0	0	0	0	330	313	486	504	450	285	285	204	131	117	151	241	247	221	192	154	116	76	874
HILIC	Training	S-HEXYL-GLUTATHIONE	HXJDWCWJDCOHDG-RYUDHWBXSA-N	CCCCCCSC[C@@H](C(=O)NCC(=O)O)NC(=O)CC[C@@H](C(=O)O)N	5.91496	6.00792	0.0929548	18.3625	16.1539	2	1	0	0	55	26	0	0	10	29	0	16	3	6	1	0	0	0	0	0	0	354.444	273.667	342.333	313.667	308.667	410	345.667	278.333	349.667	139	168	252	289	281	273	274	264	259	1392
HILIC	Training	LIPOAMIDE	FCCDDURTIIUXBY-UHFFFAOYSA-N	NC(=O)CCCCC1CCSS1	1.49136	1.58406	0.0927001	8.70406	8.20615	0	0	0	0	27	12	0	0	4	15	0	8	1	1	2	0	0	0	0	0	0	94.8889	75.7778	75.3333	46.6667	42.6667	40.6667	43	34.6667	24	67	83	130	130	106	93	75	58	32	928
HILIC	Training	ADENOSINE 2',3'-CYCLIC PHOSPHATE	KMYWVDDIPVNLME-UHFFFAOYSA-N	C1=NC(=C2C(=N1)N(C=N2)C3C4C(C(O3)CO)OP(=O)(O4)O)N	7.13438	7.22593	0.0915465	17.8218	15.2251	1	0	9	10	34	22	0	0	12	12	0	10	5	6	0	1	0	0	0	0	0	409.309	326.778	701.333	611.333	519.222	515.667	442.778	379.889	180.444	140	182	292	304	283	257	209	153	100	1226
HILIC	Training	MEVALOLACTONE	JYVXNLLUYHCIIH-UHFFFAOYSA-N	CC1(CCOC(=O)C1)O	1.51477	1.60406	0.0892916	6.79119	6.41989	0	0	0	0	19	9	0	0	3	10	0	6	0	3	0	0	0	0	0	0	0	142	112	137	108	84	0	0	0	0	54	63	107	98	71	26	0	0	0	418
HILIC	Training	CYSTEATE	XVOYSCVBGLVSOL-UHFFFAOYSA-N	C(C(C(=O)O)N)S(=O)(=O)O	5.80552	5.7164	0.0891203	7.12845	7.4171	2	1	0	0	17	10	0	0	7	7	0	3	1	5	1	0	0	0	0	0	0	196.444	83.6667	221	110.667	126.333	187	0	0	0	51	55	74	73	52	25	7	1	0	740
HILIC	Training	NICOTINAMIDE	DFPAKSUCGFBDDF-UHFFFAOYSA-N	NC(=O)C1=CC=CN=C1	2.113	2.02417	0.0888295	6.5423	6.2361	0	0	6	6	15	9	0	0	3	6	0	6	2	1	0	0	0	0	0	0	0	138	124	152	122	84	27	0	0	0	46	53	72	67	41	22	8	2	0	384
HILIC	Training	2,2'-isopropylidenebis(tetrahydrofuran)	FZLHAQMQWDDWFI-UHFFFAOYSA-N	CC(C)(C1CCCO1)C1CCCO1	1.367	1.45563	0.0886255	10.0941	10.0347	0	0	0	0	33	13	0	0	2	20	0	11	0	2	0	0	0	0	0	0	0	132	120	166	112	104	64	16	0	0	88	116	206	224	202	172	124	48	16	544
HILIC	Training	CORTISOL	JYGXADMDTFJGBT-VWUMJDOOSA-N	[H][C@@]12CC[C@](O)(C(=O)CO)[C@@]1(C)C[C@H](O)[C@@]1([H])[C@@]2([H])CCC2=CC(=O)CC[C@]12C	1.46663	1.38097	0.0856602	20.8485	17.2551	0	0	0	0	56	26	0	0	5	30	0	21	0	5	0	0	0	0	0	0	0	322	302	461	552	486	410	319	280	195	184	253	468	606	643	590	450	313	215	1106
HILIC	Training	5-AMINOLEVULINATE	ZGXJTSGNIOSYLO-UHFFFAOYSA-N	NCC(=O)CCC(O)=O	5.41227	5.49696	0.0846921	5.98502	6.25559	1	1	0	0	18	9	0	0	4	9	0	5	1	3	0	0	0	0	0	0	0	150	102	108	78	82	100	33	0	0	43	48	67	67	47	34	19	7	2	430
HILIC	Training	ADENOSINE DIPHOSPHATE RIBOSE	PWJFNRJRHXWEPT-DMGAZHTPSA-N	NC1=NC=NC2=C1N=CN2[C@@H]1O[C@H](COP(O)(=O)OP(O)(=O)OC[C@@H](O)[C@H](O)[C@H](O)C=O)[C@@H](O)[C@H]1O	9.10335	9.18642	0.0830688	27.7981	23.1576	2	0	9	10	59	36	0	0	21	23	0	15	5	14	0	2	0	0	0	0	0	682.617	443.556	1034.53	857.222	992.667	810.889	773.444	845.778	702.778	213	267	401	439	431	411	373	342	307	2154
HILIC	Training	DEOXYURIDINE	MXHRCPNRJAMMIM-SHYZEUOFSA-N	OC[C@H]1O[C@H](C[C@@H]1O)N1C=CC(=O)NC1=O	1.94335	2.02635	0.0830027	12.2277	11.027	0	0	6	6	28	16	0	0	7	12	0	9	2	5	0	0	0	0	0	0	0	284	239	356	363	327	202	198	129	62	94	121	188	198	164	135	102	62	31	754
HILIC	Training	ETHYLMALONATE	UKFXDFUAPNAMPJ-UHFFFAOYSA-N	CCC(C(O)=O)C(O)=O	1.41005	1.49091	0.0808555	6.01353	6.6314	2	0	0	0	17	9	0	0	4	8	0	5	0	4	0	0	0	0	0	0	0	168	120	161	140	143	0	0	0	0	44	50	70	68	49	22	7	0	0	444
HILIC	Training	10-HYDROXYDECANOATE	YJCJVMMDTBEITC-UHFFFAOYSA-N	OCCCCCCCCCC(O)=O	1.36435	1.44492	0.0805697	8.70406	7.96833	1	0	0	0	33	13	0	0	3	20	0	10	0	3	0	0	0	0	0	0	0	138	94	98	64	60	56	52	48	44	68	84	127	143	128	112	96	80	64	572
HILIC	Training	NICOTINATE	PVNIIMVLHYAWGP-UHFFFAOYSA-N	OC(=O)C1=CC=CN=C1	1.88114	1.80098	0.080162	6.5423	6.2361	1	0	6	6	14	9	0	0	3	5	0	6	1	2	0	0	0	0	0	0	0	154	132	172	134	100	33	0	0	0	45	52	68	63	37	16	5	1	0	398
HILIC	Training	NICOTINAMIDE HYPOXANTHINE DINUCLEOTIDE	DGVSIBCCYUVRNA-NNYOXOHSSA-O	C1=CC(=C[N+](=C1)[C@H]2[C@@H]([C@@H]([C@H](O2)COP(=O)(O)OP(=O)(O)OC[C@@H]3[C@H]([C@H]([C@@H](O3)N4C=NC5=C4N=CNC5=O)O)O)O)O)C(=O)N	9.54945	9.47146	0.0779972	34.8572	26.9685	2	1	15	16	71	44	0	0	23	27	0	21	6	15	0	2	0	0	0	0	0	804.617	581.556	1259.53	1093.22	1201.22	1035.56	1050.56	1093.44	879.222	269	343	529	583	571	557	521	475	420	2487
HILIC	Training	N,N-Dimethyldodecylamine-N-oxide (LDAO)	SYELZBGXAIXKHU-UHFFFAOYSA-N	CCCCCCCCCCCC[N+](C)(C)[OH]	3.026	3.09888	0.0728803	11.0834	9.6364	0	1	0	0	48	16	0	0	2	32	0	14	1	1	0	0	0	0	0	0	0	88	78	71	56	52	48	44	40	36	96	116	199	216	215	184	168	152	136	649
HILIC	Training	GUANIDINOSUCCINATE	VVHOUVWJCQOYGG-REOHCLBHSA-N	C([C@@H](C(=O)O)N=C(N)N)C(=O)O	5.87744	5.95029	0.0728461	8.39407	8.66455	2	3	0	0	21	12	0	0	7	9	0	5	3	4	0	0	0	0	0	0	0	226	173	216	188	239	255	66	0	0	59	64	91	93	81	62	41	15	4	592
HILIC	Training	Saccharin	CVHZOJJKTDOEJC-UHFFFAOYSA-N	O=C1NS(=O)(=O)C2=C1C=CC=C2	1.343	1.27134	0.0716597	9.47713	8.80633	0	0	6	6	17	12	0	0	5	5	0	7	1	3	1	0	0	0	0	0	0	208.444	136.333	313.333	263	218	54	0	0	0	71	89	132	116	73	30	5	0	0	754
HILIC	Training	Atractylenolide III	FBMORZZOJSDNRQ-GLQYFDAESA-N	CC1=C2C[C@H]3C(=C)CCC[C@]3(C)C[C@]2(O)OC1=O	1.28	1.35161	0.0716078	14.5436	12.6008	0	0	0	0	38	18	0	0	3	20	0	15	0	3	0	0	0	0	0	0	0	228	234	379	334	262	196	125	38	0	126	164	300	340	358	259	185	80	45	752
HILIC	Training	INDOXYL SULFATE	BXFFHSIDQOFMLE-UHFFFAOYSA-N	OS(=O)(=O)OC1=CNC2=C1C=CC=C2	1.1683	1.23931	0.0710071	11.0025	9.95699	1	0	9	10	21	14	0	0	6	7	0	8	1	4	1	0	0	0	0	0	0	242.444	162.333	404.667	237.667	204.333	209	104	51	0	81	97	138	136	115	81	47	22	7	856
HILIC	Training	PHENYLETHANOLAMINE	ULSIYEODSMZIPX-UHFFFAOYSA-N	NCC(O)C1=CC=CC=C1	4.46296	4.53322	0.0702626	7.14002	6.87336	0	1	6	6	21	10	0	0	2	11	0	8	1	1	0	0	0	0	0	0	0	108	99	125	117	69	39	9	0	0	55	68	99	105	80	55	32	12	2	412
HILIC	Training	2,4-DIHYDROXYPTERIDINE	UYEUUXMDVNYCAM-UHFFFAOYSA-N	O=C1NC(=O)C2=NC=CNC2=N1	1.63061	1.56211	0.0684954	9.33029	8.10947	0	0	10	10	16	12	0	0	6	4	0	6	4	2	0	0	0	0	0	0	0	236	224	333	326	243	90	18	0	0	66	80	113	107	67	35	13	2	0	544
HILIC	Training	INDOLE-3-ACETATE	SEOVTRFCIGRIMH-UHFFFAOYSA-N	OC(=O)CC1=CNC2=C1C=CC=C2	1.33114	1.39871	0.0675692	10.0374	9.13192	1	0	9	10	22	13	0	0	3	9	0	10	1	2	0	0	0	0	0	0	0	190	183	244	193	175	151	78	33	0	75	93	143	141	120	79	45	19	6	546
HILIC	Training	DIHYDROOROTATE	UFIVEPVSAGBUSI-UHFFFAOYSA-N	C1C(NC(=O)NC1=O)C(=O)O	1.98964	1.92223	0.0674108	8.17529	7.77034	1	0	0	0	17	11	0	0	6	6	0	5	2	4	0	0	0	0	0	0	0	226	178	243	218	224	176	0	0	0	58	69	101	101	61	24	6	1	0	540
HILIC	Training	PARAXANTHINE	QUNWUDVFRNGTCO-UHFFFAOYSA-N	CN1C=NC2=C1C(=O)N(C)C(=O)N2	1.89741	1.96455	0.0671434	10.1349	9.62634	0	0	9	10	21	13	0	0	6	8	0	7	4	2	0	0	0	0	0	0	0	238	232	356	320	258	61	6	0	0	78	95	151	140	113	62	33	15	0	584
HILIC	Training	HYPOTAURINE	VVIUBCNYACGLLV-UHFFFAOYSA-N	NCC[S@](O)=O	8.2749	8.20852	0.0663839	3.75431	4.05706	1	1	0	0	13	6	0	0	4	7	0	2	1	2	1	0	0	0	0	0	0	78.4444	18.6667	59.3333	24	33	0	0	0	0	27	29	39	34	20	7	2	0	0	512
HILIC	Training	CITRAMALATE	XFTRTWQBIOMVPK-UHFFFAOYSA-N	CC(CC(=O)O)(C(=O)O)O	1.60887	1.67345	0.0645825	7.05775	7.46863	2	0	0	0	18	10	0	0	5	8	0	5	0	5	0	0	0	0	0	0	0	200	144	191	172	154	121	0	0	0	52	56	83	77	61	26	8	1	0	508
HILIC	Training	5,7-Dimethoxyflavone	JRFZSUMZAUHNSL-UHFFFAOYSA-N	COC1=CC2=C(C(=O)C=C(O2)C2=CC=CC=C2)C(OC)=C1	1.427	1.48818	0.0611798	16.2111	13.1644	0	0	16	17	35	21	0	0	4	14	0	17	0	4	0	0	0	0	0	0	0	330	328	465	533	546	345	277	194	126	124	153	238	263	237	227	188	150	119	882
HILIC	Training	N-ACETYL-GLUCOSAMINE 1-PHOSPHATE	FZLJPEPAYPUMMR-RTRLPJTCSA-N	CC(=O)N[C@@H]1[C@H]([C@@H]([C@H](OC1OP(=O)(O)O)CO)O)O	7.98526	8.04539	0.0601301	14.1876	13.3369	2	0	0	0	35	19	0	0	11	16	0	8	1	9	0	1	0	0	0	0	0	351.309	204.222	471.667	417	479.556	447.778	317.444	306	35	110	135	209	245	242	217	168	110	53	1154
HILIC	Training	CADAVERINE	VHRGRCVQAFMJIZ-UHFFFAOYSA-N	NCCCCCN	9.54418	9.48414	0.0600451	4.24264	4.53095	0	2	0	0	21	7	0	0	2	14	0	5	2	0	0	0	0	0	0	0	0	38	28	24	20	16	12	9	0	0	36	44	67	72	56	40	25	12	4	292
HILIC	Training	PYROCATECHOL	YCIMNLLNPGFGHC-UHFFFAOYSA-N	OC1=C(O)C=CC=C1	1.34691	1.40621	0.0593068	5.83519	5.60621	0	0	6	6	14	8	0	0	2	6	0	6	0	2	0	0	0	0	0	0	0	118	107	136	118	30	0	0	0	0	42	49	66	60	32	12	2	0	0	350
HILIC	Training	URACIL	ISAKRJDGNUQOIC-UHFFFAOYSA-N	O=C1NC=CC(=O)N1	1.73544	1.79054	0.0551063	5.87563	5.56604	0	0	6	6	12	8	0	0	4	4	0	4	2	2	0	0	0	0	0	0	0	154	129	170	124	78	0	0	0	0	40	46	61	50	20	3	0	0	0	374
HILIC	Training	ISOCITRATE	ODBLHEXUDAPZAU-UHFFFAOYSA-M	OC(C(CC(O)=O)C([O-])=O)C(O)=O	1.68927	1.74428	0.0550152	9.12969	9.59576	3	0	0	0	20	13	0	0	7	7	0	6	0	7	0	0	0	0	0	0	0	302	202	281	268	348	429	121	0	0	63	73	101	111	89	49	20	5	1	671
HILIC	Training	LUMICHROME	ZJTJUVIJVLLGSP-UHFFFAOYSA-N	CC1=CC2=C(C=C1C)N=C1C(=O)NC(=O)NC1=N2	1.43661	1.49109	0.0544798	14.4179	11.482	0	0	14	16	28	18	0	0	6	10	0	12	4	2	0	0	0	0	0	0	0	302	312	468	493	410	258	188	120	44	110	134	212	220	187	156	113	85	53	766
HILIC	Training	N-ACETYLTRYPTOPHAN	DZTHIGRZJZPRDV-UHFFFAOYSA-N	CC(=O)NC(CC1=CNC2=CC=CC=C12)C(O)=O	1.49104	1.545	0.0539681	13.7513	12.3931	1	0	9	10	32	18	0	0	5	14	0	13	2	3	0	0	0	0	0	0	0	268	249	329	285	289	322	271	191	87	104	128	200	213	202	177	147	107	72	772
HILIC	Training	2,3-DIHYDROXYBENZOATE	GLDQAMYCGOIJDV-UHFFFAOYSA-N	OC(=O)C1=CC=CC(O)=C1O	1.36376	1.31133	0.052435	8.09441	7.86119	1	0	6	6	17	11	0	0	4	6	0	7	0	4	0	0	0	0	0	0	0	202	174	250	251	194	88	0	0	0	58	68	93	93	63	33	11	2	0	514
HILIC	Training	N-ACETYLGLUCOSAMINE	MBLBDJOUHNCFQT-LXGUWJNJSA-N	CC(=O)N[C@@H](C=O)[C@@H](O)[C@H](O)[C@H](O)CO	3.70861	3.76091	0.0522935	10.3251	10.8201	0	0	0	0	30	15	0	0	7	15	0	8	1	6	0	0	0	0	0	0	0	254	171	221	303	298	267	161	99	35	79	97	146	163	154	128	93	58	29	736
HILIC	Training	VALINE	KZSNJWFQEVHDMF-BYPYZUCNSA-N	CC(C)[C@H](N)C(O)=O	5.82709	5.77519	0.0518964	5.41582	5.89401	1	1	0	0	19	8	0	0	3	11	0	5	1	2	0	0	0	0	0	0	0	106	80	103	80	22	0	0	0	0	43	48	75	73	60	29	6	0	0	368
HILIC	Training	N-ACETYLGLUTAMATE	RFMMMVDNIPUKGG-YFKPBYRVSA-N	CC(=O)N[C@@H](CCC(=O)O)C(=O)O	1.77806	1.8297	0.0516495	9.10118	9.1911	2	0	0	0	24	13	0	0	6	11	0	7	1	5	0	0	0	0	0	0	0	240	174	207	161	181	239	193	77	0	65	73	107	115	105	85	53	30	9	632
HILIC	Training	4-ACETAMIDOBUTANOATE	UZTFMUBKZQVKLK-UHFFFAOYSA-N	CC(=O)NCCCC(=O)O	1.84791	1.89917	0.0512661	6.80152	6.72605	1	0	0	0	21	10	0	0	4	11	0	6	1	3	0	0	0	0	0	0	0	158	112	114	60	60	74	72	77	0	49	54	79	78	65	52	34	23	8	468
HILIC	Training	NORMETANEPHRINE	YNYAYWLBAHXHLL-UHFFFAOYSA-N	COC1=CC(=CC=C1O)C(O)CN	4.891	4.93982	0.0488278	9.33029	8.9493	0	1	6	6	26	13	0	0	4	13	0	9	1	3	0	0	0	0	0	0	0	184	162	219	236	147	112	72	18	0	73	88	132	142	123	101	71	39	20	578
HILIC	Training	ALLANTOIN	POJWUDADGALRAB-UHFFFAOYSA-N	NC(=O)NC1NC(=O)NC1=O	1.97903	2.02754	0.0485019	8.17529	8.12236	0	0	0	0	17	11	0	0	7	6	0	4	4	3	0	0	0	0	0	0	0	222	184	260	205	188	150	54	0	0	58	68	99	83	57	34	18	4	0	538
HILIC	Training	OXOPROLINE	ODHCTXKNWHHXJC-VKHMYHEASA-N	OC(=O)[C@@H]1CCC(=O)N1	2.16133	2.20668	0.0453564	6.65169	6.74143	1	0	0	0	16	9	0	0	4	7	0	5	1	3	0	0	0	0	0	0	0	162	126	165	120	90	66	0	0	0	49	60	90	82	39	14	3	0	0	428
HILIC	Training	Dibutyl 1,2-benzenedicarboxylate	DOIRQSBPFJWKBE-UHFFFAOYSA-N	CCCCOC(=O)C1=CC=CC=C1C(=O)OCCCC	1.239	1.28207	0.0430667	14.2396	12.6505	0	0	6	6	42	20	0	0	4	22	0	16	0	4	0	0	0	0	0	0	0	270	239	342	349	360	332	148	118	88	110	135	202	228	208	186	180	182	158	854
HILIC	Training	DEOXYRIBOSE-5-PHOSPHATE	KKZFLSZAWCYPOC-VPENINKCSA-N	C1[C@@H]([C@H](O[C@H]1O)COP(=O)(O)O)O	7.31247	7.27331	0.0391665	9.84748	9.48465	2	0	0	0	24	13	0	0	8	11	0	5	0	7	0	1	0	0	0	0	0	243.309	117.222	337.111	182.667	148	179.556	162.778	80	0	75	90	132	130	106	83	58	33	13	864
HILIC	Training	4-HYDROXYBENZALDEHYDE	RGHHSNMVTDWUBI-UHFFFAOYSA-N	OC1=CC=C(C=O)C=C1	1.32014	1.35926	0.0391177	6.47335	6.12758	0	0	6	6	15	9	0	0	2	6	0	7	0	2	0	0	0	0	0	0	0	138	116	138	118	68	39	30	0	0	46	54	74	69	43	19	4	2	0	386
HILIC	Training	SHIKIMATE	JXOHGGNKMLTUBP-HSUXUTPPSA-N	O[C@@H]1CC(=C[C@@H](O)[C@H]1O)C(O)=O	1.82505	1.7884	0.0366504	8.91091	8.56808	1	0	0	0	22	12	0	0	5	10	0	7	0	5	0	0	0	0	0	0	0	208	158	233	251	188	163	55	0	0	68	85	128	140	105	57	22	6	1	582
HILIC	Training	2-HYDROXYPHENYLACETATE	CCVYRRGZDBSHFU-UHFFFAOYSA-N	OC(=O)CC1=C(O)C=CC=C1	1.39384	1.42981	0.0359685	8.0659	7.60875	1	0	6	6	19	11	0	0	3	8	0	8	0	3	0	0	0	0	0	0	0	174	147	183	157	142	133	33	0	0	58	68	98	99	76	50	22	7	1	488
HILIC	Training	MALEATE	VZCYOOQTPOCHFL-UPHRSURJSA-L	C(=C\C(=O)[O-])\C(=O)[O-]	1.46377	1.42831	0.0354663	5.38731	5.58056	2	0	0	0	10	8	0	0	4	2	0	4	0	4	0	0	0	0	0	0	0	220	137	186	94	104	169	0	0	0	32	32	32	28	16	4	0	0	0	402
HILIC	Training	6-HYDROXYNICOTINATE	BLHCMGRVFXRYRN-UHFFFAOYSA-N	OC(=O)C1=CN=C(O)C=C1	1.73167	1.69677	0.0348958	7.3588	6.90974	1	0	6	6	15	10	0	0	4	5	0	6	1	3	0	0	0	0	0	0	0	186	160	218	168	124	64	55	0	0	51	58	76	72	45	23	9	3	1	462
HILIC	Training	PYROGLUTAMATE	ODHCTXKNWHHXJC-VKHMYHEASA-N	OC(=O)[C@@H]1CCC(=O)N1	2.17214	2.20668	0.0345382	6.65169	6.74143	1	0	0	0	16	9	0	0	4	7	0	5	1	3	0	0	0	0	0	0	0	162	126	165	120	90	66	0	0	0	49	60	90	82	39	14	3	0	0	428
HILIC	Training	4-PYRIDOXATE	HXACOUQIXZGNBF-UHFFFAOYSA-N	CC1=NC=C(C(=C1O)C(=O)O)CO	2.31054	2.34378	0.0332369	9.46819	9.30293	1	0	6	6	22	13	0	0	5	9	0	8	1	4	0	0	0	0	0	0	0	230	197	285	302	280	168	5	0	0	71	84	125	131	110	76	33	15	3	602
HILIC	Training	FERULATE	KSEBMYQBYZTDHS-HWKANZROSA-N	COC1=C(C=CC(=C1)/C=C/C(=O)O)O	1.3528	1.38535	0.0325526	10.1872	9.31277	1	0	6	6	24	14	0	0	4	10	0	10	0	4	0	0	0	0	0	0	0	232	200	259	234	169	145	135	134	66	74	85	121	125	108	95	69	42	26	626
HILIC	Training	Benzyl butyl phthalate	IRIAEXORFWYRCZ-UHFFFAOYSA-N	CCCCOC(=O)C1=C(C=CC=C1)C(=O)OCC1=CC=CC=C1	1.236	1.26836	0.0323595	17.068	14.0984	0	0	12	12	43	23	0	0	4	20	0	19	0	4	0	0	0	0	0	0	0	322	297	420	421	432	424	258	253	223	128	158	233	259	235	208	207	211	194	960
HILIC	Training	GLUCONATE	RGHNJXZEOKUKBD-SQOUGZDYSA-N	OC[C@@H](O)[C@@H](O)[C@H](O)[C@@H](O)C(O)=O	3.52992	3.56002	0.0300985	8.97986	9.60357	1	0	0	0	25	13	0	0	7	12	0	6	0	7	0	0	0	0	0	0	0	242	159	234	320	256	191	122	55	0	68	84	119	131	114	84	51	23	7	676
HILIC	Training	LACTOSE	GUBGYTABKSRVRQ-DCSYEGIMSA-N	[H][C@]1(O[C@@H]2O[C@H](CO)[C@H](O)[C@H](O)[C@H]2O)[C@H](O)[C@@H](O)[C@H](O)O[C@@H]1CO	5.38556	5.41482	0.0292598	17.3034	15.4901	0	0	0	0	45	23	0	0	11	22	0	12	0	11	0	0	0	0	0	0	0	406	302	504	728	570	494	448	408	345	140	188	298	352	332	302	278	250	195	1158
HILIC	Training	DIETHANOLAMINE	ZBCBWPMODOFKDW-UHFFFAOYSA-N	OCCNCCO	7.00708	6.9785	0.0285808	4.24264	4.53095	0	1	0	0	18	7	0	0	3	11	0	4	1	2	0	0	0	0	0	0	0	82	44	40	48	24	20	25	0	0	33	40	56	56	42	30	17	6	1	332
HILIC	Training	3-METHOXYTYROSINE	PFDUUKDQEHURQC-UHFFFAOYSA-N	COC1=CC(CC(N)C(O)=O)=CC=C1O	5.84971	5.87761	0.0279	10.9633	10.1764	1	1	6	6	28	15	0	0	5	13	0	10	1	4	0	0	0	0	0	0	0	236	202	267	261	177	160	165	152	66	83	98	147	157	143	125	93	64	34	678
HILIC	Training	TARTRATE	FEWJPZIEWOKRBE-JCYAYHJZSA-L	O[C@H]([C@@H](O)C([O-])=O)C([O-])=O	2.10813	2.08161	0.0265131	6.89898	7.45697	2	0	0	0	14	10	0	0	6	4	0	4	0	6	0	0	0	0	0	0	0	270	167	256	289	234	169	0	0	0	46	53	64	59	34	9	0	0	0	532
HILIC	Training	GLYCOCHOLATE	RFDAIACWWDREDC-FRVQLJSFSA-N	C[C@H](CCC(=O)NCC(O)=O)[C@H]1CC[C@H]2[C@@H]3[C@H](O)C[C@@H]4C[C@H](O)CC[C@]4(C)[C@H]3C[C@H](O)[C@]12C	1.57885	1.55318	0.02567	26.0696	20.5883	1	0	0	0	76	33	0	0	7	43	0	26	1	6	0	0	0	0	0	0	0	376	340	481	514	533	510	402	341	335	227	309	569	751	815	806	681	559	472	1412
HILIC	Training	TRYPTAMINE	APJYDQYYACXCRM-UHFFFAOYSA-N	NCCC1=CNC2=CC=CC=C12	4.02355	4.0479	0.024348	9.11151	8.39091	0	1	9	10	24	12	0	0	2	12	0	10	2	0	0	0	0	0	0	0	0	126	141	190	147	97	51	24	9	0	72	92	144	146	122	86	55	28	11	470
HILIC	Training	URIDINE DIPHOSPHATE-N-ACETYLGALACTOSAMINE	LFTYTUAZOPRMMI-NESSUJCYSA-N	CC(=O)N[C@@H]1[C@@H](O)[C@@H](O)[C@@H](CO)O[C@@H]1OP(O)(=O)OP(O)(=O)OC[C@H]1O[C@H]([C@H](O)[C@@H]1O)N1C=CC(=O)NC1=O	8.52836	8.55262	0.024265	30.1382	24.7752	2	0	6	6	66	39	0	0	22	27	0	17	3	17	0	2	0	0	0	0	0	748.617	479.556	1096.09	950.556	1237.33	1014.56	975.556	1032.78	741.222	233	294	455	525	520	502	464	412	357	2324
HILIC	Training	URACIL 5-CARBOXYLATE	ZXYAAVBXHKCJJB-UHFFFAOYSA-M	C1=C(C(=O)NC(=O)N1)C(=O)[O-]	1.4756	1.49959	0.0239877	8.13485	7.77034	1	0	6	6	14	11	0	0	6	3	0	5	2	4	0	0	0	0	0	0	0	262	204	306	275	282	76	78	0	0	55	64	84	77	43	15	2	0	0	537
HILIC	Training	5-METHYLCYTIDINE	ZAYHVCMSTBRABG-JXOAFFINSA-N	CC1=CN([C@@H]2O[C@H](CO)[C@@H](O)[C@H]2O)C(=O)N=C1N	4.97583	4.95199	0.0238345	13.7393	12.6498	0	0	6	6	33	18	0	0	8	15	0	10	3	5	0	0	0	0	0	0	0	304	267	421	472	388	324	222	143	46	109	139	222	238	218	185	137	102	63	842
HILIC	Training	THIOPURINE S-METHYLETHER	UIJIQXGRFSPYQW-UHFFFAOYSA-N	CSC1=NC=NC2=C1NC=N2	1.58767	1.61057	0.0228986	8.4044	7.95911	0	0	9	10	17	11	0	0	5	6	0	6	4	0	1	0	0	0	0	0	0	158.444	168.333	236	170.333	80.6667	13	0	0	0	62	75	110	95	68	41	27	3	0	674
HILIC	Training	N-ACETYLASPARTATE	OTCCIMWXFLJLIA-BYPYZUCNSA-N	CC(=O)N[C@@H](CC(=O)O)C(=O)O	1.85612	1.87815	0.0220284	8.39407	8.66455	2	0	0	0	21	12	0	0	6	9	0	6	1	5	0	0	0	0	0	0	0	236	170	205	176	234	270	77	0	0	59	65	95	98	84	59	35	12	3	594
HILIC	Training	CORTISOL 21-ACETATE	ALEXXDVDDISNDU-JZYPGELDSA-N	CC(=O)OCC(=O)[C@]1(CC[C@@H]2[C@@]1(C[C@@H]([C@H]3[C@H]2CCC4=CC(=O)CC[C@]34C)O)C)O	1.36078	1.34056	0.0202122	23.1886	18.7646	0	0	0	0	61	29	0	0	6	32	0	23	0	6	0	0	0	0	0	0	0	386	356	521	592	565	532	434	370	283	200	269	494	634	676	640	515	392	302	1244
HILIC	Training	NORVALINE	SNDPXSYFESPGGJ-BYPYZUCNSA-N	[H][C@](N)(CCC)C(O)=O	5.45051	5.47021	0.0197051	5.23748	5.6753	1	1	0	0	19	8	0	0	3	11	0	5	1	2	0	0	0	0	0	0	0	104	77	97	72	29	11	0	0	0	41	47	69	71	54	33	15	3	0	368
HILIC	Training	URIDINE DIPHOSPHATEGALACTOSE	HSCJRCZFDFQWRP-ABVWGUQPSA-N	C1=CN(C(=O)NC1=O)[C@H]2[C@@H]([C@@H]([C@H](O2)COP(=O)(O)OP(=O)(O)O[C@@H]3[C@@H]([C@H]([C@H]([C@H](O3)CO)O)O)O)O)O	8.39666	8.41465	0.0179914	27.9075	22.9513	2	0	6	6	60	36	0	0	21	24	0	15	2	17	0	2	0	0	0	0	0	704.617	438.556	1056.09	925.556	1123.89	859.333	845.222	894.556	636.333	216	275	419	477	454	423	382	337	299	2200
HILIC	Training	Monobenzyl phthalate	XIKIUQUXDNHBFR-UHFFFAOYSA-N	OC(=O)C1=C(C=CC=C1)C(=O)OCC1=CC=CC=C1	1.296	1.27834	0.017656	14.349	12.1863	1	0	12	12	31	19	0	0	4	12	0	15	0	4	0	0	0	0	0	0	0	298	271	384	372	374	351	182	188	165	104	127	182	198	170	136	124	116	106	808
HILIC	Training	MANNOSE 6-PHOSPHATE	VFRROHXSMXFLSN-KVTDHHQDSA-N	O[C@H](COP(O)(O)=O)[C@@H](O)[C@H](O)[C@H](O)C=O	7.80462	7.82186	0.0172447	11.3996	11.4543	2	0	0	0	29	16	0	0	10	13	0	6	0	9	0	1	0	0	0	0	0	307.309	144.222	366.111	313.667	268.444	284.444	222.444	168.444	131.333	85	101	139	155	144	122	92	65	39	1030
HILIC	Training	Glycerol 1-monooleate	RZRNAYUHWVFMIP-KTKRTIGZSA-N	CCCCCCCC\C=C/CCCCCCCC(=O)OCC(O)CO	1.285	1.3022	0.0172043	17.1893	13.1974	0	0	0	0	65	25	0	0	4	40	0	21	0	4	0	0	0	0	0	0	0	230	176	199	199	176	172	146	112	109	138	174	268	308	290	273	259	247	232	1052
HILIC	Training	EPINEPHRINE	UCTWMZQNUQWSLP-VIFPVBQESA-N	CNC[C@H](O)C1=CC(O)=C(O)C=C1	4.58591	4.60229	0.0163762	9.43968	8.86991	0	1	6	6	26	13	0	0	4	13	0	9	1	3	0	0	0	0	0	0	0	180	158	213	229	144	112	78	29	5	73	88	132	140	121	97	66	45	24	578
HILIC	Training	PREGNENOLONE SULFATE	DIJBBUIOWGGQOP-QGVNFLHTSA-N	[H][C@@]1(CC[C@@]2([H])[C@]3([H])CC=C4C[C@]([H])(CC[C@]4(C)[C@@]3([H])CC[C@]12C)OS(O)(=O)=O)C(C)=O	1.27872	1.26326	0.015455	21.8588	17.0421	1	0	0	0	59	27	0	0	6	32	0	21	0	5	1	0	0	0	0	0	0	322.444	241.333	519	390.667	365	326.667	297	254.333	207.333	190	254	464	595	635	585	463	343	277	1364
HILIC	Training	THEOPHYLLINE	ZFXYFBGIUFBOJW-UHFFFAOYSA-N	CN1C2=C(NC=N2)C(=O)N(C)C1=O	1.83922	1.85389	0.0146716	10.0944	9.75929	0	0	9	10	21	13	0	0	6	8	0	7	4	2	0	0	0	0	0	0	0	238	233	364	324	256	56	0	0	0	78	96	151	145	114	64	36	3	0	584
HILIC	Training	Eprosartan	OROAFUQRIXKEMV-LDADJPATSA-N	CCCCC1=NC=C(\C=C(/CC2=CC=CS2)C(O)=O)N1CC1=CC=C(C=C1)C(O)=O	2.261	2.24866	0.0123409	22.9032	19.1813	2	0	16	16	54	30	0	0	7	24	0	23	2	4	1	0	0	0	0	0	0	402.444	383.667	534.333	460.667	513.667	547	539.333	428.333	442	174	215	330	362	377	383	382	372	351	1462
HILIC	Training	4-HYDROXYBENZOATE	FJKROLUGYXJWQN-UHFFFAOYSA-M	C1=CC(=CC=C1C(=O)O)[O-]	1.34289	1.33102	0.0118609	7.3588	6.90974	2	0	6	6	15	10	0	0	3	5	0	7	0	3	0	0	0	0	0	0	0	194	154	206	166	110	72	77	0	0	51	59	78	75	46	21	7	1	0	449
HILIC	Training	CAFFEATE	QAIPRVGONGVQAS-RQOWECAXSA-N	C1=CC(=C(C=C1/C=C\C(=O)O)O)O	1.34236	1.35361	0.0112476	9.58951	8.71557	1	0	6	6	21	13	0	0	4	8	0	9	0	4	0	0	0	0	0	0	0	220	190	248	215	151	136	128	119	55	68	78	107	109	87	70	47	28	13	588
HILIC	Training	ISOLEUCINE	AGPKZVBTJJNPAG-GADJSHNENA-N	CC[C@H](C)[C@H](N)C(O)=O	5.5277	5.51699	0.0107124	6.01353	6.5994	1	1	0	0	22	9	0	0	3	13	0	6	1	2	0	0	0	0	0	0	0	110	85	110	91	40	11	0	0	0	49	57	89	96	79	54	18	3	0	406
HILIC	Training	N-ACETYLPHENYLALANINE	CBQJSKKFNMDLON-UHFFFAOYSA-N	CC(=O)NC(CC1=CC=CC=C1)C(O)=O	1.48932	1.47915	0.0101687	11.0037	10.1779	1	0	6	6	28	15	0	0	4	13	0	11	1	3	0	0	0	0	0	0	0	220	186	225	203	218	252	156	87	21	81	96	145	157	144	125	100	63	36	650
HILIC	Training	Picrotin	RYEFFICCPKWYML-QCGISDTRSA-N	[H][C@@]12C[C@@]3(O)[C@@H]4[C@@H]([C@@H](OC4=O)[C@@]4([H])OC(=O)[C@]1(O2)[C@@]34C)C(C)(C)O	1.338	1.32796	0.0100444	18.7389	17.4922	0	0	0	0	40	22	1	2	7	18	0	15	0	7	0	0	0	0	0	0	0	378	375	626	764	731	507	216	120	0	168	236	438	508	481	360	174	120	49	1006
HILIC	Training	L-TRYPTOPHANAMIDE	JLSKPBDKNIXMBS-VIFPVBQESA-N	N[C@@H](CC1=CNC2=CC=CC=C12)C(N)=O	4.63824	4.64788	0.00964305	11.5206	10.4647	0	1	9	10	28	15	0	0	4	13	0	11	3	1	0	0	0	0	0	0	0	192	194	259	215	172	164	150	75	27	89	111	173	181	162	132	97	65	33	620
HILIC	Training	HIPPURATE	QIAFMBKCNZACKA-UHFFFAOYSA-N	OC(=O)CNC(=O)C1=CC=CC=C1	1.44299	1.44978	0.00679528	9.48012	8.69993	1	0	6	6	22	13	0	0	4	9	0	9	1	3	0	0	0	0	0	0	0	210	176	224	194	168	176	96	78	33	67	79	109	113	89	67	57	39	19	574
HILIC	Training	GUANOSINE	NYHBQMYGNKIUIF-UUOKFMHZSA-N	NC1=NC(=O)C2=C(N1)N(C=N2)[C@@H]1O[C@H](CO)[C@@H](O)[C@H]1O	3.36503	3.37141	0.00637806	15.7108	14.0574	0	0	9	10	33	20	0	0	10	13	0	10	5	5	0	0	0	0	0	0	0	360	334	536	602	507	380	340	275	138	123	160	255	265	248	211	173	126	76	938
HILIC	Training	GLUCOSE 6-PHOSPHATE	VFRROHXSMXFLSN-SLPGGIOYSA-N	O[C@H](COP(O)(O)=O)[C@@H](O)[C@H](O)[C@@H](O)C=O	7.82811	7.82186	0.00624668	11.3996	11.4543	2	0	0	0	29	16	0	0	10	13	0	6	0	9	0	1	0	0	0	0	0	307.309	144.222	366.111	313.667	268.444	284.444	222.444	168.444	131.333	85	101	139	155	144	122	92	65	39	1030
HILIC	Training	1-METHYL-HYDANTOIN	RHYBFKMFHLPQPH-UHFFFAOYSA-N	CN1CC(=O)NC1=O	2.55555	2.55959	0.00403506	5.94458	6.06845	0	0	0	0	14	8	0	0	4	6	0	4	2	2	0	0	0	0	0	0	0	150	123	168	104	42	0	0	0	0	44	51	79	53	31	6	0	0	0	376
HILIC	Training	MANDELATE	IWYDHOAUDWTVEP-UHFFFAOYSA-N	OC(C(O)=O)C1=CC=CC=C1	1.40256	1.40563	0.00307375	8.02546	7.68038	1	0	6	6	19	11	0	0	3	8	0	8	0	3	0	0	0	0	0	0	0	172	143	197	201	129	93	33	0	0	58	70	97	99	76	48	23	7	1	488
HILIC	Training	FUMARATE	VZCYOOQTPOCHFL-OWOJBTEDSA-L	[O-]C(=O)\C=C\C([O-])=O	1.42968	1.42831	0.00136939	5.38731	5.58056	2	0	0	0	10	8	0	0	4	2	0	4	0	4	0	0	0	0	0	0	0	220	137	186	94	104	169	0	0	0	32	32	32	28	16	4	0	0	0	402
HILIC	Training	HYDROXYKYNURENINE	VCKPUUFAIGNJHC-UHFFFAOYSA-N	NC(CC(=O)C1=C(N)C(O)=CC=C1)C(O)=O	5.08535	5.08652	0.00116865	11.8083	11.1384	1	1	6	6	28	16	0	0	6	12	0	10	2	4	0	0	0	0	0	0	0	260	225	305	313	271	253	171	166	88	88	105	154	169	146	122	98	73	41	726
RP	Testing	Benzenepropanoic acid, 2-hydroxy-	CJBDUOMQLFKVQC-UHFFFAOYSA-N	OC(=O)CCC1=C(O)C=CC=C1	18.4783	4.52084	13.9575	8.77301	8.11486	1	0	6	6	22	12	0	0	3	10	0	9	0	3	0	0	0	0	0	0	0	178	151	183	137	115	127	133	33	0	64	76	110	117	94	73	47	21	7	526
RP	Testing	Benzoate	WPYMKLBDIGXBTP-UHFFFAOYSA-M	[O-]C(=O)C1=CC=CC=C1	10.4376	4.42782	6.00981	6.5423	6.2361	1	0	6	6	14	9	0	0	2	5	0	7	0	2	0	0	0	0	0	0	0	162	128	178	132	90	39	0	0	0	45	53	69	66	39	13	2	0	0	385
RP	Testing	2-hydroxy-3-methylbenzoicÂ acid	WHSXTWFYRGOBGO-UHFFFAOYSA-N	CC1=C(C(=CC=C1)C(=O)O)O	8.23531	3.94311	4.2922	8.09441	7.86119	1	0	6	6	19	11	0	0	3	8	0	8	0	3	0	0	0	0	0	0	0	178	158	222	203	166	44	0	0	0	60	70	102	103	77	47	17	4	0	488
RP	Testing	Meglutol	NPOAOTPXWNWTSH-UHFFFAOYSA-N	CC(O)(CC(O)=O)CC(O)=O	6.06315	2.0102	4.05296	7.82646	8.05074	2	0	0	0	21	11	0	0	5	10	0	6	0	5	0	0	0	0	0	0	0	204	144	169	152	192	88	121	0	0	58	62	102	90	96	44	22	4	1	546
RP	Testing	Rebaudioside C	QSRAJVGDWKFOGU-WBXIDTKBSA-N	[H][C@@]12CC[C@@]3(C[C@]1(CC3=C)CC[C@]1([H])[C@@](C)(CCC[C@@]21C)C(=O)O[C@@H]1O[C@H](CO)[C@@H](O)[C@H](O)[C@H]1O)O[C@@H]1O[C@H](CO)[C@@H](O)[C@H](O[C@@H]2O[C@H](CO)[C@@H](O)[C@H](O)[C@H]2O)[C@H]1O[C@@H]1O[C@@H](C)[C@H](O)[C@@H](O)[C@H]1O	10.457	7.08631	3.37069	52.342	38.3084	0	0	0	0	136	66	1	2	22	70	0	44	0	22	0	0	0	0	0	0	0	998	857	1436	1959	1737	1741	1825	1958	1990	448	613	1073	1361	1470	1475	1552	1587	1689	3062
RP	Testing	Taurochenodeoxycholic acid	BHTRKEVKTKCXOH-BJLOMENOSA-N	[H][C@@]1(CC[C@@]2([H])[C@]3([H])[C@H](O)C[C@]4([H])C[C@H](O)CC[C@]4(C)[C@@]3([H])CC[C@]12C)[C@H](C)CCC(=O)NCCS(O)(=O)=O	14.744	11.8725	2.8715	26.9869	20.7178	1	0	0	0	79	34	0	0	8	45	0	26	1	6	1	0	0	0	0	0	0	370.444	283.667	512.333	434.667	461.667	418.333	439.333	286	255.667	235	316	576	749	810	785	669	559	477	1670
RP	Testing	Caffeine	RYYVLZVUVIJVGH-UHFFFAOYSA-N	CN1C=NC2=C1C(=O)N(C)C(=O)N2C	4.33614	1.75918	2.57695	10.8705	10.4707	0	0	9	10	24	14	0	0	6	10	0	8	4	2	0	0	0	0	0	0	0	248	245	384	353	278	68	6	0	0	86	105	172	167	146	92	51	24	0	622
RP	Testing	Vinpocetine	DDNCQMVWWZOMLN-IRLDBZIGSA-N	[H][C@]12N3CCC[C@@]1(CC)C=C(N1C4=C(C=CC=C4)C(CC3)=C21)C(=O)OCC	6.067	8.38678	2.31978	20.897	16.2739	0	1	9	10	52	26	0	0	4	26	0	22	2	2	0	0	0	0	0	0	0	318	358	570	633	625	541	399	188	48	178	241	428	540	580	538	461	340	239	1044
RP	Testing	Diethyl phthalate	FLKPEMZONWLCSK-UHFFFAOYSA-N	CCOC(=O)C1=CC=CC=C1C(=O)OCC	8.09	5.87263	2.21737	11.4112	10.8179	0	0	6	6	30	16	0	0	4	14	0	12	0	4	0	0	0	0	0	0	0	254	223	318	313	312	270	80	34	4	86	103	150	166	146	126	112	98	60	702
RP	Testing	Theophylline	ZFXYFBGIUFBOJW-UHFFFAOYSA-N	CN1C2=C(NC=N2)C(=O)N(C)C1=O	3.74988	1.7429	2.00698	10.0944	9.75929	0	0	9	10	21	13	0	0	6	8	0	7	4	2	0	0	0	0	0	0	0	238	233	364	324	256	56	0	0	0	78	96	151	145	114	64	36	3	0	584
RP	Testing	1,7-Dimethylxanthine	QUNWUDVFRNGTCO-UHFFFAOYSA-N	CN1C=NC2=C1C(=O)N(C)C(=O)N2	3.58083	1.82797	1.75286	10.1349	9.62634	0	0	9	10	21	13	0	0	6	8	0	7	4	2	0	0	0	0	0	0	0	238	232	356	320	258	61	6	0	0	78	95	151	140	113	62	33	15	0	584
RP	Testing	4-hydroxy-4-methyloxan-2-one	JYVXNLLUYHCIIH-UHFFFAOYSA-N	CC1(CCOC(=O)C1)O	1.69223	3.0861	1.39388	6.79119	6.41989	0	0	0	0	19	9	0	0	3	10	0	6	0	3	0	0	0	0	0	0	0	142	112	137	108	84	0	0	0	0	54	63	107	98	71	26	0	0	0	418
RP	Testing	Mesurol sulfone phenol	GRBGKIGVRUXTSK-UHFFFAOYSA-N	CC1=CC(O)=CC(C)=C1S(C)(=O)=O	5	3.6659	1.3341	9.85482	9.50049	0	0	6	6	25	13	0	0	4	12	0	9	0	3	1	0	0	0	0	0	0	182.444	119.333	230.333	205.333	143.667	55.3333	65	0	0	78	89	147	144	147	86	61	6	3	784
RP	Testing	Quinidine gluconate	XHKUDCCTVQUHJQ-LCYSNFERSA-N	OC[C@@H](O)[C@@H](O)[C@H](O)[C@@H](O)C(O)=O.[H][C@@]1(C[C@@H]2CC[N@]1C[C@@H]2C=C)[C@@H](O)C1=CC=NC2=C1C=C(OC)C=C2	1.31195	2.56911	1.25716	27.9385	24.4552	1	1	10	11	73	37	0	2	11	36	0	26	2	9	0	0	0	0	0	0	0	528	457	659	780	658	574	445	302	174	224	291	469	553	509	447	373	308	243	1646
RP	Testing	3,5-Diiodo-L-tyrosine	NYPYHUZRZVSYKL-ZETCQYMHSA-N	N[C@@H](CC1=CC(I)=C(O)C(I)=C1)C(O)=O	4.70612	3.65515	1.05098	11.1416	10.4041	1	1	6	6	24	15	0	0	6	9	0	9	1	3	0	0	0	0	0	2	2	206.048	180.244	236.178	191.044	139.58	144.933	133.178	82.4222	55	81	96	138	142	121	97	68	38	14	6192
RP	Testing	Pyridoxal phosphate	NGVDGCNFYWLIFO-UHFFFAOYSA-N	CC1=C(O)C(C=O)=C(COP(O)(O)=O)C=N1	3.17744	2.14441	1.03303	11.8879	11.0633	2	0	6	6	26	16	0	0	8	10	0	8	1	6	0	1	0	0	0	0	0	295.309	181.222	413.111	289.222	278.889	246.667	206.333	240.556	16	88	101	144	153	139	119	79	54	30	956
RP	Testing	Glycocholic acid	RFDAIACWWDREDC-FRVQLJSFSA-N	C[C@H](CCC(=O)NCC(O)=O)[C@H]1CC[C@H]2[C@@H]3[C@H](O)C[C@@H]4C[C@H](O)CC[C@]4(C)[C@H]3C[C@H](O)[C@]12C	11.4474	12.3509	0.903493	26.0696	20.5883	1	0	0	0	76	33	0	0	7	43	0	26	1	6	0	0	0	0	0	0	0	376	340	481	514	533	510	402	341	335	227	309	569	751	815	806	681	559	472	1412
RP	Testing	CYTIDINE 2',3'-CYCLIC PHOSPHATE	NMPZCCZXCOMSDQ-ZRTZXPPTSA-N	C1=CN(C(=O)N=C1N)C2[C@H]3[C@@H]([C@H](O2)CO)OP(=O)(O3)O	1.25008	2.12919	0.879108	15.8908	13.806	1	0	6	6	32	20	0	0	11	12	0	9	3	7	0	1	0	0	0	0	0	379.309	274.778	614.333	521.333	458.222	473.667	361.778	294.222	89.6667	124	159	252	268	242	210	159	106	61	1156
RP	Testing	Glutarylcarnitine	NXJAXUYOQLTISD-SECBINFHSA-N	C[N+](C)(C)C[C@@H](CC([O-])=O)OC(=O)CCCC(O)=O	0.974623	1.7964	0.821776	13.7516	12.8883	2	1	0	0	40	19	0	0	7	21	0	12	1	6	0	0	0	0	0	0	0	314	226	273	214	276	298	335	97	108	105	118	198	203	236	181	183	143	124	886
RP	Testing	L-Tryptophanamide	JLSKPBDKNIXMBS-VIFPVBQESA-N	N[C@@H](CC1=CNC2=CC=CC=C12)C(N)=O	1.16117	1.97533	0.814163	11.5206	10.4647	0	1	9	10	28	15	0	0	4	13	0	11	3	1	0	0	0	0	0	0	0	192	194	259	215	172	164	150	75	27	89	111	173	181	162	132	97	65	33	620
RP	Testing	INDOXYL SULFATE	BXFFHSIDQOFMLE-UHFFFAOYSA-N	OS(=O)(=O)OC1=CNC2=C1C=CC=C2	5.19983	4.41031	0.789522	11.0025	9.95699	1	0	9	10	21	14	0	0	6	7	0	8	1	4	1	0	0	0	0	0	0	242.444	162.333	404.667	237.667	204.333	209	104	51	0	81	97	138	136	115	81	47	22	7	856
RP	Testing	2(1H)-Pyridinone	UBQKCCHYAOITMY-UHFFFAOYSA-N	O=C1NC=CC=C1	1.70861	2.48395	0.775343	5.05914	4.78585	0	0	6	6	12	7	0	0	2	5	0	5	1	1	0	0	0	0	0	0	0	104	91	108	69	18	0	0	0	0	35	41	54	46	19	3	0	0	0	298
RP	Testing	Benzoic acid, 4-hydroxy-, ion(1-)	FJKROLUGYXJWQN-UHFFFAOYSA-M	OC(=O)C1=CC=C([O-])C=C1	4.1548	3.38272	0.772076	7.3588	6.90974	2	0	6	6	15	10	0	0	3	5	0	7	0	3	0	0	0	0	0	0	0	194	154	206	166	110	72	77	0	0	51	59	78	75	46	21	7	1	0	449
RP	Testing	Hippuric acid	QIAFMBKCNZACKA-UHFFFAOYSA-N	OC(=O)CNC(=O)C1=CC=CC=C1	4.45057	3.69472	0.755855	9.48012	8.69993	1	0	6	6	22	13	0	0	4	9	0	9	1	3	0	0	0	0	0	0	0	210	176	224	194	168	176	96	78	33	67	79	109	113	89	67	57	39	19	574
RP	Testing	Acetyl-L-carnitine	RDHQFKQIGNGIED-MRVPVSSYSA-N	CC(=O)O[C@H](CC([O-])=O)C[N+](C)(C)C	0.834932	1.4678	0.632872	10.1067	10.091	1	1	0	0	31	14	0	0	5	17	0	9	1	4	0	0	0	0	0	0	0	226	162	189	149	204	184	151	0	0	79	85	152	146	179	124	121	51	27	646
RP	Testing	Citicoline	RZZPDXZPRHQOCG-OJAKKHQRSA-N	C[N+](C)(C)CCOP([O-])(=O)OP(O)(=O)OC[C@H]1O[C@H]([C@H](O)[C@@H]1O)N1C=CC(N)=NC1=O	1.04251	1.61041	0.567901	23.9752	20.0412	2	1	6	6	57	31	0	0	17	26	0	14	4	11	0	2	0	0	0	0	0	552.617	320.667	867.531	585.778	816.444	619.556	562.778	575.667	469.333	188	225	356	377	389	341	313	284	255	1880
RP	Testing	(+/-)-5-Hydroxytryptophan	LDCYZAJDBXYCGN-UHFFFAOYSA-N	NC(CC1=CNC2=CC=C(O)C=C12)C(O)=O	1.46149	1.99617	0.534677	12.3371	11.1535	1	1	9	10	28	16	0	0	5	12	0	11	2	3	0	0	0	0	0	0	0	240	228	314	268	229	226	194	133	88	94	116	179	188	171	139	103	68	33	698
RP	Testing	3-Aminothiolan-2-one	KIWQWJKWBHZMDT-UHFFFAOYSA-N	NC1CCSC1=O	0.716082	1.25024	0.534154	5.12809	5.32084	0	1	0	0	14	7	0	0	3	7	0	4	1	1	1	0	0	0	0	0	0	78.4444	59	65.3333	50	0	0	0	0	0	39	48	71	56	22	4	0	0	0	520
RP	Testing	Uric acid	LEHOTFFKMJEONL-UHFFFAOYSA-N	O=C1NC2=C(N1)C(=O)NC(=O)N2	1.15051	1.6566	0.506093	9.43968	8.66849	0	0	9	10	16	12	0	0	7	4	0	5	4	3	0	0	0	0	0	0	0	252	232	352	312	268	132	36	0	0	68	83	124	108	70	27	4	0	0	572
RP	Testing	UROCANATE	LOIYMIARKYCTBW-OWOJBTEDSA-N	OC(=O)\C=C\C1=CNC=N1	0.870461	1.36668	0.49622	7.28985	7.1814	1	0	5	5	16	10	0	0	4	6	0	6	2	2	0	0	0	0	0	0	0	170	148	183	94	97	116	77	0	0	50	57	75	63	47	38	22	9	2	448
RP	Testing	(+/-)-Norleucine	LRQKBLKVPFOOQJ-UHFFFAOYSA-N	CCCCC(N)C(O)=O	1.48736	1.97254	0.485185	5.94458	6.28759	1	1	0	0	22	9	0	0	3	13	0	6	1	2	0	0	0	0	0	0	0	108	81	101	77	39	29	11	0	0	47	55	82	88	71	52	31	15	3	406
RP	Testing	2-Amino-3-methyl-pentanoic acid	AGPKZVBTJJNPAG-UHFFFAOYSA-N	CCC(C)C(N)C(O)=O	1.33234	1.76448	0.43214	6.01353	6.5994	1	1	0	0	22	9	0	0	3	13	0	6	1	2	0	0	0	0	0	0	0	110	85	110	91	40	11	0	0	0	49	57	89	96	79	54	18	3	0	406
RP	Testing	GLYCERATE	RBNPOMFGQQGHHO-UHFFFAOYSA-M	OCC(O)C([O-])=O	1.18812	1.61066	0.42254	4.53037	5.00409	1	0	0	0	12	7	0	0	4	5	0	3	0	4	0	0	0	0	0	0	0	164	95	134	136	65	0	0	0	0	31	35	41	34	16	3	0	0	0	369
RP	Testing	(-)-Epinephrine	UCTWMZQNUQWSLP-VIFPVBQESA-N	CNC[C@H](O)C1=CC(O)=C(O)C=C1	0.709443	1.08191	0.372463	9.43968	8.86991	0	1	6	6	26	13	0	0	4	13	0	9	1	3	0	0	0	0	0	0	0	180	158	213	229	144	112	78	29	5	73	88	132	140	121	97	66	45	24	578
RP	Testing	Saccharin	CVHZOJJKTDOEJC-UHFFFAOYSA-N	O=C1NS(=O)(=O)C2=C1C=CC=C2	4.757	4.39761	0.359391	9.47713	8.80633	0	0	6	6	17	12	0	0	5	5	0	7	1	3	1	0	0	0	0	0	0	208.444	136.333	313.333	263	218	54	0	0	0	71	89	132	116	73	30	5	0	0	754
RP	Testing	Guanosine diphosphate mannose	MVMSCBBUIHUTGJ-GDJBGNAASA-N	NC1=NC(=O)C2=C(N1)N(C=N2)[C@@H]1O[C@H](COP(O)(=O)OP(O)(=O)O[C@H]2O[C@H](CO)[C@@H](O)[C@H](O)[C@@H]2O)[C@@H](O)[C@H]1O	4.68608	4.35522	0.330865	30.655	24.9122	2	0	9	10	64	39	0	0	23	25	0	16	5	16	0	2	0	0	0	0	0	750.617	512.556	1187.09	1060.56	1240.89	943.333	961.222	1010.56	716.333	239	305	472	528	518	484	443	397	351	2320
RP	Testing	5-Methylcytosine	LRSASMSXMSNRBT-UHFFFAOYSA-N	CC1=C(N)NC(=O)N=C1	0.732121	1.04499	0.312869	6.65169	6.35589	0	0	6	6	16	9	0	0	4	7	0	5	3	1	0	0	0	0	0	0	0	144	135	181	123	61	6	0	0	0	49	55	81	73	48	28	3	0	0	398
RP	Testing	Levocarnitine	PHIQHXFUZVPYII-ZCFIWIBFSA-N	C[N+](C)(C)C[C@H](O)CC([O-])=O	0.741895	1.023	0.2811	7.87599	7.98609	1	1	0	0	26	11	0	0	4	15	0	7	1	3	0	0	0	0	0	0	0	162	107	125	104	128	64	39	0	0	63	68	124	110	133	68	60	18	0	508
RP	Testing	3,4-Dihydroxybenzoic acid	YQUVCSBJEUQKSH-UHFFFAOYSA-N	OC(=O)C1=CC(O)=C(O)C=C1	3.1792	2.89898	0.280223	8.13485	7.73189	1	0	6	6	17	11	0	0	4	6	0	7	0	4	0	0	0	0	0	0	0	202	173	241	221	148	119	55	0	0	58	67	91	91	62	34	13	4	1	514
RP	Testing	2,2',4,4'-Tetrahydroxybenzophenone	WXNRYSGJLQFHBR-UHFFFAOYSA-N	OC1=CC(O)=C(C=C1)C(=O)C1=CC=C(O)C=C1O	6.241	5.98303	0.257966	13.8202	12.0059	0	0	12	12	28	18	0	0	5	10	0	13	0	5	0	0	0	0	0	0	0	302	282	396	442	421	274	277	158	126	102	123	181	192	167	136	114	90	58	798
RP	Testing	Uridine diphosphate N-acetylglucosamine	LFTYTUAZOPRMMI-UBDZBXRQSA-N	CC(=O)N[C@@H]1[C@@H](O)[C@H](O)[C@@H](CO)O[C@H]1OP(O)(=O)OP(O)(=O)OC[C@H]1O[C@H]([C@H](O)[C@@H]1O)N1C=CC(=O)NC1=O	5.30027	5.54608	0.245818	30.1382	24.7752	2	0	6	6	66	39	0	0	22	27	0	17	3	17	0	2	0	0	0	0	0	748.617	479.556	1096.09	950.556	1237.33	1014.56	975.556	1032.78	741.222	233	294	455	525	520	502	464	412	357	2324
RP	Testing	N-Methyl-D-aspartic acid	HOKKHZGPKSLGJE-GSVOUGTGSA-N	CN[C@H](CC(O)=O)C(O)=O	1.17173	1.40366	0.23193	6.76108	7.23293	2	1	0	0	19	10	0	0	5	9	0	5	1	4	0	0	0	0	0	0	0	184	130	162	137	147	132	0	0	0	49	55	79	81	64	42	15	4	0	494
RP	Testing	1,Ã¢â‚¬â€¹2-Ã¢â‚¬â€¹Benzenediol	YCIMNLLNPGFGHC-UHFFFAOYSA-N	OC1=C(O)C=CC=C1	3.16212	2.94812	0.214003	5.83519	5.60621	0	0	6	6	14	8	0	0	2	6	0	6	0	2	0	0	0	0	0	0	0	118	107	136	118	30	0	0	0	0	42	49	66	60	32	12	2	0	0	350
RP	Testing	MANNOSE 6-PHOSPHATE	VFRROHXSMXFLSN-KVTDHHQDSA-N	O[C@H](COP(O)(O)=O)[C@@H](O)[C@H](O)[C@H](O)C=O	1.77946	1.95018	0.17072	11.3996	11.4543	2	0	0	0	29	16	0	0	10	13	0	6	0	9	0	1	0	0	0	0	0	307.309	144.222	366.111	313.667	268.444	284.444	222.444	168.444	131.333	85	101	139	155	144	122	92	65	39	1030
RP	Testing	1-Methylhydantoin	RHYBFKMFHLPQPH-UHFFFAOYSA-N	CN1CC(=O)NC1=O	1.30935	1.14338	0.165967	5.94458	6.06845	0	0	0	0	14	8	0	0	4	6	0	4	2	2	0	0	0	0	0	0	0	150	123	168	104	42	0	0	0	0	44	51	79	53	31	6	0	0	0	376
RP	Testing	5'-Guanylic acid	RQFCJASXJCIDSX-UUOKFMHZSA-N	NC1=NC2=C(N=CN2[C@@H]2O[C@H](COP(O)(O)=O)[C@@H](O)[C@H]2O)C(=O)N1	2.29617	2.14652	0.149653	19.016	16.3355	2	0	9	10	38	24	0	0	14	14	0	10	5	8	0	1	0	0	0	0	0	457.309	348.222	720.111	650.667	578	548.111	526.556	446.889	258.778	146	183	283	298	289	267	232	189	142	1356
RP	Testing	ADENOSINE 2',3'-CYCLIC PHOSPHATE	KMYWVDDIPVNLME-UHFFFAOYSA-N	C1=NC(=C2C(=N1)N(C=N2)C3C4C(C(O3)CO)OP(=O)(O4)O)N	3.17578	3.05534	0.120434	17.8218	15.2251	1	0	9	10	34	22	0	0	12	12	0	10	5	6	0	1	0	0	0	0	0	409.309	326.778	701.333	611.333	519.222	515.667	442.778	379.889	180.444	140	182	292	304	283	257	209	153	100	1226
RP	Testing	D-Trehalose	HDTRYLNUVZCQOY-LIZSDCNHSA-N	[H][C@]1(O[C@H]2O[C@H](CO)[C@@H](O)[C@H](O)[C@H]2O)O[C@H](CO)[C@@H](O)[C@H](O)[C@H]1O	0.94	1.05954	0.11954	17.3034	15.39	0	0	0	0	45	23	0	0	11	22	0	12	0	11	0	0	0	0	0	0	0	406	302	507	732	579	478	411	400	320	140	188	297	348	322	284	258	240	203	1158
RP	Testing	Citrulline	RHGKLRLOHDJJDR-BYPYZUCNSA-N	N[C@@H](CCCNC(N)=O)C(O)=O	0.907849	0.80415	0.103699	8.28468	8.13958	1	1	0	0	25	12	0	0	6	13	0	6	3	3	0	0	0	0	0	0	0	184	139	169	109	74	80	99	107	99	61	70	100	108	94	78	58	40	22	568
RP	Testing	L-Histidine	HNDVDQJCIGZPNO-YFKPBYRVSA-N	N[C@@H](CC1=CN=CN1)C(O)=O	0.659469	0.758589	0.0991205	8.0659	8.0894	1	1	5	5	20	11	0	0	5	9	0	6	3	2	0	0	0	0	0	0	0	174	149	188	120	117	133	88	0	0	59	70	102	95	82	58	33	10	1	500
RP	Testing	S-(Carboxymethyl)-L-cysteine	GBFLZEXEOZUWRN-VKHMYHEASA-N	N[C@@H](CSCC(O)=O)C(O)=O	1.33776	1.25433	0.083429	7.57758	7.63055	2	1	0	0	20	11	0	0	6	9	0	5	1	4	1	0	0	0	0	0	0	180.444	125.667	149.667	81	55.3333	83	121	121	0	53	59	80	75	67	51	37	18	6	750
RP	Testing	Galactosamine	MSWZFWKMSRAUBD-GASJEMHNSA-N	N[C@H]1C(O)O[C@H](CO)[C@H](O)[C@@H]1O	0.676149	0.621068	0.0550804	8.76108	8.65165	0	1	0	0	25	12	0	0	6	13	0	6	1	5	0	0	0	0	0	0	0	194	142	228	290	190	96	15	0	0	71	93	145	161	127	77	33	11	2	598
RP	Testing	TARTRATE	FEWJPZIEWOKRBE-JCYAYHJZSA-L	O[C@H]([C@@H](O)C([O-])=O)C([O-])=O	1.54909	1.49566	0.0534212	6.89898	7.45697	2	0	0	0	14	10	0	0	6	4	0	4	0	6	0	0	0	0	0	0	0	270	167	256	289	234	169	0	0	0	46	53	64	59	34	9	0	0	0	532
RP	Testing	NADP	XJLXINKUBYWONI-NNYOXOHSSA-N	[H][C@]1(O[C@H](COP(O)(=O)OP([O-])(=O)OC[C@H]2O[C@]([H])([C@H](O)[C@@H]2O)[N+]2=CC=CC(=C2)C(N)=O)[C@@H](O)[C@H]1OP(O)(O)=O)N1C=NC2=C(N)N=CN=C12	3.00745	2.95767	0.0497817	38.053	29.5085	4	1	15	16	76	48	0	0	27	28	0	21	7	17	0	3	0	0	0	0	0	907.926	592.889	1472.2	1141.67	1325.78	1380.56	1223.22	1456.64	1034.56	292	366	560	630	644	645	610	557	497	2890
RP	Testing	2-Amino-4-hydroxypteridine	HNXQXTQTPAJEJL-UHFFFAOYSA-N	NC1=NC(=O)C2=NC=CN=C2N1	1.44137	1.39188	0.049484	9.33029	8.10947	0	0	10	11	17	12	0	0	6	5	0	6	5	1	0	0	0	0	0	0	0	218	219	319	312	213	69	9	0	0	67	80	115	108	74	43	18	7	2	530
RP	Testing	(2S)-2-(3-Aminopropanamido)-3-(1H-imidazol-4-yl)propanoic acid	CQOVPNPJLQNMDC-ZETCQYMHSA-N	NCCC(=O)N[C@@H](CC1=CN=CN1)C(O)=O	0.664925	0.711949	0.0470241	11.6014	11.2804	1	1	5	5	30	16	0	0	7	14	0	9	4	3	0	0	0	0	0	0	0	250	210	264	215	268	310	224	123	37	86	104	155	161	154	137	115	83	57	726
RP	Testing	(2S)-2-acetamidobutanedioic acid	OTCCIMWXFLJLIA-BYPYZUCNSA-N	CC(=O)N[C@@H](CC(=O)O)C(=O)O	1.77736	1.73247	0.0448914	8.39407	8.66455	2	0	0	0	21	12	0	0	6	9	0	6	1	5	0	0	0	0	0	0	0	236	170	205	176	234	270	77	0	0	59	65	95	98	84	59	35	12	3	594
RP	Testing	NORADRENALINE	SFLSHLFXELFNJZ-QMMMGPOBSA-N	NC[C@H](O)C1=CC=C(O)C(O)=C1	0.707609	0.751035	0.0434263	8.73257	8.3361	0	1	6	6	23	12	0	0	4	11	0	8	1	3	0	0	0	0	0	0	0	172	152	208	217	129	99	62	15	0	67	81	118	126	101	75	46	22	8	540
RP	Testing	DL-Arginine	ODKSFYDXXFIFQN-UHFFFAOYSA-N	NC(CCCNC(N)=N)C(O)=O	0.668974	0.700098	0.0311247	8.28468	8.13958	1	4	0	0	26	12	0	0	6	14	0	6	4	2	0	0	0	0	0	0	0	164	131	155	105	70	76	93	93	77	62	71	103	111	99	82	62	45	27	554
RP	Testing	DL-Glutamine	ZDXPYRJPNDTMRX-UHFFFAOYSA-N	NC(CCC(N)=O)C(O)=O	0.897104	0.9214	0.0242968	6.87047	7.09151	1	1	0	0	20	10	0	0	5	10	0	5	2	3	0	0	0	0	0	0	0	164	119	139	99	77	107	99	0	0	50	56	80	83	67	46	23	10	2	480
RP	Testing	AMINOADIPATE	OYIFNHCXNCRBQI-BYPYZUCNSA-N	NC(CCCC(O)=O)C(O)=O	0.988249	0.964991	0.0232572	7.57758	7.63055	2	1	0	0	22	11	0	0	5	11	0	6	1	4	0	0	0	0	0	0	0	184	131	159	105	70	83	121	121	0	55	63	89	95	81	61	39	18	6	532
RP	Testing	1-aminocyclopropane-1-carboxylate	PAJPWUMXBYXFCZ-UHFFFAOYSA-MÂ Â	C1CC1(C(=O)[O-])N	0.891534	0.91304	0.0215063	5.26584	5.17296	1	1	0	0	13	7	0	0	3	6	0	4	1	2	0	0	0	0	0	0	0	134	100	134	91	0	0	0	0	0	42	52	63	44	20	0	0	0	0	327
RP	Testing	N-ACETYLGLYCINE	OKJIRPAQVSHGFK-UHFFFAOYSA-N	CC(=O)NCC(O)=O	1.30591	1.32056	0.0146435	5.38731	5.58056	1	0	0	0	15	8	0	0	4	7	0	4	1	3	0	0	0	0	0	0	0	150	104	110	74	72	77	0	0	0	37	38	53	46	31	23	8	3	0	392
RP	Testing	gamma-Guanidinobutyric acid	TUHVEAJXIMEOSA-UHFFFAOYSA-N	NC(N)=NCCCC(O)=O	0.736393	0.7242	0.0121922	6.80152	6.72605	1	3	0	0	21	10	0	0	5	11	0	5	3	2	0	0	0	0	0	0	0	148	114	121	60	62	83	68	66	0	49	53	76	75	64	51	36	27	10	466
RP	Testing	SACCHARATE	DSLZVSRJTYRBFB-LLEIAEIESA-N	[C@H]([C@@H]([C@@H](C(=O)O)O)O)([C@H](C(=O)O)O)O	1.32638	1.31474	0.0116399	9.86531	10.4199	2	0	0	0	24	14	0	0	8	10	0	6	0	8	0	0	0	0	0	0	0	290	199	298	384	320	257	198	121	0	72	87	120	131	114	84	48	21	6	738
RP	Testing	GALACTOSE 1-PHOSPHATE	HXXFSFRBOHSIMQ-FPRJBGLDSA-N	OC[C@H]1O[C@H](OP(O)(O)=O)[C@H](O)[C@@H](O)[C@H]1O	1.77315	1.76321	0.00993954	11.9569	11.3893	2	0	0	0	29	16	0	0	10	13	0	6	0	9	0	1	0	0	0	0	0	307.309	163.222	431.667	392	366.111	291.556	190.556	160	0	93	116	173	197	176	139	92	50	19	1030
RP	Testing	N-Acetyl-D-mannosamine	MBLBDJOUHNCFQT-WCTZXXKLSA-N	CC(=O)N[C@H](C=O)[C@@H](O)[C@H](O)[C@H](O)CO	0.95565	0.960948	0.00529831	10.3251	10.8201	0	0	0	0	30	15	0	0	7	15	0	8	1	6	0	0	0	0	0	0	0	254	171	221	303	298	267	161	99	35	79	97	146	163	154	128	93	58	29	736
RP	Testing	GLUCURONATE	AEMOLEFTQBMNLQ-AQKNRBDQSA-N	[C@@H]1([C@@H]([C@H](OC([C@@H]1O)O)C(=O)O)O)O	1.2424	1.23965	0.00274509	9.64653	9.44597	1	0	0	0	23	13	0	0	7	10	0	6	0	7	0	0	0	0	0	0	0	258	188	306	404	298	188	55	0	0	74	95	143	155	118	66	26	7	1	674
HILIC	Testing	GLUCOSAMINE 6-SULFATE	MTDHILKWIRSIHB-QZABAPFNSA-N	C([C@@H]1[C@H]([C@@H]([C@H]([C@@H](O1)O)N)O)O)OS(=O)(=O)O	4.29421	8.0198	3.72559	12.0663	11.2315	1	1	0	0	29	16	0	0	10	13	0	6	1	8	1	0	0	0	0	0	0	302.444	159.333	430.333	335	258	269.333	213.667	223	51	93	115	169	192	170	132	91	57	28	1046
HILIC	Testing	NICOTINE	SNICXCGAKADSCV-JTQLQIEISA-N	CN1CCC[C@H]1C1=CN=CC=C1	8.35745	4.82678	3.53067	9.2209	8.57279	0	1	6	6	26	12	0	0	2	14	0	10	2	0	0	0	0	0	0	0	0	124	128	161	126	95	61	15	0	0	74	95	157	164	139	104	69	28	7	472
HILIC	Testing	CYSTEINE	XUJNEKJLAYXESH-UHFFFAOYSA-N	NC(CS)C(O)=O	9.43974	6.76513	2.67461	4.53037	5.00409	1	1	0	0	14	7	0	0	4	7	0	3	1	2	1	0	0	0	0	0	0	99.3086	72.1111	90.6667	58.8889	6.11111	0	0	0	0	33	37	48	44	25	9	1	0	0	548
HILIC	Testing	BETAINE	KWIUHFFTVRNATP-UHFFFAOYSA-N	C[N+](C)(C)CC([O-])=O	8.90586	6.30675	2.59911	5.64528	5.87393	1	1	0	0	19	8	0	0	3	11	0	5	1	2	0	0	0	0	0	0	0	124	80	93	64	39	0	0	0	0	45	45	86	63	78	18	0	0	0	368
HILIC	Testing	PHOSPHORYLCHOLINE	PYJNAPOPMIJKJZ-UHFFFAOYSA-N	[Cl-].C[N+](C)(C)CCOP(O)(O)=O	10.9656	8.5811	2.3845	8.02458	7.92144	3	1	0	0	27	12	0	0	7	15	0	5	1	4	0	1	0	1	0	0	1	150.099	48.2222	211.111	63.1111	52.2222	65.6667	48	0	0	65	67	113	102	116	74	57	33	18	1014
HILIC	Testing	HOMOCYSTINE	ZTVZLYBCZNMWCF-UHFFFAOYSA-N	NC(CCSSCCC(N)C(O)=O)C(O)=O	8.99438	7.1921	1.80227	11.1821	10.3805	2	2	0	0	32	16	0	0	8	16	0	8	2	4	2	0	0	0	0	0	0	206.889	153.111	195.333	148.667	65.3333	40	54.6667	81	86	82	96	136	148	124	100	84	85	86	1170
HILIC	Testing	S-ADENOSYLHOMOCYSTEINE	ZJUKTBDSGOFHSH-WFMPWKQPSA-N	N[C@@H](CCSC[C@H]1O[C@H]([C@H](O)[C@@H]1O)N1C=NC2=C(N)N=CN=C12)C(O)=O	8.56801	6.8232	1.74481	20.1318	16.7686	1	1	9	10	46	26	0	0	12	20	0	14	6	5	1	0	0	0	0	0	0	404.444	375.667	575.333	584	436	367	363.667	309.333	308.667	156	200	314	334	319	294	263	246	209	1394
HILIC	Testing	NORSPERMIDINE	OTBHHUPVCYLGQO-UHFFFAOYSA-N	NCCCNCCCN	12.0831	10.5441	1.53893	5.65685	5.71548	0	3	0	0	26	9	0	0	3	17	0	6	3	0	0	0	0	0	0	0	0	58	44	40	36	36	20	16	12	9	47	58	88	96	80	66	52	40	25	380
HILIC	Testing	NICOTINAMIDE MONONUCLEOTIDE	DAYLJWODMCOQEW-TURQNECASA-N	NC(=O)C1=C[N+](=CC=C1)[C@@H]1O[C@H](COP(O)([O-])=O)[C@@H](O)[C@H]1O	9.29151	7.76723	1.52428	16.9756	14.6975	2	1	6	6	37	22	0	0	11	15	0	11	2	8	0	1	0	0	0	0	0	401.309	254.333	574.111	462.667	388	458.111	446	355.333	216.889	129	160	240	266	256	240	204	158	114	1246
HILIC	Testing	KYNURENATE	HCZHHEIFKROPDY-UHFFFAOYSA-N	C1=CC=C2C(=C1)C(=O)C=C(N2)C(=O)O	3.01084	1.52767	1.48317	10.8135	9.38716	1	0	10	11	21	14	0	0	4	7	0	10	1	3	0	0	0	0	0	0	0	238	223	322	321	266	206	78	33	0	79	97	142	152	116	75	39	17	6	608
HILIC	Testing	METHIONINE SULFOXIMINE	SXTAYKAGBXMACB-UHFFFAOYSA-N	CS(=N)(=O)CCC(N)C(O)=O	8.61541	7.25325	1.36215	7.83555	7.96686	1	1	0	0	23	11	0	0	6	12	0	5	2	3	1	0	0	0	0	0	0	156.444	83.6667	152.333	93	59.6667	84.3333	121	0	0	60	66	100	102	88	65	38	19	4	738
HILIC	Testing	Ethylenediaminetetraacetic acid	KCXVZYZYPLLWCC-UHFFFAOYSA-N	C(CN(CC(=O)O)CC(=O)O)N(CC(=O)O)CC(=O)O	7.1099	5.76429	1.34561	14.3101	13.5614	4	2	0	0	36	20	0	0	10	16	0	10	2	8	0	0	0	0	0	0	0	382	272	332	325	280	360	526	240	352	102	116	178	189	222	204	164	160	98	986
HILIC	Testing	(2-AMINOETHYL)PHOSPHONATE	QQVDJLLNRSOCEL-UHFFFAOYSA-N	NCCP(O)(O)=O	9.19974	8.01248	1.18725	4.7194	5.00409	2	1	0	0	15	7	0	0	5	8	0	2	1	3	0	1	0	0	0	0	0	103.309	20	124.111	33.6667	48	0	0	0	0	36	38	52	46	30	12	4	0	0	546
HILIC	Testing	BENZOATE	WPYMKLBDIGXBTP-UHFFFAOYSA-N	OC(=O)C1=CC=CC=C1	0.117864	1.28964	1.17178	6.5423	6.2361	1	0	6	6	15	9	0	0	2	6	0	7	0	2	0	0	0	0	0	0	0	138	120	158	120	78	33	0	0	0	46	54	72	70	43	19	6	1	0	386
HILIC	Testing	N-ACETYLNEURAMINATE	SQVRNKJHWKZAKO-LUWBGTNYSA-N	CC(=O)N[C@@H]1[C@H](CC(O[C@H]1[C@@H]([C@@H](CO)O)O)(C(=O)O)O)O	5.81592	4.6952	1.12071	15.5505	14.7726	1	0	0	0	40	21	0	0	10	19	0	11	1	9	0	0	0	0	0	0	0	376	289	442	566	529	567	447	333	167	123	155	247	298	301	279	228	163	86	1040
HILIC	Testing	THYMINE	RWQNBRDOKXIBIV-UHFFFAOYSA-N	CC1=CNC(=O)NC1=O	9.70129	8.7531	0.948187	6.65169	6.85581	1	2	0	0	24	10	0	0	4	14	0	6	2	2	0	0	0	0	0	0	0	120	89	109	85	48	45	43	33	0	52	62	91	100	84	65	45	26	11	456
HILIC	Testing	2-DEOXY-D-GLUCOSE	VRYALKFFQXWPIH-PBXRRBTRSA-N	OC[C@@H](O)[C@@H](O)[C@H](O)CC=O	3.73371	2.87185	0.861855	7.31836	7.88467	0	0	0	0	23	11	0	0	5	12	0	6	0	5	0	0	0	0	0	0	0	180	109	137	194	161	104	57	30	0	56	70	101	109	91	63	35	13	2	548
HILIC	Testing	CYCLIC AMP	IVOMOUWHDPKRLL-KQYNXXCUSA-N	NC1=C2N=CN([C@@H]3O[C@@H]4COP(O)(=O)O[C@H]4[C@H]3O)C2=NC=N1	7.46173	6.646	0.815734	17.9312	14.7942	1	0	9	10	34	22	0	0	12	12	0	10	5	6	0	1	0	0	0	0	0	409.309	325.778	697.778	625.333	486.778	513.778	361.889	312.778	263.889	140	181	287	306	283	238	191	158	105	1226
HILIC	Testing	2-HYDROXY-4-(METHYLTHIO)BUTANOATE	ONFOSYPQQXJWGS-UHFFFAOYSA-N	CSCCC(C(=O)O)O	1.43961	2.23716	0.797551	5.94458	6.28759	1	0	0	0	19	9	0	0	4	10	0	5	0	3	1	0	0	0	0	0	0	120.444	83	110.333	99	31	16.3333	11	0	0	44	50	71	68	55	37	22	10	3	638
HILIC	Testing	O-ACETYLSERINE	VZXPDPZARILFQX-UHFFFAOYSA-N	CC(=O)OCC(N)C(O)=O	8.09365	7.31341	0.780239	6.87047	7.09151	1	1	0	0	20	10	0	0	5	10	0	5	2	3	0	0	0	0	0	0	0	164	119	139	99	77	107	99	0	0	50	56	80	83	67	46	23	10	2	480
HILIC	Testing	GLUTAMINE	ZDXPYRJPNDTMRX-VKHMYHEASA-N	C(CC(=O)N)[C@@H](C(=O)O)N	6.92082	6.15654	0.76428	6.87047	7.09151	1	1	0	0	19	10	0	0	5	9	0	5	1	4	0	0	0	0	0	0	0	188	135	163	123	115	93	77	0	0	49	53	74	72	55	43	26	14	3	494
HILIC	Testing	OROTATE	PXQPEWDEAKTCGB-UHFFFAOYSA-N	OC(=O)C1=CC(O)=NC(O)=N1	2.66833	1.90964	0.758691	8.17529	7.77034	1	0	6	6	15	11	0	0	6	4	0	5	2	4	0	0	0	0	0	0	0	234	204	299	252	213	165	0	0	0	56	62	81	76	51	28	10	2	0	538
HILIC	Testing	NORADRENALINE	SFLSHLFXELFNJZ-QMMMGPOBSA-N	NC[C@H](O)C1=CC=C(O)C(O)=C1	4.1807	4.91571	0.735014	8.73257	8.3361	0	1	6	6	23	12	0	0	4	11	0	8	1	3	0	0	0	0	0	0	0	172	152	208	217	129	99	62	15	0	67	81	118	126	101	75	46	22	8	540
HILIC	Testing	ADENINE	GFFGJBXGBJISGV-UHFFFAOYSA-N	NC1=NC=NC2=C1N=CN2	3.97095	3.23761	0.733346	7.80668	7.34358	0	0	9	10	15	10	0	0	5	5	0	5	5	0	0	0	0	0	0	0	0	166	177	252	193	95	0	0	0	0	57	69	100	83	52	27	5	0	0	430
HILIC	Testing	LEUCINE	ROHFNLRQFUQHCH-UHFFFAOYSA-N	CC(C)CC(N)C(O)=O	4.99829	5.72912	0.730833	6.16336	6.5159	1	1	0	0	22	9	0	0	3	13	0	6	1	2	0	0	0	0	0	0	0	110	83	103	82	47	22	0	0	0	49	55	89	88	82	49	27	6	0	406
HILIC	Testing	FAD	VWWQXMAJTJZDQX-UYBVJOGSSA-N	CC1=CC2=C(C=C1C)N(C[C@H](O)[C@H](O)[C@H](O)COP(O)(=O)OP(O)(=O)OC[C@H]1O[C@H]([C@H](O)[C@@H]1O)N1C=NC3=C1N=CN=C3N)C1=NC(=O)NC(=O)C1=N2	8.83189	8.21714	0.614754	42.1352	31.5765	2	0	23	25	86	53	0	0	26	33	0	27	9	15	0	2	0	0	0	0	0	952.617	752.556	1526.53	1403.22	1552.67	1356.89	1368.89	1440.22	1145.67	327	411	644	730	744	755	713	674	606	2856
HILIC	Testing	PHOSPHOENOLPYRUVATE	DTBNBXWJWCWCIK-UHFFFAOYSA-M	OP(O)(=O)OC(=C)C([O-])=O	4.0887	4.70048	0.611772	7.12845	7.4171	3	0	0	0	14	10	0	0	7	4	0	3	0	6	0	1	0	0	0	0	0	243.309	112.222	321.222	171.333	103.222	208	0	0	0	48	48	54	49	39	20	8	0	0	721
HILIC	Testing	N-FORMYL-L-METHIONINE	PYUSHNKNPOHWEZ-YFKPBYRVSA-N	CSCC[C@H](NC=O)C(O)=O	1.52442	2.0852	0.56078	7.24941	7.61301	1	0	0	0	22	11	0	0	5	11	0	6	1	3	1	0	0	0	0	0	0	156.444	110	137.333	122	105.333	95.3333	18	6	0	53	62	90	94	84	60	37	18	9	724
HILIC	Testing	5-HYDROXYLYSINE	YSMODUONRAFBET-UHFFFAOYSA-N	NCC(O)CCC(N)C(O)=O	9.68042	9.12203	0.558395	7.46819	7.72529	1	2	0	0	25	11	0	0	5	14	0	6	2	3	0	0	0	0	0	0	0	150	108	134	113	70	91	98	33	0	58	69	101	112	96	76	51	30	12	520
HILIC	Testing	DEOXYADENOSINE MONOPHOSPHATE	KHWCHTKSEGGWEX-RRKCRQDMSA-N	NC1=NC=NC2=C1N=CN2[C@H]1C[C@H](O)[C@@H](COP(O)(O)=O)O1	8.6437	8.0901	0.553592	17.4639	14.8023	2	0	9	10	36	22	0	0	12	14	0	10	5	6	0	1	0	0	0	0	0	393.309	301.222	624.111	480.667	426	392.556	408.778	264.889	217.778	134	167	257	270	254	239	195	162	122	1228
HILIC	Testing	RAFFINOSE	MUPFEKGTMRGPLJ-ZQSKZDJDSA-N	OC[C@H]1O[C@@](CO)(O[C@H]2O[C@H](CO[C@H]3O[C@H](CO)[C@H](O)[C@H](O)[C@H]3O)[C@@H](O)[C@H](O)[C@H]2O)[C@@H](O)[C@@H]1O	7.19629	6.68231	0.513979	25.865	22.0672	0	0	0	0	66	34	0	0	16	32	0	18	0	16	0	0	0	0	0	0	0	604	464	790	1135	891	827	778	797	769	212	286	460	535	523	496	485	480	443	1704
HILIC	Testing	N-ALPHA-ACETYLLYSINE	VEYYWZRYIYDQJM-UHFFFAOYSA-N	CC(=O)NC(CCCCN)C(=O)O	7.52861	7.05055	0.478066	8.8824	8.94078	1	1	0	0	29	13	0	0	5	16	0	8	2	3	0	0	0	0	0	0	0	180	136	161	143	144	146	68	59	21	68	80	122	135	125	109	84	57	33	594
HILIC	Testing	3,4-DIHYDROXYPHENYLGLYCOL	MTVWFVDWRVYDOR-UHFFFAOYSA-N	OCC(O)C1=CC(O)=C(O)C=C1	1.50016	1.94484	0.444681	8.73257	8.3361	0	0	6	6	22	12	0	0	4	10	0	8	0	4	0	0	0	0	0	0	0	188	156	214	235	141	113	80	25	0	66	80	115	121	96	70	39	17	6	554
HILIC	Testing	CYCLIC GMP	ZOOGRGPOEVQQDX-UUOKFMHZSA-N	[H][C@@]12COP(O)(=O)O[C@@]1([H])[C@@H](O)[C@@]([H])(O2)N1C=NC2=C1NC(N)=NC2=O	6.95871	6.51605	0.442662	18.7477	15.4964	1	0	9	10	35	23	0	0	13	12	0	10	5	7	0	1	0	0	0	0	0	443.309	351.778	745.778	685.333	566.778	553.778	418.889	380.222	307.444	146	188	299	320	300	251	213	174	121	1290
HILIC	Testing	LYSINE	KDXKERNSBIXSRK-UHFFFAOYSA-N	NCCCCC(N)C(O)=O	1.59318	2.0354	0.442216	6.65169	6.35589	0	0	6	6	15	9	0	0	4	6	0	5	2	2	0	0	0	0	0	0	0	162	140	191	142	88	6	0	0	0	48	55	79	70	39	18	3	0	0	412
HILIC	Testing	N-ACETYLMETHIONINE	XUYPXLNMDZIRQH-LURJTMIESA-N	CSCC[C@H](NC(C)=O)C(O)=O	1.53152	1.92503	0.393507	8.17529	8.4182	1	0	0	0	25	12	0	0	5	13	0	7	1	3	1	0	0	0	0	0	0	164.444	124	150.333	131	124.333	109	19.6667	7	0	61	69	106	109	102	83	56	36	12	762
HILIC	Testing	ADENOSINE 3',5'-DIPHOSPHATE	WHTCPDAXWFLDIH-KQYNXXCUSA-N	C1=NC(=C2C(=N1)N(C=N2)[C@H]3[C@@H]([C@@H]([C@H](O3)COP(=O)(O)O)OP(=O)(O)O)O)N	8.84856	8.52664	0.321914	21.3953	18.2561	4	0	9	10	42	27	0	0	17	15	0	10	5	10	0	2	0	0	0	0	0	520.617	337.444	861.778	652	606.889	769.778	680.753	529.444	709.667	163	200	304	334	344	337	299	260	205	1710
HILIC	Testing	N-ACETYLASPARAGINE	HXFOXFJUNFFYMO-UFLUHPNLNA-N	CC(=O)N[C@@H](CC(N)=O)C(O)=O	2.53833	2.84729	0.308965	8.39407	8.66455	1	0	0	0	22	12	0	0	6	10	0	6	2	4	0	0	0	0	0	0	0	220	162	189	170	218	240	63	0	0	60	66	99	101	89	65	41	15	6	580
HILIC	Testing	DEOXYCYTIDINE MONOPHOSPHATE	NCMVOABPESMRCP-SHYZEUOFSA-N	NC1=NC(=O)N(C=C1)[C@H]1C[C@H](O)[C@@H](COP(O)(O)=O)O1	7.22948	6.92861	0.300871	15.5328	13.3916	2	0	6	6	33	20	0	0	11	13	0	9	2	8	0	1	0	0	0	0	0	381.309	253.222	541.111	405.667	390	356.556	367.778	225.889	185.222	117	144	216	233	209	191	161	118	83	1172
HILIC	Testing	PTERIN	HNXQXTQTPAJEJL-UHFFFAOYSA-N	NC1=NC(=O)C2=NC=CN=C2N1	2.76149	2.48839	0.273101	9.33029	8.10947	0	0	10	11	17	12	0	0	6	5	0	6	5	1	0	0	0	0	0	0	0	218	219	319	312	213	69	9	0	0	67	80	115	108	74	43	18	7	2	530
HILIC	Testing	GLUTAMATE	WHUUTDBJXJRKMK-GSVOUGTGSA-N	N[C@H](CCC(O)=O)C(O)=O	6.77056	6.5061	0.264453	6.87047	7.09151	2	1	0	0	19	10	0	0	5	9	0	5	1	4	0	0	0	0	0	0	0	180	127	155	103	83	121	121	0	0	49	55	76	80	63	41	18	6	1	494
HILIC	Testing	DEOXYCYTIDINE	CKTSBUTUHBMZGZ-SHYZEUOFSA-N	NC1=NC(=O)N(C=C1)[C@H]1C[C@H](O)[C@@H](CO)O1	4.80317	4.54866	0.254517	12.2277	11.027	0	0	6	6	29	16	0	0	7	13	0	9	3	4	0	0	0	0	0	0	0	266	235	352	348	302	199	181	116	41	95	121	189	199	170	139	100	67	43	740
HILIC	Testing	N-ACETYLPROLINE	GNMSLDIYJOSUSW-LURJTMIESA-N	CC(=O)N1CCC[C@H]1C(O)=O	7.38794	7.16708	0.220866	8.09441	8.78007	0	1	0	0	25	12	0	0	6	13	0	6	1	5	0	0	0	0	0	0	0	194	124	169	244	192	130	72	30	0	63	79	115	127	110	79	46	21	4	598
HILIC	Testing	GLUCOSAMINE	FZHXIRIBWMQPQF-SLPGGIOYSA-N	N[C@@H](C=O)[C@@H](O)[C@H](O)[C@H](O)CO	1.94182	1.73521	0.20661	8.09441	8.41359	1	0	0	0	22	11	0	0	4	11	0	7	1	3	0	0	0	0	0	0	0	176	143	188	160	144	77	0	0	0	63	78	126	132	91	59	24	3	0	504
HILIC	Testing	N-ACETYLCYSTEINE	PWKSKIMOESPYIA-BYPYZUCNSA-N	CC(=O)N[C@@H](CS)C(O)=O	2.31821	2.50936	0.191149	6.76108	7.23293	1	0	0	0	19	10	0	0	5	9	0	5	1	3	1	0	0	0	0	0	0	159.309	119.111	142.667	115.444	94.3333	80.8889	0	0	0	49	55	79	78	61	41	20	6	0	686
HILIC	Testing	D-GLUCOSAMINE-1-PHOSPHATE	YMJBYRVFGYXULK-QZABAPFNSA-N	N[C@@H]1[C@@H](O)[C@H](O)[C@@H](CO)O[C@@H]1OP(O)(O)=O	8.54479	8.69302	0.14823	11.9569	11.3893	2	1	0	0	30	16	0	0	10	14	0	6	1	8	0	1	0	0	0	0	0	291.309	157.222	419.667	352	349	255.556	180.556	160	0	94	117	177	204	186	149	99	55	20	1016
HILIC	Testing	DEOXYURIDINE-MONOPHOSPHATE	JSRLJPSBLDHEIO-SHYZEUOFSA-N	O[C@H]1C[C@@H](O[C@@H]1COP(O)(O)=O)N1C=CC(=O)NC1=O	8.79796	8.6499	0.148056	15.5328	13.3916	2	0	6	6	34	20	0	0	11	14	0	9	3	7	0	1	0	0	0	0	0	363.309	249.222	537.111	390.667	365	353.556	350.778	213.889	164.778	118	144	217	234	215	195	159	123	94	1158
HILIC	Testing	KYNURENINE	YGPSJZOEDVAXAB-QMMMGPOBSA-N	N[C@@H](CC(=O)C1=CC=CC=C1N)C(O)=O	5.03479	4.8901	0.14469	11.0322	10.3922	1	1	6	6	27	15	0	0	5	12	0	10	2	3	0	0	0	0	0	0	0	228	198	260	256	228	210	149	120	33	82	98	144	156	135	109	89	64	35	662
HILIC	Testing	N-ACETYLGALACTOSAMINE	MBLBDJOUHNCFQT-DKXJUACHSA-N	CC(=O)N[C@@H](C=O)[C@H](O)[C@H](O)[C@@H](O)CO	3.64002	3.76091	0.120884	10.3251	10.8201	0	0	0	0	30	15	0	0	7	15	0	8	1	6	0	0	0	0	0	0	0	254	171	221	303	298	267	161	99	35	79	97	146	163	154	128	93	58	29	736
HILIC	Testing	URIDINE DIPHOSPHATE GLUCOSE	HSCJRCZFDFQWRP-JZMIEXBBSA-N	OC[C@H]1O[C@H](OP(O)(=O)OP(O)(=O)OC[C@H]2O[C@H]([C@H](O)[C@@H]2O)N2C=CC(=O)NC2=O)[C@H](O)[C@@H](O)[C@@H]1O	8.30233	8.41465	0.112317	27.9075	22.9513	2	0	6	6	60	36	0	0	21	24	0	15	2	17	0	2	0	0	0	0	0	704.617	438.556	1056.09	925.556	1123.89	859.333	845.222	894.556	636.333	216	275	419	477	454	423	382	337	299	2200
HILIC	Testing	THEOBROMINE	YAPQBXQYLJRXSA-UHFFFAOYSA-N	CN1C=NC2=C1C(=O)NC(=O)N2C	2.02031	1.91834	0.101968	10.1349	9.62782	0	0	9	10	21	13	0	0	6	8	0	7	4	2	0	0	0	0	0	0	0	238	232	355	322	259	59	6	0	0	78	95	152	142	114	67	27	12	0	584
HILIC	Testing	ANILINE-2-SULFONATE	ZMCHBSMFKQYNKA-UHFFFAOYSA-N	C1=CC=C(C(=C1)N)S(=O)(=O)O	1.50322	1.41361	0.0896105	8.26227	7.94506	1	0	6	6	18	11	0	0	5	7	0	6	1	3	1	0	0	0	0	0	0	174.444	93	255.667	176	164	51	0	0	0	61	71	98	98	73	38	11	1	0	720
HILIC	Testing	GLUCURONATE	AEMOLEFTQBMNLQ-AQKNRBDQSA-N	[C@@H]1([C@@H]([C@H](OC([C@@H]1O)O)C(=O)O)O)O	2.70946	2.63914	0.0703272	9.64653	9.44597	1	0	0	0	23	13	0	0	7	10	0	6	0	7	0	0	0	0	0	0	0	258	188	306	404	298	188	55	0	0	74	95	143	155	118	66	26	7	1	674
HILIC	Testing	2,5-DIHYDROBENZOIC ACID	XCSQXCKDEVRTHN-UHFFFAOYSA-N	C1C=CCC(=C1)C(=O)O	1.34297	1.28068	0.0622891	6.5423	6.2361	1	0	0	0	17	9	0	0	2	8	0	7	0	2	0	0	0	0	0	0	0	128	107	141	100	67	33	0	0	0	48	58	83	85	55	25	7	1	0	388
HILIC	Testing	GLYCOCHENODEOXYCHOLATE	GHCZAUBVMUEKKP-GYPHWSFCSA-N	[H][C@@]1(CC[C@@]2([H])[C@]3([H])[C@H](O)C[C@]4([H])C[C@H](O)CC[C@]4(C)[C@@]3([H])CC[C@]12C)[C@H](C)CCC(=O)NCC(O)=O	1.50967	1.56223	0.0525564	25.3147	19.668	1	0	0	0	75	32	0	0	6	43	0	26	1	5	0	0	0	0	0	0	0	346	319	441	450	451	437	330	291	258	221	300	554	724	785	765	648	533	453	1348
HILIC	Testing	CYTIDINE MONOPHOSPHATE	IERHLVCPSMICTF-XVFCMESISA-N	C1=CN(C(=O)N=C1N)[C@H]2[C@@H]([C@@H]([C@H](O2)COP(=O)(O)O)O)O	8.67694	8.6838	0.00686931	16.2685	14.2219	2	0	6	6	35	21	0	0	12	14	0	9	3	8	0	1	0	0	0	0	0	393.309	270.222	586.111	494.667	430	458.111	392.556	308.889	164.778	124	153	231	250	236	212	173	135	98	1222
HILIC	Testing	GLUCOSAMINE 6-PHOSPHATE	XHMJOUIAFHJHBW-UKFBFLRUSA-N	N[C@H]1[C@@H](O)O[C@H](COP(O)(O)=O)[C@@H](O)[C@@H]1O	8.79947	8.79292	0.00654979	12.0663	11.2315	2	1	0	0	30	16	0	0	10	14	0	6	1	8	0	1	0	0	0	0	0	291.309	156.222	413.111	332.667	254	259.111	201.222	209.667	48	94	116	173	196	173	137	97	65	36	1016
RP	External Validation	Propiconazole	STJLVHWMYQXCPB-UHFFFAOYSA-N	CCCC1COC(CN2C=NC=N2)(O1)C1=C(Cl)C=C(Cl)C=C1	11.637	6.73861	4.89839	17.0873	15.0813	0	0	11	11	39	22	0	0	7	17	0	15	3	2	0	0	0	2	0	0	2	283.21	294.222	426.111	370	411.938	396.889	260.667	159.556	78.5556	133	169	270	289	295	286	266	205	145	1410
RP	External Validation	Dibutyl 1,2-benzenedicarboxylate	DOIRQSBPFJWKBE-UHFFFAOYSA-N	CCCCOC(=O)C1=CC=CC=C1C(=O)OCCCC	15.038	11.8192	3.2188	14.2396	12.6505	0	0	6	6	42	20	0	0	4	22	0	16	0	4	0	0	0	0	0	0	0	270	239	342	349	360	332	148	118	88	110	135	202	228	208	186	180	182	158	854
RP	External Validation	Butylparaben	QFOHBWFCKVYLES-UHFFFAOYSA-N	CCCCOC(=O)C1=CC=C(O)C=C1	9.159	6.67497	2.48403	10.0778	9.03776	0	0	6	6	28	14	0	0	3	14	0	11	0	3	0	0	0	0	0	0	0	194	172	230	202	154	116	102	36	24	76	91	132	139	114	90	77	73	56	602
RP	External Validation	N,N-Dimethyldodecylamine-N-oxide (LDAO)	SYELZBGXAIXKHU-UHFFFAOYSA-N	CCCCCCCCCCCC[N+](C)(C)[O-]	9.45	7.38428	2.06572	11.0834	9.6364	0	1	0	0	47	16	0	0	2	31	0	14	1	1	0	0	0	0	0	0	0	112	86	79	60	56	52	48	44	40	95	115	195	212	205	180	164	148	132	648
RP	External Validation	Glycerol 1-monooleate	RZRNAYUHWVFMIP-KTKRTIGZSA-N	CCCCCCCC\C=C/CCCCCCCC(=O)OCC(O)CO	16.296	14.7655	1.53053	17.1893	13.1974	0	0	0	0	65	25	0	0	4	40	0	21	0	4	0	0	0	0	0	0	0	230	176	199	199	176	172	146	112	109	138	174	268	308	290	273	259	247	232	1052
RP	External Validation	6-CARBOXYHEXANOATE	WLJVNTCWHIRURA-UHFFFAOYSA-N	OC(=O)CCCCCC(O)=O	4.55374	3.07605	1.47769	7.50863	7.24882	2	0	0	0	23	11	0	0	4	12	0	7	0	4	0	0	0	0	0	0	0	174	120	132	68	64	60	60	88	121	54	62	89	94	80	64	49	28	14	520
RP	External Validation	STACHYOSE	UQZIYBXSHAGNOE-SWXGLOGKSA-N	[H][C@]1(O[C@]2(CO)O[C@H](CO)[C@@H](O)[C@@H]2O)O[C@H](CO[C@H]2O[C@H](CO[C@H]3O[C@H](CO)[C@@H](O)[C@H](O)[C@H]3O)[C@H](O)[C@H](O)[C@H]2O)[C@H](O)[C@H](O)[C@H]1O	0.952567	2.35218	1.39962	34.5166	27.7013	0	0	0	0	87	45	0	0	21	42	0	24	0	21	0	0	0	0	0	0	0	800	617	1048	1510	1194	1118	1100	1188	1204	282	381	613	719	708	682	686	708	682	2250
RP	External Validation	3-Hydroxynonanoic acid	XBUXARJOYUQNTC-UHFFFAOYSA-N	CCCCCCC(O)CC(O)=O	8.2	6.94891	1.25109	8.10634	7.91772	1	0	0	0	30	12	0	0	3	18	0	9	0	3	0	0	0	0	0	0	0	136	97	108	91	111	52	47	37	26	64	77	120	130	118	98	80	63	42	534
RP	External Validation	ETHYLMALONATE	UKFXDFUAPNAMPJ-UHFFFAOYSA-N	CCC(C(O)=O)C(O)=O	3.58904	2.44105	1.14799	6.01353	6.6314	2	0	0	0	17	9	0	0	4	8	0	5	0	4	0	0	0	0	0	0	0	168	120	161	140	143	0	0	0	0	44	50	70	68	49	22	7	0	0	444
RP	External Validation	METHYGLUTARATE	XJMMNTGIMDZPMU-UHFFFAOYSA-N	CC(CC(=O)O)CC(=O)O	3.60631	2.46829	1.13801	6.91091	7.10317	2	0	0	0	20	10	0	0	4	10	0	6	0	4	0	0	0	0	0	0	0	172	119	136	90	82	88	121	0	0	50	55	85	81	81	40	20	4	1	482
RP	External Validation	FERULATE	KSEBMYQBYZTDHS-HWKANZROSA-N	COC1=C(C=CC(=C1)/C=C/C(=O)O)O	5.34778	4.28181	1.06597	10.1872	9.31277	1	0	6	6	24	14	0	0	4	10	0	10	0	4	0	0	0	0	0	0	0	232	200	259	234	169	145	135	134	66	74	85	121	125	108	95	69	42	26	626
RP	External Validation	3,4 DIHYDROXYMANDELATE	RGHMISIYKIHAJW-UHFFFAOYSA-N	C1=CC(=C(C=C1C(C(=O)O)O)O)O	1.51235	2.43973	0.927378	9.61802	9.12023	1	0	6	6	21	13	0	0	5	8	0	8	0	5	0	0	0	0	0	0	0	236	196	280	301	191	173	144	55	0	70	83	116	120	98	68	36	16	5	616
RP	External Validation	Atractylenolide III	FBMORZZOJSDNRQ-GLQYFDAESA-N	CC1=C2C[C@H]3C(=C)CCC[C@]3(C)C[C@]2(O)OC1=O	10	9.13016	0.869836	14.5436	12.6008	0	0	0	0	38	18	0	0	3	20	0	15	0	3	0	0	0	0	0	0	0	228	234	379	334	262	196	125	38	0	126	164	300	340	358	259	185	80	45	752
RP	External Validation	3,4-DIHYDROXYPHENYLACETATE	CFFZDZCDUFSOFZ-UHFFFAOYSA-N	OC(=O)CC1=CC(O)=C(O)C=C1	3.4178	2.6402	0.777597	8.8824	8.23757	1	0	6	6	20	12	0	0	4	8	0	8	0	4	0	0	0	0	0	0	0	206	173	223	209	147	123	119	55	0	64	74	107	105	87	58	30	14	4	552
RP	External Validation	3-(4-HYDROXYPHENYL)PYRUVATE	KKADPXVIOXHVKN-UHFFFAOYSA-N	OC(=O)C(=O)CC1=CC=C(O)C=C1	4.23439	3.54325	0.691138	9.58951	8.78803	1	0	6	6	21	13	0	0	4	8	0	9	0	4	0	0	0	0	0	0	0	226	186	242	228	156	152	126	94	55	68	79	110	111	90	71	43	25	11	588
RP	External Validation	10-HYDROXYDECANOATE	YJCJVMMDTBEITC-UHFFFAOYSA-N	OCCCCCCCCCC(O)=O	7.3636	6.7332	0.630397	8.70406	7.96833	1	0	0	0	33	13	0	0	3	20	0	10	0	3	0	0	0	0	0	0	0	138	94	98	64	60	56	52	48	44	68	84	127	143	128	112	96	80	64	572
RP	External Validation	3,4-DIHYDROXYPHENYLGLYCOL	MTVWFVDWRVYDOR-UHFFFAOYSA-N	OCC(O)C1=CC(O)=C(O)C=C1	1.32001	1.86237	0.542363	8.73257	8.3361	0	0	6	6	22	12	0	0	4	10	0	8	0	4	0	0	0	0	0	0	0	188	156	214	235	141	113	80	25	0	66	80	115	121	96	70	39	17	6	554
RP	External Validation	N-ACETYLALANINE	KTHDTJVBEPMMGL-VKHMYHEASA-N	C[C@H](NC(C)=O)C(O)=O	1.68066	2.17815	0.497495	6.16336	6.5159	1	0	0	0	18	9	0	0	4	9	0	5	1	3	0	0	0	0	0	0	0	156	115	133	96	79	77	0	0	0	45	48	71	67	52	32	17	3	0	430
RP	External Validation	FUMARATE	VZCYOOQTPOCHFL-OWOJBTEDSA-L	[O-]C(=O)\C=C\C([O-])=O	2.12348	1.68286	0.440613	5.38731	5.58056	2	0	0	0	10	8	0	0	4	2	0	4	0	4	0	0	0	0	0	0	0	220	137	186	94	104	169	0	0	0	32	32	32	28	16	4	0	0	0	402
RP	External Validation	2-HYDROXYPHENYLACETATE	CCVYRRGZDBSHFU-UHFFFAOYSA-N	OC(=O)CC1=C(O)C=CC=C1	4.07548	3.66024	0.41524	8.0659	7.60875	1	0	6	6	19	11	0	0	3	8	0	8	0	3	0	0	0	0	0	0	0	174	147	183	157	142	133	33	0	0	58	68	98	99	76	50	22	7	1	488
RP	External Validation	METHYLMALONATE	ZIYVHBGGAOATLY-UHFFFAOYSA-N	CC(C(O)=O)C(O)=O	2.23314	1.85543	0.377717	5.41582	5.89401	2	0	0	0	14	8	0	0	4	6	0	4	0	4	0	0	0	0	0	0	0	164	115	150	110	121	0	0	0	0	38	41	54	49	26	10	1	0	0	406
RP	External Validation	BETA-GLYCEROPHOSPHATE	DHCLVCXQIBBOPH-UHFFFAOYSA-N	OCC(CO)OP(O)(O)=O	1.84371	2.19592	0.352203	6.84072	7.27129	2	0	0	0	19	10	0	0	7	9	0	3	0	6	0	1	0	0	0	0	0	189.309	62.2222	240.667	130.222	94.5556	160	0	0	0	51	57	75	77	65	42	19	4	0	726
RP	External Validation	GLUCONOLACTONE	PHOQVHQSTUBQQK-SQOUGZDYSA-N	OC[C@H]1OC(=O)[C@H](O)[C@@H](O)[C@@H]1O	1.13091	1.46888	0.33797	8.76108	8.65165	0	0	0	0	22	12	0	0	6	10	0	6	0	6	0	0	0	0	0	0	0	228	166	260	349	226	110	25	0	0	68	88	132	140	101	55	21	6	1	610
RP	External Validation	CITRAMALATE	XFTRTWQBIOMVPK-UHFFFAOYSA-N	CC(CC(=O)O)(C(=O)O)O	1.80133	2.10759	0.306261	7.05775	7.46863	2	0	0	0	18	10	0	0	5	8	0	5	0	5	0	0	0	0	0	0	0	200	144	191	172	154	121	0	0	0	52	56	83	77	61	26	8	1	0	508
RP	External Validation	Corosolic Acid	HFGSQOYIOKBQOW-ZSDYHTTISA-N	[H][C@@]12[C@@H](C)[C@H](C)CC[C@@]1(CC[C@]1(C)C2=CC[C@]2([H])[C@@]3(C)C[C@@H](O)[C@H](O)C(C)(C)[C@]3([H])CC[C@@]12C)C(O)=O	14.242	13.9506	0.291377	27.5716	21.5934	1	0	0	0	82	34	0	0	4	48	0	30	0	4	0	0	0	0	0	0	0	334	353	560	653	600	512	412	331	278	256	351	684	927	1067	1041	895	709	588	1384
RP	External Validation	GLYCEROL 3-PHOSPHATE	AWUCVROLDVIAJX-UHFFFAOYSA-N	OCC(O)COP(O)(O)=O	1.82383	2.10956	0.285726	6.95011	7.14154	2	0	0	0	19	10	0	0	7	9	0	3	0	6	0	1	0	0	0	0	0	189.309	61.2222	239.111	110.667	81.8889	114.778	80	0	0	51	56	72	72	59	43	24	11	2	726
RP	External Validation	3-HYDROXYBENZALDEHYDE	IAVREABSGIHHMO-UHFFFAOYSA-N	OC1=CC=CC(C=O)=C1	4.66555	4.39355	0.272003	6.47335	6.19159	0	0	6	6	15	9	0	0	2	6	0	7	0	2	0	0	0	0	0	0	0	138	116	139	125	81	48	0	0	0	46	54	75	69	45	17	5	0	0	386
RP	External Validation	Saccharin	CVHZOJJKTDOEJC-UHFFFAOYSA-N	c12c(C(=O)NS1(=O)=O)cccc2	4.568	4.39761	0.170391	9.47713	8.80633	0	0	6	6	17	12	0	0	5	5	0	7	1	3	1	0	0	0	0	0	0	208.444	136.333	313.333	263	218	54	0	0	0	71	89	132	116	73	30	5	0	0	754
RP	External Validation	ADENOSINE DIPHOSPHATE RIBOSE	PWJFNRJRHXWEPT-DMGAZHTPSA-N	NC1=NC=NC2=C1N=CN2[C@@H]1O[C@H](COP(O)(=O)OP(O)(=O)OC[C@@H](O)[C@H](O)[C@H](O)C=O)[C@@H](O)[C@H]1O	3.26394	3.09514	0.168799	27.7981	23.1576	2	0	9	10	59	36	0	0	21	23	0	15	5	14	0	2	0	0	0	0	0	682.617	443.556	1034.53	857.222	992.667	810.889	773.444	845.778	702.778	213	267	401	439	431	411	373	342	307	2154
RP	External Validation	2-HYDROXYBUTYRATE	AFENDNXGAFYKQO-UHFFFAOYSA-N	CCC(O)C(O)=O	2.08094	2.1698	0.0888587	4.53037	5.00409	1	0	0	0	15	7	0	0	3	8	0	4	0	3	0	0	0	0	0	0	0	116	79	104	86	11	0	0	0	0	34	38	51	48	30	13	3	0	0	344
RP	External Validation	D-ALANINE	QNAYBMKLOCPYGJ-UWTATZPHSA-N	C[C@@H](N)C(O)=O	0.873696	0.942024	0.0683277	3.93265	4.24438	1	1	0	0	13	6	0	0	3	7	0	3	1	2	0	0	0	0	0	0	0	96	68	82	44	0	0	0	0	0	29	30	41	35	19	5	0	0	0	292
RP	External Validation	Benzyl butyl phthalate	IRIAEXORFWYRCZ-UHFFFAOYSA-N	CCCCOC(=O)C1=C(C=CC=C1)C(=O)OCC1=CC=CC=C1	13.075	13.1133	0.0382793	17.068	14.0984	0	0	12	12	43	23	0	0	4	20	0	19	0	4	0	0	0	0	0	0	0	322	297	420	421	432	424	258	253	223	128	158	233	259	235	208	207	211	194	960
HILIC	External Validation	4-PENTENOIC ACID	HVAMZGADVCBITI-UHFFFAOYSA-N	OC(=O)CCC=C	6.77846	1.69473	5.08373	4.46142	4.73671	1	0	0	0	15	7	0	0	2	8	0	5	0	2	0	0	0	0	0	0	0	98	68	70	38	41	22	0	0	0	32	35	48	45	30	18	6	2	0	316
HILIC	External Validation	5'-DEOXYADENOSINE	XGYIMTFOTBMPFP-KQYNXXCUSA-N	C[C@H]1O[C@H]([C@H](O)[C@@H]1O)N1C=NC2=C(N)N=CN=C12	2.65169	4.18435	1.53266	14.2966	12.8383	0	0	9	10	31	18	0	0	8	13	0	10	5	3	0	0	0	0	0	0	0	298	295	464	486	362	283	233	130	48	113	146	235	238	218	184	136	101	56	810
HILIC	External Validation	3-METHYLHISTAMINE	CPAGZVLINCPJEH-UHFFFAOYSA-N	CN1C=NC=C1CCN	9.85407	8.58277	1.2713	6.43291	6.66243	0	1	5	5	20	9	0	0	3	11	0	6	3	0	0	0	0	0	0	0	0	102	100	118	54	42	27	0	0	0	51	61	96	85	74	47	24	8	0	374
HILIC	External Validation	5-METHYLCYTOSINE	LRSASMSXMSNRBT-UHFFFAOYSA-N	CC1=C(N)NC(=O)N=C1	5.12894	3.87896	1.24998	6.65169	6.35589	0	0	6	6	16	9	0	0	4	7	0	5	3	1	0	0	0	0	0	0	0	144	135	181	123	61	6	0	0	0	49	55	81	73	48	28	3	0	0	398
HILIC	External Validation	Sotalol	ZBMZVLHSJCTVON-UHFFFAOYSA-N	CC(C)NCC(O)C1=CC=C(NS(C)(=O)=O)C=C1	3.876	2.78937	1.08663	13.4924	11.6176	0	1	6	6	38	18	0	0	6	20	0	12	2	3	1	0	0	0	0	0	0	222.444	152.333	275.667	223	209	180.667	128	83.6667	113.667	106	124	196	208	199	178	150	122	105	998
HILIC	External Validation	Quinoline-4-carboxylic acid	VQMSRUREDGBWKT-UHFFFAOYSA-N	OC(=O)C1=CC=NC2=CC=CC=C12	2.491	1.48867	1.00233	9.99695	8.75031	1	0	10	11	20	13	0	0	3	7	0	10	1	2	0	0	0	0	0	0	0	204	199	282	266	217	151	33	0	0	73	90	131	140	107	68	31	8	1	544
HILIC	External Validation	3-SULFINOALANINE	ADVPTQAUNPRNPO-UHFFFAOYSA-N	C(C(C(=O)O)N)S(=O)O	7.99579	7.23897	0.756821	6.16336	6.5159	2	1	0	0	16	9	0	0	6	7	0	3	1	4	1	0	0	0	0	0	0	160.444	79.6667	143	92.6667	84.3333	121	0	0	0	43	47	64	62	43	20	6	1	0	676
HILIC	External Validation	Kinetin	QANMHLXAZMSUEX-UHFFFAOYSA-N	C(NC1=C2N=CN=C2N=CN1)C1=CC=CO1	1.935	2.51881	0.583815	12.647	11.0744	0	0	14	14	25	16	0	0	6	9	0	10	5	1	0	0	0	0	0	0	0	256	269	373	283	224	170	208	189	78	93	116	171	157	135	123	105	83	55	678
HILIC	External Validation	2-QUINOLINECARBOXYLATE	LOAUVZALPPNFOQ-UHFFFAOYSA-N	C1=CC=C2C(=C1)C=CC(=N2)C(=O)O	2.03421	1.46871	0.565497	10.0374	8.56278	1	0	10	11	20	13	0	0	3	7	0	10	1	2	0	0	0	0	0	0	0	204	200	283	261	171	122	78	33	0	73	89	127	132	99	67	38	17	6	544
HILIC	External Validation	ACETOIN	ROWKJAVDOGWPAT-UHFFFAOYSA-N	CC(O)C(C)=O	1.40975	1.93177	0.522017	3.93265	4.24438	0	0	0	0	14	6	0	0	2	8	0	4	0	2	0	0	0	0	0	0	0	88	58	56	42	0	0	0	0	0	30	31	46	38	20	12	0	0	0	280
HILIC	External Validation	2-HYDROXYPYRIDINE	UBQKCCHYAOITMY-UHFFFAOYSA-N	O=C1NC=CC=C1	2.18379	1.7064	0.477386	5.05914	4.78585	0	0	6	6	12	7	0	0	2	5	0	5	1	1	0	0	0	0	0	0	0	104	91	108	69	18	0	0	0	0	35	41	54	46	19	3	0	0	0	298
HILIC	External Validation	5-AMINOPENTANOATE	JJMDCOVWQOJGCB-UHFFFAOYSA-N	NCCCCC(O)=O	5.64931	6.07878	0.42947	5.16853	5.36185	1	1	0	0	19	8	0	0	3	11	0	5	1	2	0	0	0	0	0	0	0	102	70	74	40	36	34	33	0	0	39	45	65	67	52	35	20	7	2	368
HILIC	External Validation	6-CARBOXYHEXANOATE	WLJVNTCWHIRURA-UHFFFAOYSA-N	OC(=O)CCCCCC(O)=O	1.39814	1.71018	0.312038	7.50863	7.24882	2	0	0	0	23	11	0	0	4	12	0	7	0	4	0	0	0	0	0	0	0	174	120	132	68	64	60	60	88	121	54	62	89	94	80	64	49	28	14	520
HILIC	External Validation	3-METHOXYTYRAMINE	DIVQKHQLANKJQO-UHFFFAOYSA-N	COC1=CC(CCN)=CC=C1O	4.53584	4.77091	0.235067	8.55423	8.1094	0	1	6	6	25	12	0	0	3	13	0	9	1	2	0	0	0	0	0	0	0	154	141	180	184	102	56	42	18	0	67	80	122	127	110	90	61	37	16	514
HILIC	External Validation	5-VALEROLACTONE	OZJPLYNZGCXSJM-UHFFFAOYSA-N	O=C1CCCCO1	1.39613	1.62604	0.229912	5.05914	4.78585	0	0	0	0	15	7	0	0	2	8	0	5	0	2	0	0	0	0	0	0	0	104	80	96	48	12	0	0	0	0	38	47	70	68	32	6	0	0	0	316
HILIC	External Validation	4-AMINOBENZOATE	ALYNCZNDIQEVRV-UHFFFAOYSA-M	NC1=CC=C(C=C1)C([O-])=O	1.35224	1.57626	0.224016	7.3588	6.90974	1	0	6	6	16	10	0	0	3	6	0	7	1	2	0	0	0	0	0	0	0	178	146	202	154	106	64	39	0	0	52	60	82	79	54	25	8	4	0	435
HILIC	External Validation	3-AMINO-5-HYDROXYBENZOATE	QPEJHSFTZVMSJH-UHFFFAOYSA-M	C1=C(C=C(C=C1N)[O-])C(=O)O	1.39089	1.55105	0.160157	8.17529	7.77034	2	0	6	6	17	11	0	0	4	6	0	7	1	3	0	0	0	0	0	0	0	210	172	233	214	191	143	0	0	0	58	66	94	90	65	33	12	3	0	499
HILIC	External Validation	3-(2-HYDROXYPHENYL)PROPANOATE	CJBDUOMQLFKVQC-UHFFFAOYSA-N	OC(=O)CCC1=C(O)C=CC=C1	1.32088	1.46957	0.148694	8.77301	8.11486	1	0	6	6	22	12	0	0	3	10	0	9	0	3	0	0	0	0	0	0	0	178	151	183	137	115	127	133	33	0	64	76	110	117	94	73	47	21	7	526
HILIC	External Validation	3-DEHYDROSHIKIMATE	SLWWJZMPHJJOPH-PHDIDXHHSA-N	C1[C@H]([C@@H](C(=O)C=C1C(=O)O)O)O	1.73146	1.58508	0.14638	8.91091	8.56808	1	0	0	0	20	12	0	0	5	8	0	7	0	5	0	0	0	0	0	0	0	226	173	251	274	210	174	55	0	0	66	81	119	125	88	44	16	5	1	580
HILIC	External Validation	2,4-Dimethylbenzenesulfonic acid	CHZLVSBMXZSPNN-UHFFFAOYSA-N	CC1=CC=C(C(C)=C1)S(O)(=O)=O	1.468	1.34376	0.124236	9.07877	8.63144	1	0	6	6	22	12	0	0	4	10	0	8	0	3	1	0	0	0	0	0	0	174.444	95	254.667	174.667	129.667	68.6667	17	0	0	70	80	122	120	110	63	35	10	3	746
HILIC	External Validation	3,4 DIHYDROXYMANDELATE	RGHMISIYKIHAJW-UHFFFAOYSA-N	C1=CC(=C(C=C1C(C(=O)O)O)O)O	1.47935	1.5781	0.0987553	9.61802	9.12023	1	0	6	6	21	13	0	0	5	8	0	8	0	5	0	0	0	0	0	0	0	236	196	280	301	191	173	144	55	0	70	83	116	120	98	68	36	16	5	616
HILIC	External Validation	3,4-DIHYDROXYPHENYLACETATE	CFFZDZCDUFSOFZ-UHFFFAOYSA-N	OC(=O)CC1=CC(O)=C(O)C=C1	1.36574	1.44724	0.0815053	8.8824	8.23757	1	0	6	6	20	12	0	0	4	8	0	8	0	4	0	0	0	0	0	0	0	206	173	223	209	147	123	119	55	0	64	74	107	105	87	58	30	14	4	552
HILIC	External Validation	3-CRESOTINIC ACID	WHSXTWFYRGOBGO-UHFFFAOYSA-N	CC1=C(C(=CC=C1)C(=O)O)O	1.30565	1.38048	0.0748316	8.09441	7.86119	1	0	6	6	19	11	0	0	3	8	0	8	0	3	0	0	0	0	0	0	0	178	158	222	203	166	44	0	0	0	60	70	102	103	77	47	17	4	0	488
HILIC	External Validation	3-HYDROXYMETHYLGLUTARATE	NPOAOTPXWNWTSH-UHFFFAOYSA-N	CC(O)(CC(O)=O)CC(O)=O	1.49315	1.55067	0.0575205	7.82646	8.05074	2	0	0	0	21	11	0	0	5	10	0	6	0	5	0	0	0	0	0	0	0	204	144	169	152	192	88	121	0	0	58	62	102	90	96	44	22	4	1	546
HILIC	External Validation	3-HYDROXYBENZALDEHYDE	IAVREABSGIHHMO-UHFFFAOYSA-N	OC1=CC=CC(C=O)=C1	1.31931	1.36289	0.043575	6.47335	6.19159	0	0	6	6	15	9	0	0	2	6	0	7	0	2	0	0	0	0	0	0	0	138	116	139	125	81	48	0	0	0	46	54	75	69	45	17	5	0	0	386
HILIC	External Validation	3-(4-HYDROXYPHENYL)PYRUVATE	KKADPXVIOXHVKN-UHFFFAOYSA-N	OC(=O)C(=O)CC1=CC=C(O)C=C1	1.51083	1.54074	0.029916	9.58951	8.78803	1	0	6	6	21	13	0	0	4	8	0	9	0	4	0	0	0	0	0	0	0	226	186	242	228	156	152	126	94	55	68	79	110	111	90	71	43	25	11	588
HILIC	External Validation	3,4-DIHYDROXYBENZOATE	YQUVCSBJEUQKSH-UHFFFAOYSA-N	OC(=O)C1=CC(O)=C(O)C=C1	1.34618	1.36369	0.0175052	8.13485	7.73189	1	0	6	6	17	11	0	0	4	6	0	7	0	4	0	0	0	0	0	0	0	202	173	241	221	148	119	55	0	0	58	67	91	91	62	34	13	4	1	514
HILIC	External Validation	N-Acetyl-DL-Glutamic Acid	RFMMMVDNIPUKGG-UHFFFAOYSA-N	CC(=O)NC(CCC(O)=O)C(O)=O	1.83	1.8297	0.000295358	9.10118	9.1911	2	0	0	0	24	13	0	0	6	11	0	7	1	5	0	0	0	0	0	0	0	240	174	207	161	181	239	193	77	0	65	73	107	115	105	85	53	30	9	632
[truncated: 775 more columns]

## Sheet: Table S6
Table S6 Final annotated dataset after MS-Dial annotation and quality control measures
Included are sample height profiles of all Level 1 and 2 annotations that passed retention time prediction, mass error, and blank ratio thresholding. All identifying information presented are garnered from the PubChem database, or the CompTox database where noted. NOTE: Height profiles are blank subtracted using the largest blank intensity of blanks 1-8, the method blank, or the field blank. Leve…
Metabolite name	DTXSID	PREFERRED_NAME	CASRN	INCHIKEY	IUPAC_NAME	MONOISOTOPIC_MASS	AVERAGE_MASS	Average Rt(min)	Average Mz	Adduct type	Confidence level	ion mode	Reference RT	Reference m/z	Formula	Ontology	SMILES	Dot product	Reverse dot product	Fragment presence %	MS1 isotopic spectrum	MS/MS spectrum	Blank 1	Blank 2	Blank 3	Blank 4	Blank 5	Blank 6	Blank 7	Blank 8	Method Blank	Field Blank	ISTDs Mix 1	ISTDs Mix 1.1	QC 1	QC 2	QC 3	QC 4	Lebanon	Portland	Woodburn	Salem	Beaverton	Ellmaker	Primo Water	Newport	Philomath	Toledo	Corvallis
(1R,2R,4aS,6aS,6bR,10S,12aR,14bS)-1,8,10-trihydroxy-1,2,6a,6b,9,9,12a-heptamethyl-2,3,4,5,6,6a,7,8,8a,10,11,12,13,14b-tetradecahydropicene-4a-carboxylic acid				JPGOJQJBPLCRQP-YHJYJCICSA-N	(1R,2R,4aS,6aS,6bR,10S,12aR,14bS)-1,8,10-trihydroxy-1,2,6a,6b,9,9,12a-heptamethyl-2,3,4,5,6,6a,7,8,8a,10,11,12,13,14b-tetradecahydropicene-4a-carboxylic acid	488.35	488.7	12.056	487.341	[M-H]-	Level 2	RP_CART_NEG	5.525	487.343	C30H48O5	Triterpenoids	O=C(O)C12CCC(C)C(O)(C)C2C3=CCC4C5(C)CCC(O)C(C)(C)C5C(O)CC4(C)C3(C)CC1	70.5	74.4	100	487.34106:30620 488.34441:13500 489.34777:4208	44.99685:74 45.00211:20 294.12918:71 302.98688:21 304.91476:21 318.16693:217 319.51535:148 322.99481:23 332.52921:67 337.25754:21 343.24307:89 347.53894:103 350.71967:88 356.85995:150 363.00128:51 383.01135:44 387.01263:21 389.15247:21 401.0397:21 403.01141:54 405.24622:182 407.00888:21 416.13925:126 418.91913:21 423.05096:103 426.97836:21 427.00061:28 441.06769:53 441.16437:41 441.20554:37 441.2…	6	6	10	0	6	6	6	0	7	6	6	6	4110	4329	4526	5012	3333	95	105	12	30613	11	0	778	11459	1403	1132
(1S,4aR,6aS,6bR,10R,11R,12aR,14bS)-1,10,11-trihydroxy-2,2,6a,6b,9,9,12a-heptamethyl-1,3,4,5,6,6a,7,8,8a,10,11,12,13,14b-tetradecahydropicene-4a-carboxylic acid				XJMYUPJDAFKICJ-SEAQMCRASA-N	(1S,4aR,6aS,6bR,10R,11R,12aR,14bS)-1,10,11-trihydroxy-2,2,6a,6b,9,9,12a-heptamethyl-1,3,4,5,6,6a,7,8,8a,10,11,12,13,14b-tetradecahydropicene-4a-carboxylic acid	488.35	488.7	12.738	487.341	[M-H]-	Level 2	RP_CART_NEG	5.555	487.343	C30H48O5	Triterpenoids	O=C(O)C12CCC3(C(=CCC4C5(C)CC(O)C(O)C(C)(C)C5CCC43C)C2C(O)C(C)(C)CC1)C	84.6	73	71.4	487.34076:21125 488.34411:8421 489.34747:6210	44.99867:19 61.98753:12 101.0243:3 102.95411:3 112.98319:5 116.90197:3 125.09547:2 131.06868:13 137.00801:3 140.99533:3 144.89478:3 148.9012:3 151.06873:3 153.05432:3 157.01411:5 159.10254:11 163.03925:3 171.01727:3 174.07933:3 177.05124:4 181.08543:3 186.99416:3 190.98917:3 197.15503:2 200.99821:3 203.08513:3 206.93468:3 209.08044:4 210.98395:3 212.989:3 216.56171:3 218.1313:5 219.4758:5 222.457…	0	0	6	0	6	0	6	6	22	0	0	6	8849	9461	9667	9968	6720	1157	210	40	68291	30	0	2432	21103	6543	5720
(E)-5-hydroxy-3-isobutyl-6-(3-methylbenzylidene)-1,6-dihydropyrazin-2(3H)-one				VVXVZIGIGDNTDE-NTEUORMPSA-N	(3E)-3-[(3-methylphenyl)methylidene]-6-(2-methylpropyl)piperazine-2,5-dione	272.152	272.34	5.86	273.166	[M+H]+	Level 2	RP_CART_POS	5.85	273.16	C16H20N2O2	Alpha amino acids and derivatives	O=C1NC(=CC2=CC=CC(=C2)C)C(O)=NC1CC(C)C	73.1	87.4	100	273.16589:77508 274.16924:14804 275.1726:7340	43.01595:22 56.9621:19 57.07454:10 77.03427:10 89.03281:10 99.0793:10 105.07011:25 115.05436:32 129.06779:20 133.10403:18 135.07886:19 155.08234:15 157.09796:20 161.04517:17 171.08069:20 185.13126:17 199.14972:10 213.05875:19 227.14778:15 273.10773:20 273.16763:1112	2230	1334	1314	1352	1380	1474	1291	1459	2370	1670	1490	1674	8416	7619	7496	7996	614	0	4944	96	1304	0	0	0	1625	0	224
2-((7-acetamido-1,2,3-trimethoxy-9-oxo-5,6,7,9-tetrahydrobenzo[a]heptalen-10-yl)amino)-N-(3-acetamidophenyl)-3-methylpentanamide				HPXCSOULTKVTSY-UHFFFAOYSA-N	N-(3-acetamidophenyl)-2-[(7-acetamido-1,2,3-trimethoxy-9-oxo-6,7-dihydro-5H-benzo[a]heptalen-10-yl)amino]-3-methylpentanamide	630.305	630.7	6.34	653.296	[M+Na]+	Level 2	RP_CART_POS	6.03	653.3	C35H42N4O7	Isoleucine and derivatives	O=C1C=C2C(=CC=C1NC(C(=O)NC=3C=CC=C(C3)NC(=O)C)C(C)CC)C4=C(OC)C(OC)=C(OC)C=C4CCC2NC(=O)C	72.3	76.6	100	653.2962:7566 654.29955:3127 655.30291:1768	43.01551:9 43.05214:5 55.0157:5 83.04636:8 86.05828:28 91.05492:5 95.04792:7 97.02926:7 98.0596:7 107.07421:8 109.06194:9 123.04305:9 123.07999:10 125.00009:9 127.07414:18 131.08383:7 133.08887:7 133.10243:11 135.08066:10 137.09297:9 139.09706:10 141.05519:9 143.08441:9 145.10335:10 147.07941:9 149.05685:10 149.09633:11 150.09914:10 151.06799:10 153.0526:14 155.06725:14 157.10733:9 159.07672:8 16…	16	8	6	0	0	0	6	0	2251	34	0	0	7317	7169	7566	8254	6276	2818	3101	9742	5484	7889	979	4837	3987	3596	7192
2-(5-methoxy-4,8,8-trimethyl-2-oxo-2,8,9,10-tetrahydropyrano[2,3-f]chromen-3-yl)-N-(pyridin-2-yl)acetamide				XBYUUOMUOFZSBJ-UHFFFAOYSA-N	2-(5-methoxy-4,8,8-trimethyl-2-oxo-9,10-dihydropyrano[2,3-h]chromen-3-yl)-N-pyridin-2-ylacetamide	408.169	408.4	4.521	409.183	[M+H]+	Level 2	RP_CART_POS	6.41	409.18	C23H24N2O5	Angular pyranocoumarins	O=C1OC2=C(C(OC)=CC=3OC(C)(C)CCC32)C(=C1CC(=O)NC4=NC=CC=C4)C	71.4	84.6	75	409.18051:18505 410.18386:6816 411.18722:5303	123.04895:20 231.12598:21 233.063:70 233.07198:69 351.17905:21 391.14633:30 391.18506:41 409.14691:46 409.17465:279 409.18454:443 409.21426:45	489	417	481	516	632	595	666	505	4061	4058	386	479	19327	18505	19542	20116	11398	4199	6185	4745	24588	1462	11166	0	65987	8090	15926
2-Benzothiazolsulfonic acid; LC-ESI-ITFT; MS2; CE	DTXSID80240528	Benzothiazole-2-sulfonic acid	941-57-1	ZCXGMSGCBDSEOY-UHFFFAOYSA-N	1,3-Benzothiazole-2-sulfonic acid	214.971	215.24	5.609	215.978	[M+H]+	Level 1	RP_CART_POS		215.978	C7H5NO3S2	Benzothiazoles	OS(=O)(=O)C1=NC2=CC=CC=C2S1	67.5	81.3	100	215.97754:18613 216.98089:2657 217.98425:886	41.03293:76 41.03921:98 43.01787:127 44.97542:101 50.01031:194 51.02261:357 52.01961:69 55.02053:31 55.93399:82 56.96286:66 56.96729:164 57.99141:45 62.01622:50 63.0231:1320 64.02007:224 64.96957:44 68.97817:74 70.99734:106 75.0246:20 77.03518:34 78.03313:600 79.05579:80 80.05093:83 82.98978:54 84.00212:74 84.95828:49 90.03299:4576 91.05176:86 91.17331:20 92.98177:87 94.99311:73 96.00397:108 98.0…	20	21	15	10	9	10	14	25	0	1	24	34	1625	2049	1846	1864	126.222	62.2222	717.222	29.2222	804.222	18596.2	1.22222	360.222	1545.22	0	25.2222
3-[(3aS,8R,8aR)-8-hydroxy-6,8-dimethyl-3-methylidene-2-oxo-3a,4,5,8a-tetrahydrocyclohepta[b]furan-7-yl]propanoic acid				PPUVIGSDWLRHCY-PSOPSSQASA-N	3-[(3aS,8R,8aR)-8-hydroxy-6,8-dimethyl-3-methylidene-2-oxo-3a,4,5,8a-tetrahydrocyclohepta[b]furan-7-yl]propanoic acid	280.131	280.32	1.35	279.123	[M-H]-	Level 2	HILIC_NEG	2.754	279.124	C15H20O5	Terpene lactones	O=C1OC2C(C1=C)CCC(=C(CCC(=O)O)C2(O)C)C	67	80.8	64.7	279.12311:15830 280.12646:3903 281.12982:20491	43.02125:20 59.01551:114 69.03232:20 90.82938:20 94.92198:34 94.99452:26 97.06772:42 99.08138:35 101.0261:20 111.05285:97 115.22305:20 126.94036:80 128.92783:33 128.93449:23 131.52989:20 133.06654:94 135.04771:20 137.02632:63 137.10544:20 139.04126:80 141.05345:38 147.04373:76 147.07936:78 149.0602:26 151.07475:63 152.01161:35 153.05435:39 154.98099:20 161.08917:20 163.03931:32 165.05402:53 165.0…	49	39	59	85	79	71	50	102	195	253	118	115	7100	8046	7773	8497	8011	2806	2657	2945	5680	1877	0	5164	15577	10548	7728
3-HYDROXY-4-(SUCCIN-2-YL)-CARYOLANE delta-LACTONE				QKVNMVAISCKGFO-NYWNYWLFSA-N	(1R,9R)-9,13,13-trimethyl-3-oxo-2-oxatetracyclo[7.6.1.01,6.012,15]hexadecane-5-carboxylic acid	320.199	320.4	15.726	319.188	[M-H]-	Level 2	RP_CART_NEG	5.764	319.192	C19H28O4	Delta valerolactones	O=C1OC23CC(C)(CCC2C(C(=O)O)C1)CCC4C3CC4(C)C	76.7	77.1	100	319.18848:14315 320.19183:4059 321.19519:720	73.53172:5 77.0388:26 77.09555:5 105.01605:12 112.98268:16 114.98518:16 118.49963:5 121.02818:36 121.04111:6 134.03615:51 135.04271:9 136.89177:11 147.00764:36 167.14262:74 167.15529:16 169.15826:227 169.86218:5 171.1898:5 174.95488:17 178.99278:10 180.97037:9 182.89655:11 182.94424:15 182.98267:18 204.93562:9 207.10062:19 213.06442:10 214.99455:18 217.03296:10 218.02972:9 218.95197:11 234.99683:…	32	18	7	17	8	16	13	5	22	5	30	12	1292	1267	1439	1394	315	224	635	64	811	14293	0	87	450	54	194
4-((10S,13R)-3-(((2R,4S,5S,6R)-5-(((2S,4S,5S,6R)-5-(((2S,4S,5S,6R)-4,5-dihydroxy-6-methyltetrahydro-2H-pyran-2-yl)oxy)-4-hydroxy-6-methyltetrahydro-2H-pyran-2-yl)oxy)-4-hydroxy-6-methyltetrahydro-2H-pyran-2-yl)oxy)-14,16-dihydroxy-10,13-dimethylhexadecahydro-1H-cyclopenta[a]phenanthren-17-yl)furan-2(5H)-one				LKRDZKPBAOKJBT-SMLQWDHBSA-N	3-[(10S,13R)-3-[5-[5-(4,5-dihydroxy-6-methyloxan-2-yl)oxy-4-hydroxy-6-methyloxan-2-yl]oxy-4-hydroxy-6-methyloxan-2-yl]oxy-14,16-dihydroxy-10,13-dimethyl-1,2,3,4,5,6,7,8,9,11,12,15,16,17-tetradecahydrocyclopenta[a]phenanthren-17-yl]-2H-furan-5-one	780.43	780.9	5.797	803.425	[M+Na]+	Level 2	RP_CART_POS	6.91	803.42	C41H64O14	Cardenolide glycosides and derivatives	O=C1OCC(=C1)C2C(O)CC3(O)C4CCC5CC(OC6OC(C)C(OC7OC(C)C(OC8OC(C)C(O)C(O)C8)C(O)C7)C(O)C6)CCC5(C)C4CCC23C	68.9	87.2	100	803.42499:2902 804.42834:1790 805.4317:2047	85.0219:9 91.04002:5 98.03152:5 127.04771:8 129.05624:10 135.0443:10 137.09648:9 139.07172:8 141.05177:10 143.1091:8 145.10225:14 147.0771:12 151.04037:8 151.1114:10 155.06853:13 157.10495:10 159.12004:11 163.07117:8 165.05231:8 165.09006:10 167.07454:16 171.0611:8 171.07904:13 175.07265:9 177.05348:7 177.08998:8 178.07553:7 180.06929:8 181.08418:10 183.09865:15 185.13226:9 192.0993:9 195.06358:1…	20	0	0	6	0	0	6	0	59	6	0	0	162	175	394	346	1333	0	0	0	67	0	0	0	2843	0	831
4-(2,7-dihydroxy-6-methylheptan-2-yl)-3-hydroxybenzoic acid				ISHXRANDGDVGJS-UHFFFAOYSA-N	4-(2,7-dihydroxy-6-methylheptan-2-yl)-3-hydroxybenzoic acid	282.147	282.33	9.545	281.138	[M-H]-	Level 2	RP_CART_NEG	2.741	281.14	C15H22O5	Sesquiterpenoids	O=C(O)C1=CC=C(C(O)=C1)C(O)(C)CCCC(C)CO	71.7	71.5	100	281.13831:10829 282.14166:2149 283.14502:1407	42.99915:4 44.99812:5 81.23631:5 101.0236:4 101.19102:2 112.98351:4 114.9272:3 116.92666:3 118.25749:3 122.98612:3 123.64525:3 125.01039:3 125.62989:3 126.97281:3 128.98164:3 131.01523:6 131.43935:4 133.10201:4 137.02332:5 138.9978:3 142.98917:4 144.92232:3 146.99547:3 149.02237:8 150.98129:21 153.05356:7 154.83389:5 156.02325:3 157.0244:4 157.57596:3 158.89058:3 160.06316:3 160.85347:3 162.89717…	440	241	173	419	297	239	217	320	527	439	288	245	9751	9787	10829	10684	2999	676	96	888	3455	212	82	1440	77953	21305	6650
4-aminovaleric acid betaine; CE10; RXHVPPWXTMHWGY-UHFFFAOYSA-N				RXHVPPWXTMHWGY-UHFFFAOYSA-N	4-(trimethylazaniumyl)pentanoate	159.126	159.23	7.833	160.133	[M+H]+	Level 2	HILIC_POS	5.946	160.133	C8H17NO2		CC(CCC(=O)[O-])[N+](C)(C)C	80.4	84.6	62.5	160.13278:1722 161.13613:143 162.13949:0	41.03771:29 43.01698:92 44.04977:170 45.05732:60 51.93317:2 53.0381:8 55.05367:606 56.04877:21 56.94112:41 57.03282:6 58.06424:94 59.04918:120 59.07402:9 60.08036:279 72.04494:9 72.08153:34 73.03357:6 73.04111:7 83.04921:99 84.04215:5 90.04653:2 97.9657:9 98.97662:2 101.05933:123 119.07066:2 126.12641:9 132.08627:6 142.06345:4 143.08337:6 160.0779:11 160.13368:115	9	11	11	14	20	10	3	8	13	24	24	46	396	457	326	438	434	346	3	124	1698	10	16	1047	116	551	691
4-Hydroxyquinoline	DTXSID50209980	4-Hydroxyquinoline	611-36-9	PMZDQRJGMBOQBF-UHFFFAOYSA-N	Quinolin-4-ol	145.053	145.161	3.501	146.06	[M+H]+	Level 2	RP_CART_POS	2.932	146.06	C9H7NO	Hydroquinolones	O=C1C=CNC2=CC=CC=C12	85.7	91.2	100	146.061:9014 147.06435:770 148.06771:64	41.03759:110 42.03124:65 43.01879:59 50.01062:107 50.01547:81 51.02292:781 51.93942:150 53.00019:452 55.93432:140 59.93154:226 60.93213:107 60.93672:239 65.03945:766 72.93642:40 75.02163:139 77.03905:2574 78.03703:50 78.04741:66 89.03891:123 90.04276:101 91.05224:1394 100.95592:123 101.04058:75 104.04908:381 105.04465:41 110.00525:20 116.04591:90 117.05691:533 118.06377:323 128.03569:68 128.049:4…	12	5	5	5	5	5	18	9	41	8	5	5	2734	2774	3340	3149	498	6512	25139	465	913	0	0	859	8973	2183	749
[truncated: 40 more rows]
[truncated: 23 more columns]

## Sheet: Table S7
Table S7 Final spectral feature (non-target) dataset
Included are sample height profiles of all Level 3, 4, and 5 annotations that passed blank ratio thresholding. All identifying information presented are garnered from the PubChem database, CompTox database, or the SIRIUS ID, and are not confirmed to be correct and true. Peak height profiles are not blank subtracted.
[truncated: 3,154 more rows]
[truncated: 16 more columns]

## Sheet: Table S8
Table S8 Level 1 confidence tap drinking water contaminants.
[truncated: 18 more rows]

## Sheet: Table S9
Table S9 Semi-quantification information
[truncated: 191 more rows]

## Sheet: Table S10
Tables S10 Starting chemical mixtures concentrations used for toxicity screening in zebrafish
[truncated: 15 more rows]

[truncated: 1 more sheets: Table S11]
